# Supplementary material for: Taxol acts differently on different tubulin isotypes
Source: Commun Biol. 2023 Sep 16;6:946. doi: 10.1038/s42003-023-05306-y (PMC10505170; doi:10.1038/s42003-023-05306-y)
Supplement: Supplementary file 11 — Supplementary Data 1 [file 42003_2023_5306_MOESM11_ESM.xlsx]

## Sheet: MTdynamics_mosaidMT_Fig.1f-i
X1	Duration (s)	Length change (nm)	Speed (nm/s)	Plus end length (nm)	Imaging period (th s)	Polarity	Conc_uM	Date	MT_ID	Tubulin Isotype
1	38.25	880	23.007	800	0.25	PlusEnd	12	20210302	1	α1β3
2	60	960	16	1680	38.5	PlusEnd	12	20210302	1	α1β3
3	31.25	200	6.4	2640	98.5	PlusEnd	12	20210302	1	α1β3
4	0.75	-880	-1173.33	2840	129.75	PlusEnd	12	20210302	1	α1β3
5	2.875	-1840	-640	1960	130.5	PlusEnd	12	20210302	1	α1β3
6	94.708	-146.667	-1.549	120	133.375	PlusEnd	12	20210302	1	α1β3
7	269	213.334	0.793	-26.667	228.083	PlusEnd	12	20210302	1	α1β3
8	48.667	1760	36.164	186.667	497.083	PlusEnd	12	20210302	1	α1β3
9	104.667	2026.67	19.363	1946.67	545.75	PlusEnd	12	20210302	1	α1β3
10	69.333	1306.67	18.846	3973.33	650.417	PlusEnd	12	20210302	1	α1β3
11	9.5	-5360	-564.211	5280	719.75	PlusEnd	12	20210302	1	α1β3
12	209.75	480	2.288	-80	729.25	PlusEnd	12	20210302	1	α1β3
13	105.5	1600	15.166	400	939	PlusEnd	12	20210302	1	α1β3
14	47.25	80	1.693	2000	1044.5	PlusEnd	12	20210302	1	α1β3
15	0.333	-2053.33	-6159.25	2080	1091.75	PlusEnd	12	20210302	1	α1β3
16	143.167	0	0	26.667	1092.08	PlusEnd	12	20210302	1	α1β3
17	70.333	1440	20.474	26.667	1235.25	PlusEnd	12	20210302	1	α1β3
18	60.667	800	13.187	1466.67	1305.58	PlusEnd	12	20210302	1	α1β3
19	1.667	-2240	-1344.03	2266.67	1366.25	PlusEnd	12	20210302	1	α1β3
20	112.833	1280	11.344	26.667	1367.92	PlusEnd	12	20210302	1	α1β3
21	77.5	1066.67	13.763	1306.67	1480.75	PlusEnd	12	20210302	1	α1β3
22	32.833	426.667	12.995	2373.33	1558.25	PlusEnd	12	20210302	1	α1β3
23	3.333	-2720	-816.02	2800	1591.08	PlusEnd	12	20210302	1	α1β3
24	149.333	320	2.143	80	1594.42	PlusEnd	12	20210302	1	α1β3
25	55.833	1386.67	24.836	400	1743.75	PlusEnd	12	20210302	1	α1β3
1	235	5760	24.511	640	1	PlusEnd	12	20210304	1	α1β3
2	360.5	8000	22.191	6400	236	PlusEnd	12	20210304	1	α1β3
3	154	2880	18.701	14400	596.5	PlusEnd	12	20210304	1	α1β3
4	36.5	-20000	-547.945	17280	750.5	PlusEnd	12	20210304	1	α1β3
5	162.5	2720	16.738	-2720	787	PlusEnd	12	20210304	1	α1β3
6	4.5	-2880	-640	0	949.5	PlusEnd	12	20210304	1	α1β3
7	219	2880	13.151	-2880	954	PlusEnd	12	20210304	1	α1β3
8	2	-2720	-1360	0	1173	PlusEnd	12	20210304	1	α1β3
9	624.5	10880	17.422	-2720	1175	PlusEnd	12	20210304	1	α1β3
1	149	2880	19.329	480	0	PlusEnd	12	20210527	1	α1β3
2	130	2080	16	3360	149	PlusEnd	12	20210527	1	α1β3
3	5	-5440	-1088	5440	279	PlusEnd	12	20210527	1	α1β3
4	118	1280	10.847	0	284	PlusEnd	12	20210527	1	α1β3
5	261	3840	14.713	1280	402	PlusEnd	12	20210527	1	α1β3
6	243	3840	15.802	5120	663	PlusEnd	12	20210527	1	α1β3
7	189	4800	25.397	8960	906	PlusEnd	12	20210527	1	α1β3
8	222	6400	28.829	13760	1095	PlusEnd	12	20210527	1	α1β3
9	326	7360	22.577	20160	1317	PlusEnd	12	20210527	1	α1β3
10	156	2400	15.385	27520	1643	PlusEnd	12	20210527	1	α1β3
1	156	3120	20	1200	0.25	PlusEnd	12	20210302	2	α1β3
2	216	3600	16.667	4320	156.25	PlusEnd	12	20210302	2	α1β3
3	239.5	3520	14.697	7920	372.25	PlusEnd	12	20210302	2	α1β3
4	7.5	-6800	-906.667	11440	611.75	PlusEnd	12	20210302	2	α1β3
5	6.5	-4560	-701.538	4640	619.25	PlusEnd	12	20210302	2	α1β3
6	150	2720	18.133	80	625.75	PlusEnd	12	20210302	2	α1β3
7	125.25	2720	21.717	2800	775.75	PlusEnd	12	20210302	2	α1β3
8	180	1920	10.667	5520	901	PlusEnd	12	20210302	2	α1β3
9	78.417	426.667	5.441	7440	1081	PlusEnd	12	20210302	2	α1β3
10	1.958	-3106.67	-1586.35	7866.67	1159.42	PlusEnd	12	20210302	2	α1β3
11	8.125	-4600	-566.154	4760	1161.38	PlusEnd	12	20210302	2	α1β3
12	108.583	1786.67	16.454	160	1169.5	PlusEnd	12	20210302	2	α1β3
13	158.833	2773.33	17.461	1946.67	1278.08	PlusEnd	12	20210302	2	α1β3
14	308.5	4266.67	13.83	4720	1436.92	PlusEnd	12	20210302	2	α1β3
15	54.167	586.665	10.831	8986.67	1745.42	PlusEnd	12	20210302	2	α1β3
1	261	480	1.839	-480	0	PlusEnd	12	20210304	2	α1β3
2	588.5	9920	16.856	0	261	PlusEnd	12	20210304	2	α1β3
3	12	-9920	-826.667	9920	849.5	PlusEnd	12	20210304	2	α1β3
4	87	0	0	0	861.5	PlusEnd	12	20210304	2	α1β3
5	312	4320	13.846	0	948.5	PlusEnd	12	20210304	2	α1β3
6	6.5	-4640	-713.846	4320	1260.5	PlusEnd	12	20210304	2	α1β3
7	115	320	2.783	-320	1267	PlusEnd	12	20210304	2	α1β3
8	333.5	5280	15.832	0	1382	PlusEnd	12	20210304	2	α1β3
9	84.5	1280	15.148	5280	1715.5	PlusEnd	12	20210304	2	α1β3
1	229	6720	29.345	1280	3	PlusEnd	12	20210527	2	α1β3
2	228	5440	23.86	8000	232	PlusEnd	12	20210527	2	α1β3
3	219	4000	18.265	13440	460	PlusEnd	12	20210527	2	α1β3
4	11	-8000	-727.273	17440	679	PlusEnd	12	20210527	2	α1β3
5	18	-9440	-524.444	9440	690	PlusEnd	12	20210527	2	α1β3
6	170	3360	19.765	0	708	PlusEnd	12	20210527	2	α1β3
7	245	5120	20.898	3360	878	PlusEnd	12	20210527	2	α1β3
8	136	2560	18.824	8480	1123	PlusEnd	12	20210527	2	α1β3
9	7	-6240	-891.429	11040	1259	PlusEnd	12	20210527	2	α1β3
10	6	-4640	-773.333	4800	1266	PlusEnd	12	20210527	2	α1β3
11	185	4000	21.622	160	1272	PlusEnd	12	20210527	2	α1β3
12	218	4320	19.817	4160	1457	PlusEnd	12	20210527	2	α1β3
13	125	1600	12.8	8480	1675	PlusEnd	12	20210527	2	α1β3
1	76	1920	25.263	560	0	PlusEnd	12	20210302	3	α1β3
2	161.5	3280	20.31	2480	76	PlusEnd	12	20210302	3	α1β3
3	228.25	3920	17.174	5760	237.5	PlusEnd	12	20210302	3	α1β3
4	318.25	6480	20.361	9680	465.75	PlusEnd	12	20210302	3	α1β3
5	23.25	-16160	-695.054	16160	784	PlusEnd	12	20210302	3	α1β3
6	122.25	1840	15.051	0	807.25	PlusEnd	12	20210302	3	α1β3
7	109.25	2160	19.771	1840	929.5	PlusEnd	12	20210302	3	α1β3
8	79.75	1280	16.05	4000	1038.75	PlusEnd	12	20210302	3	α1β3
9	69.75	1120	16.057	5280	1118.5	PlusEnd	12	20210302	3	α1β3
10	10.5	-6320	-601.905	6400	1188.25	PlusEnd	12	20210302	3	α1β3
11	318.75	160	0.502	80	1198.75	PlusEnd	12	20210302	3	α1β3
12	135	1840	13.63	240	1517.5	PlusEnd	12	20210302	3	α1β3
13	63.75	1040	16.314	2080	1652.5	PlusEnd	12	20210302	3	α1β3
14	36.75	320	8.707	3120	1716.25	PlusEnd	12	20210302	3	α1β3
15	4.25	-3360	-790.588	3440	1753	PlusEnd	12	20210302	3	α1β3
16	42.25	0	0	80	1757.25	PlusEnd	12	20210302	3	α1β3
1	647.5	9600	14.826	2400	0.5	PlusEnd	12	20210304	3	α1β3
2	11	-11840	-1076.36	12000	648	PlusEnd	12	20210304	3	α1β3
3	74	0	0	160	659	PlusEnd	12	20210304	3	α1β3
4	171	2560	14.971	160	733	PlusEnd	12	20210304	3	α1β3
5	364	4640	12.747	2720	904	PlusEnd	12	20210304	3	α1β3
6	6	-7680	-1280	7360	1268	PlusEnd	12	20210304	3	α1β3
7	49	320	6.531	-320	1274	PlusEnd	12	20210304	3	α1β3
8	217	2720	12.535	0	1323	PlusEnd	12	20210304	3	α1β3
9	101.5	1120	11.034	2720	1540	PlusEnd	12	20210304	3	α1β3
10	158.5	1920	12.114	3840	1641.5	PlusEnd	12	20210304	3	α1β3
1	103	3200	31.068	960	1	PlusEnd	12	20210527	3	α1β3
2	131	2400	18.321	4160	104	PlusEnd	12	20210527	3	α1β3
3	74	960	12.973	6560	235	PlusEnd	12	20210527	3	α1β3
4	4	-5280	-1320	7520	309	PlusEnd	12	20210527	3	α1β3
5	3	-2240	-746.667	2240	313	PlusEnd	12	20210527	3	α1β3
6	29	0	0	0	316	PlusEnd	12	20210527	3	α1β3
7	143	4000	27.972	0	345	PlusEnd	12	20210527	3	α1β3
8	154	3680	23.896	4000	488	PlusEnd	12	20210527	3	α1β3
9	135	3840	28.444	7680	642	PlusEnd	12	20210527	3	α1β3
10	11	-7200	-654.545	11520	777	PlusEnd	12	20210527	3	α1β3
11	5	-4000	-800	4320	788	PlusEnd	12	20210527	3	α1β3
12	45	0	0	320	793	PlusEnd	12	20210527	3	α1β3
13	238	5920	24.874	320	838	PlusEnd	12	20210527	3	α1β3
14	90	1920	21.333	6240	1076	PlusEnd	12	20210527	3	α1β3
15	84	1120	13.333	8160	1166	PlusEnd	12	20210527	3	α1β3
16	11	-8960	-814.545	9280	1250	PlusEnd	12	20210527	3	α1β3
17	35	160	4.571	320	1261	PlusEnd	12	20210527	3	α1β3
18	88	2400	27.273	480	1296	PlusEnd	12	20210527	3	α1β3
19	111	2400	21.622	2880	1384	PlusEnd	12	20210527	3	α1β3
20	217	3360	15.484	5280	1495	PlusEnd	12	20210527	3	α1β3
21	87	1280	14.713	8640	1712	PlusEnd	12	20210527	3	α1β3
1	54.75	1520	27.763	1280	0.5	PlusEnd	12	20210302	4	α1β3
2	200	4373.33	21.867	2800	55.25	PlusEnd	12	20210302	4	α1β3
3	125	3040	24.32	7173.33	255.25	PlusEnd	12	20210302	4	α1β3
4	275.5	6293.34	22.843	10213.3	380.25	PlusEnd	12	20210302	4	α1β3
5	167.25	3333.33	19.93	16506.7	655.75	PlusEnd	12	20210302	4	α1β3
6	73.75	1440	19.525	19840	823	PlusEnd	12	20210302	4	α1β3
7	40.25	-21120	-524.721	21280	896.75	PlusEnd	12	20210302	4	α1β3
8	56.25	560	9.956	160	937	PlusEnd	12	20210302	4	α1β3
9	96.5	1840	19.067	720	993.25	PlusEnd	12	20210302	4	α1β3
10	127	1760	13.858	2560	1089.75	PlusEnd	12	20210302	4	α1β3
11	6.5	-4320	-664.615	4320	1216.75	PlusEnd	12	20210302	4	α1β3
12	143.25	2560	17.871	0	1223.25	PlusEnd	12	20210302	4	α1β3
13	242.75	4480	18.455	2560	1366.5	PlusEnd	12	20210302	4	α1β3
14	190	3440	18.105	7040	1609.25	PlusEnd	12	20210302	4	α1β3
1	260.5	6240	23.954	-480	0	PlusEnd	12	20210304	4	α1β3
2	169.5	3200	18.879	5760	260.5	PlusEnd	12	20210304	4	α1β3
3	15	-8800	-586.667	8960	430	PlusEnd	12	20210304	4	α1β3
4	116	1440	12.414	160	445	PlusEnd	12	20210304	4	α1β3
5	2.5	-1440	-576	1600	561	PlusEnd	12	20210304	4	α1β3
6	170.5	2400	14.076	160	563.5	PlusEnd	12	20210304	4	α1β3
7	3	-2240	-746.667	2560	734	PlusEnd	12	20210304	4	α1β3
8	120.5	1120	9.295	320	737	PlusEnd	12	20210304	4	α1β3
9	285.5	3360	11.769	1440	857.5	PlusEnd	12	20210304	4	α1β3
10	5.5	-4800	-872.727	4800	1143	PlusEnd	12	20210304	4	α1β3
11	189.5	2560	13.509	0	1148.5	PlusEnd	12	20210304	4	α1β3
12	95.5	1760	18.429	2560	1338	PlusEnd	12	20210304	4	α1β3
13	5.5	-4320	-785.455	4320	1433.5	PlusEnd	12	20210304	4	α1β3
14	164	1600	9.756	0	1439	PlusEnd	12	20210304	4	α1β3
15	196.5	3680	18.728	1600	1603	PlusEnd	12	20210304	4	α1β3
1	97	2880	29.691	2240	2	PlusEnd	12	20210527	4	α1β3
2	139	3680	26.475	5120	99	PlusEnd	12	20210527	4	α1β3
3	52	960	18.462	8800	238	PlusEnd	12	20210527	4	α1β3
4	18	-9280	-515.556	9760	290	PlusEnd	12	20210527	4	α1β3
5	92	2400	26.087	480	308	PlusEnd	12	20210527	4	α1β3
6	176	3840	21.818	2880	400	PlusEnd	12	20210527	4	α1β3
7	70	960	13.714	6720	576	PlusEnd	12	20210527	4	α1β3
8	10	-7680	-768	7680	646	PlusEnd	12	20210527	4	α1β3
9	194	5920	30.515	0	656	PlusEnd	12	20210527	4	α1β3
10	230	5920	25.739	5920	850	PlusEnd	12	20210527	4	α1β3
11	17	-11520	-677.647	11840	1080	PlusEnd	12	20210527	4	α1β3
12	145	3840	26.483	320	1097	PlusEnd	12	20210527	4	α1β3
13	204	4480	21.961	4160	1242	PlusEnd	12	20210527	4	α1β3
14	277	4480	16.173	8640	1446	PlusEnd	12	20210527	4	α1β3
15	76	1120	14.737	13120	1723	PlusEnd	12	20210527	4	α1β3
1	175	3840	21.943	800	0.5	PlusEnd	12	20210302	5	α1β3
2	181.5	3840	21.157	4640	175.5	PlusEnd	12	20210302	5	α1β3
3	251	4000	15.936	8480	357	PlusEnd	12	20210302	5	α1β3
4	170.5	2080	12.199	12480	608	PlusEnd	12	20210302	5	α1β3
5	8	-7040	-880	14560	778.5	PlusEnd	12	20210302	5	α1β3
6	13.5	-7360	-545.185	7520	786.5	PlusEnd	12	20210302	5	α1β3
7	45.5	160	3.516	160	800	PlusEnd	12	20210302	5	α1β3
8	160	3200	20	320	845.5	PlusEnd	12	20210302	5	α1β3
9	81.5	2080	25.521	3520	1005.5	PlusEnd	12	20210302	5	α1β3
10	92	1440	15.652	5600	1087	PlusEnd	12	20210302	5	α1β3
11	12	-7040	-586.667	7040	1179	PlusEnd	12	20210302	5	α1β3
12	28	0	0	0	1191	PlusEnd	12	20210302	5	α1β3
13	81.5	1600	19.632	0	1219	PlusEnd	12	20210302	5	α1β3
14	133.5	2240	16.779	1600	1300.5	PlusEnd	12	20210302	5	α1β3
15	88.5	960	10.847	3840	1434	PlusEnd	12	20210302	5	α1β3
16	112.5	1440	12.8	4800	1522.5	PlusEnd	12	20210302	5	α1β3
17	1	-1760	-1760	6240	1635	PlusEnd	12	20210302	5	α1β3
18	7.5	-4480	-597.333	4480	1636	PlusEnd	12	20210302	5	α1β3
19	48.5	160	3.299	0	1643.5	PlusEnd	12	20210302	5	α1β3
20	61	640	10.492	160	1692	PlusEnd	12	20210302	5	α1β3
21	32	800	25	800	1753	PlusEnd	12	20210302	5	α1β3
22	14.5	160	11.034	1600	1785	PlusEnd	12	20210302	5	α1β3
1	401	6400	15.96	2560	1.5	PlusEnd	12	20210304	5	α1β3
2	10.5	-8960	-853.333	8960	402.5	PlusEnd	12	20210304	5	α1β3
3	49.5	160	3.232	0	413	PlusEnd	12	20210304	5	α1β3
4	248.5	4320	17.384	160	462.5	PlusEnd	12	20210304	5	α1β3
5	302.5	4160	13.752	4480	711	PlusEnd	12	20210304	5	α1β3
6	145.5	3520	24.192	8640	1013.5	PlusEnd	12	20210304	5	α1β3
7	17	-12160	-715.294	12160	1159	PlusEnd	12	20210304	5	α1β3
8	168	2560	15.238	0	1176	PlusEnd	12	20210304	5	α1β3
9	290.5	4800	16.523	2560	1344	PlusEnd	12	20210304	5	α1β3
10	165	1600	9.697	7360	1634.5	PlusEnd	12	20210304	5	α1β3
1	166	4800	28.916	1440	0	PlusEnd	12	20210527	5	α1β3
2	150	4160	27.733	6240	166	PlusEnd	12	20210527	5	α1β3
3	306	4960	16.209	10400	316	PlusEnd	12	20210527	5	α1β3
4	138	1440	10.435	15360	622	PlusEnd	12	20210527	5	α1β3
5	5	-8160	-1632	16800	760	PlusEnd	12	20210527	5	α1β3
6	12	-6880	-573.333	8640	765	PlusEnd	12	20210527	5	α1β3
7	4	-1760	-440	1760	777	PlusEnd	12	20210527	5	α1β3
8	232	4640	20	0	781	PlusEnd	12	20210527	5	α1β3
9	199	2240	11.256	4640	1013	PlusEnd	12	20210527	5	α1β3
10	150	1600	10.667	6880	1212	PlusEnd	12	20210527	5	α1β3
11	7	-4960	-708.571	8480	1362	PlusEnd	12	20210527	5	α1β3
12	4	-3520	-880	3520	1369	PlusEnd	12	20210527	5	α1β3
13	155	3040	19.613	0	1373	PlusEnd	12	20210527	5	α1β3
14	217	4320	19.908	3040	1528	PlusEnd	12	20210527	5	α1β3
15	54	1120	20.741	7360	1745	PlusEnd	12	20210527	5	α1β3
1	101	1280	12.673	800	1.5	PlusEnd	12	20210302	6	α1β3
2	136.5	2240	16.41	2080	102.5	PlusEnd	12	20210302	6	α1β3
3	123	1120	9.106	4320	239	PlusEnd	12	20210302	6	α1β3
4	4.5	-5440	-1208.89	5440	362	PlusEnd	12	20210302	6	α1β3
5	112	960	8.571	0	366.5	PlusEnd	12	20210302	6	α1β3
6	169	3840	22.722	960	478.5	PlusEnd	12	20210302	6	α1β3
7	202.5	4640	22.914	4800	647.5	PlusEnd	12	20210302	6	α1β3
8	172	3360	19.535	9440	850	PlusEnd	12	20210302	6	α1β3
9	331	5760	17.402	12800	1022	PlusEnd	12	20210302	6	α1β3
10	166.5	2080	12.492	18560	1353	PlusEnd	12	20210302	6	α1β3
11	1.5	-1920	-1280	20640	1519.5	PlusEnd	12	20210302	6	α1β3
12	31.5	-18400	-584.127	18720	1521	PlusEnd	12	20210302	6	α1β3
13	48.5	0	0	320	1552.5	PlusEnd	12	20210302	6	α1β3
14	138.5	2400	17.329	320	1601	PlusEnd	12	20210302	6	α1β3
15	60.5	1120	18.512	2720	1739.5	PlusEnd	12	20210302	6	α1β3
1	37.5	800	21.333	3040	0	PlusEnd	12	20210304	6	α1β3
2	8	-4000	-500	3840	37.5	PlusEnd	12	20210304	6	α1β3
3	116	320	2.759	-160	45.5	PlusEnd	12	20210304	6	α1β3
4	149	3040	20.403	160	161.5	PlusEnd	12	20210304	6	α1β3
5	267.5	4800	17.944	3200	310.5	PlusEnd	12	20210304	6	α1β3
6	243.5	3360	13.799	8000	578	PlusEnd	12	20210304	6	α1β3
7	101	1280	12.673	11360	821.5	PlusEnd	12	20210304	6	α1β3
8	18.5	-12480	-674.595	12640	922.5	PlusEnd	12	20210304	6	α1β3
9	187	2240	11.979	160	941	PlusEnd	12	20210304	6	α1β3
10	3.5	-2240	-640	2400	1128	PlusEnd	12	20210304	6	α1β3
11	260	3360	12.923	160	1131.5	PlusEnd	12	20210304	6	α1β3
12	100	1120	11.2	3520	1391.5	PlusEnd	12	20210304	6	α1β3
13	6	-4640	-773.333	4640	1491.5	PlusEnd	12	20210304	6	α1β3
14	171	1920	11.228	0	1497.5	PlusEnd	12	20210304	6	α1β3
15	2.5	-1760	-704	1920	1668.5	PlusEnd	12	20210304	6	α1β3
16	129	1760	13.643	160	1671	PlusEnd	12	20210304	6	α1β3
1	209	5440	26.029	960	1	PlusEnd	12	20210527	6	α1β3
2	226	4320	19.115	6400	210	PlusEnd	12	20210527	6	α1β3
3	290	3680	12.69	10720	436	PlusEnd	12	20210527	6	α1β3
4	125	1440	11.52	14400	726	PlusEnd	12	20210527	6	α1β3
5	18	-15840	-880	15840	851	PlusEnd	12	20210527	6	α1β3
6	126	3200	25.397	0	869	PlusEnd	12	20210527	6	α1β3
7	179	3200	17.877	3200	995	PlusEnd	12	20210527	6	α1β3
8	120	1600	13.333	6400	1174	PlusEnd	12	20210527	6	α1β3
9	5	-4480	-896	8000	1294	PlusEnd	12	20210527	6	α1β3
10	5	-3520	-704	3520	1299	PlusEnd	12	20210527	6	α1β3
11	168	3840	22.857	0	1304	PlusEnd	12	20210527	6	α1β3
12	205	4480	21.854	3840	1472	PlusEnd	12	20210527	6	α1β3
13	83	1280	15.422	8320	1677	PlusEnd	12	20210527	6	α1β3
14	4	-4320	-1080	9600	1760	PlusEnd	12	20210527	6	α1β3
15	6	-4160	-693.333	5280	1764	PlusEnd	12	20210527	6	α1β3
16	29	480	16.552	1120	1770	PlusEnd	12	20210527	6	α1β3
1	219	4640	21.187	640	0	PlusEnd	12	20210302	7	α1β3
2	257	4800	18.677	5280	219	PlusEnd	12	20210302	7	α1β3
3	188.5	4000	21.22	10080	476	PlusEnd	12	20210302	7	α1β3
4	21.5	-13440	-625.116	14080	664.5	PlusEnd	12	20210302	7	α1β3
5	111.5	160	1.435	640	686	PlusEnd	12	20210302	7	α1β3
6	153	3040	19.869	800	797.5	PlusEnd	12	20210302	7	α1β3
7	165	2880	17.455	3840	950.5	PlusEnd	12	20210302	7	α1β3
8	88.5	1120	12.655	6720	1115.5	PlusEnd	12	20210302	7	α1β3
9	12	-7520	-626.667	7840	1204	PlusEnd	12	20210302	7	α1β3
10	68	960	14.118	320	1216	PlusEnd	12	20210302	7	α1β3
11	28.5	480	16.842	1280	1284	PlusEnd	12	20210302	7	α1β3
12	2.5	-1440	-576	1760	1312.5	PlusEnd	12	20210302	7	α1β3
13	70	1120	16	320	1315	PlusEnd	12	20210302	7	α1β3
14	191	3840	20.105	1440	1385	PlusEnd	12	20210302	7	α1β3
15	70	960	13.714	5280	1576	PlusEnd	12	20210302	7	α1β3
16	13	-6240	-480	6240	1646	PlusEnd	12	20210302	7	α1β3
17	140.5	2720	19.359	0	1659	PlusEnd	12	20210302	7	α1β3
1	609	13280	21.806	2080	0	PlusEnd	12	20210304	7	α1β3
2	458	7840	17.118	15360	609	PlusEnd	12	20210304	7	α1β3
3	232	2720	11.724	23200	1067	PlusEnd	12	20210304	7	α1β3
4	42.5	-25600	-602.353	25920	1299	PlusEnd	12	20210304	7	α1β3
5	343.5	5440	15.837	320	1341.5	PlusEnd	12	20210304	7	α1β3
6	14	-5440	-388.571	5760	1685	PlusEnd	12	20210304	7	α1β3
7	100.5	800	7.96	320	1699	PlusEnd	12	20210304	7	α1β3
1	182	5440	29.89	1440	0	PlusEnd	12	20210527	7	α1β3
2	293	5760	19.659	6880	182	PlusEnd	12	20210527	7	α1β3
3	184	1760	9.565	12640	475	PlusEnd	12	20210527	7	α1β3
4	23	-14400	-626.087	14400	659	PlusEnd	12	20210527	7	α1β3
5	134	3200	23.881	0	682	PlusEnd	12	20210527	7	α1β3
6	308	5760	18.701	3200	816	PlusEnd	12	20210527	7	α1β3
7	289	3840	13.287	8960	1124	PlusEnd	12	20210527	7	α1β3
8	159	2240	14.088	12800	1413	PlusEnd	12	20210527	7	α1β3
9	11	-12000	-1090.91	15040	1572	PlusEnd	12	20210527	7	α1β3
10	5	-2560	-512	3040	1583	PlusEnd	12	20210527	7	α1β3
11	168	2560	15.238	480	1588	PlusEnd	12	20210527	7	α1β3
12	43	480	11.163	3040	1756	PlusEnd	12	20210527	7	α1β3
1	70.667	1493.33	21.132	26.667	0.75	PlusEnd	12	20210302	8	α1β3
2	71.667	1333.33	18.605	1520	71.417	PlusEnd	12	20210302	8	α1β3
3	6	-2826.67	-471.111	2853.33	143.083	PlusEnd	12	20210302	8	α1β3
4	95.333	1920	20.14	26.667	149.083	PlusEnd	12	20210302	8	α1β3
5	116.333	1653.33	14.212	1946.67	244.417	PlusEnd	12	20210302	8	α1β3
6	145	1760	12.138	3600	360.75	PlusEnd	12	20210302	8	α1β3
7	254.5	3760	14.774	5360	505.75	PlusEnd	12	20210302	8	α1β3
8	254	4240	16.693	9120	760.25	PlusEnd	12	20210302	8	α1β3
9	122.25	1920	15.706	13360	1014.25	PlusEnd	12	20210302	8	α1β3
10	11.75	-9280	-789.787	15280	1136.5	PlusEnd	12	20210302	8	α1β3
11	1.667	-3306.67	-1984.05	6000	1148.25	PlusEnd	12	20210302	8	α1β3
12	3.583	-2586.67	-721.852	2693.33	1149.92	PlusEnd	12	20210302	8	α1β3
13	21.083	-26.667	-1.265	106.667	1153.5	PlusEnd	12	20210302	8	α1β3
14	82.5	1813.33	21.98	80	1174.58	PlusEnd	12	20210302	8	α1β3
15	98.833	1973.33	19.966	1893.33	1257.08	PlusEnd	12	20210302	8	α1β3
16	152.667	2613.33	17.118	3866.67	1355.92	PlusEnd	12	20210302	8	α1β3
17	174.167	2986.67	17.148	6480	1508.58	PlusEnd	12	20210302	8	α1β3
18	43.167	320	7.413	9466.67	1682.75	PlusEnd	12	20210302	8	α1β3
19	17.333	-9760	-563.076	9786.67	1725.92	PlusEnd	12	20210302	8	α1β3
20	56	853.333	15.238	26.667	1743.25	PlusEnd	12	20210302	8	α1β3
1	241	6080	25.228	800	0	PlusEnd	12	20210527	8	α1β3
2	191	4800	25.131	6880	241	PlusEnd	12	20210527	8	α1β3
3	153	2560	16.732	11680	432	PlusEnd	12	20210527	8	α1β3
4	19	-14240	-749.474	14240	585	PlusEnd	12	20210527	8	α1β3
5	217	4640	21.382	0	604	PlusEnd	12	20210527	8	α1β3
6	315	6720	21.333	4640	821	PlusEnd	12	20210527	8	α1β3
7	196	3520	17.959	11360	1136	PlusEnd	12	20210527	8	α1β3
8	467	7360	15.76	14880	1332	PlusEnd	12	20210527	8	α1β3
1	45	80	1.778	560	0.5	PlusEnd	12	20210302	9	α1β3
2	145.75	3680	25.249	640	45.5	PlusEnd	12	20210302	9	α1β3
3	338	7440	22.012	4320	191.25	PlusEnd	12	20210302	9	α1β3
4	360.833	8480	23.501	11760	529.25	PlusEnd	12	20210302	9	α1β3
5	156.917	3440	21.922	20240	890.083	PlusEnd	12	20210302	9	α1β3
6	44.25	-23600	-533.333	23680	1047	PlusEnd	12	20210302	9	α1β3
7	194	3360	17.32	80	1091.25	PlusEnd	12	20210302	9	α1β3
8	198.833	3520	17.703	3440	1285.25	PlusEnd	12	20210302	9	α1β3
9	10.833	-5973.33	-551.389	6960	1484.08	PlusEnd	12	20210302	9	α1β3
10	133	1173.33	8.822	986.667	1494.92	PlusEnd	12	20210302	9	α1β3
11	123.833	2293.33	18.52	2160	1627.92	PlusEnd	12	20210302	9	α1β3
12	47.833	586.666	12.265	4453.33	1751.75	PlusEnd	12	20210302	9	α1β3
1	349.5	5440	15.565	3200	0	PlusEnd	12	20210304	9	α1β3
2	246	3680	14.959	8640	349.5	PlusEnd	12	20210304	9	α1β3
3	4.5	-5760	-1280	12320	595.5	PlusEnd	12	20210304	9	α1β3
4	9	-6560	-728.889	6560	600	PlusEnd	12	20210304	9	α1β3
5	150	2400	16	0	609	PlusEnd	12	20210304	9	α1β3
6	2	-2240	-1120	2400	759	PlusEnd	12	20210304	9	α1β3
7	96	1280	13.333	160	761	PlusEnd	12	20210304	9	α1β3
8	1	-1440	-1440	1440	857	PlusEnd	12	20210304	9	α1β3
9	298	4320	14.497	0	858	PlusEnd	12	20210304	9	α1β3
10	6.5	-4320	-664.615	4320	1156	PlusEnd	12	20210304	9	α1β3
11	186.5	3520	18.874	0	1162.5	PlusEnd	12	20210304	9	α1β3
12	3	-3040	-1013.33	3520	1349	PlusEnd	12	20210304	9	α1β3
13	391	4960	12.685	480	1352	PlusEnd	12	20210304	9	α1β3
14	57	480	8.421	5440	1743	PlusEnd	12	20210304	9	α1β3
1	197.667	5333.33	26.981	1040	0.167	PlusEnd	12	20210527	9	α1β3
2	165.667	4320	26.076	6373.33	197.833	PlusEnd	12	20210527	9	α1β3
3	166.5	3626.67	21.782	10693.3	363.5	PlusEnd	12	20210527	9	α1β3
4	11.5	-10506.7	-913.623	14320	530	PlusEnd	12	20210527	9	α1β3
5	3.667	-3413.33	-930.904	3813.33	541.5	PlusEnd	12	20210527	9	α1β3
6	108	2506.67	23.21	400	545.167	PlusEnd	12	20210527	9	α1β3
7	199.667	4800	24.04	2906.67	653.167	PlusEnd	12	20210527	9	α1β3
8	204.667	4106.67	20.065	7706.67	852.833	PlusEnd	12	20210527	9	α1β3
9	277.333	3573.33	12.885	11813.3	1057.5	PlusEnd	12	20210527	9	α1β3
10	244	3146.67	12.896	15386.7	1334.83	PlusEnd	12	20210527	9	α1β3
11	76	906.665	11.93	18533.3	1578.83	PlusEnd	12	20210527	9	α1β3
12	11.667	-14240	-1220.56	19440	1654.83	PlusEnd	12	20210527	9	α1β3
13	9	-5120	-568.889	5200	1666.5	PlusEnd	12	20210527	9	α1β3
14	97	1866.67	19.244	80	1675.5	PlusEnd	12	20210527	9	α1β3
15	27	533.333	19.753	1946.67	1772.5	PlusEnd	12	20210527	9	α1β3
1	168.75	2720	16.119	560	0.5	PlusEnd	12	20210302	10	α1β3
2	141.667	1920	13.553	3280	169.25	PlusEnd	12	20210302	10	α1β3
3	4.167	-5066.67	-1215.99	5200	310.917	PlusEnd	12	20210302	10	α1β3
4	176.333	2560	14.518	133.333	315.083	PlusEnd	12	20210302	10	α1β3
5	257.833	3306.67	12.825	2693.33	491.417	PlusEnd	12	20210302	10	α1β3
6	102.333	1813.33	17.72	6000	749.25	PlusEnd	12	20210302	10	α1β3
7	12.833	-7680	-598.44	7813.33	851.583	PlusEnd	12	20210302	10	α1β3
8	70.833	1013.33	14.306	133.333	864.417	PlusEnd	12	20210302	10	α1β3
9	88.5	1813.33	20.49	1146.67	935.25	PlusEnd	12	20210302	10	α1β3
10	143.5	2346.67	16.353	2960	1023.75	PlusEnd	12	20210302	10	α1β3
11	199	3306.67	16.616	5306.67	1167.25	PlusEnd	12	20210302	10	α1β3
12	98	1600	16.327	8613.33	1366.25	PlusEnd	12	20210302	10	α1β3
13	16	-10186.7	-636.667	10213.3	1464.25	PlusEnd	12	20210302	10	α1β3
14	106.5	1706.67	16.025	26.667	1480.25	PlusEnd	12	20210302	10	α1β3
15	107.833	2346.67	21.762	1733.33	1586.75	PlusEnd	12	20210302	10	α1β3
16	104.833	1706.67	16.28	4080	1694.58	PlusEnd	12	20210302	10	α1β3
1	221	3040	13.756	2720	0	PlusEnd	12	20210304	10	α1β3
2	9.5	-5440	-572.632	5760	221	PlusEnd	12	20210304	10	α1β3
3	187.5	2560	13.653	320	230.5	PlusEnd	12	20210304	10	α1β3
4	212.5	2720	12.8	2880	418	PlusEnd	12	20210304	10	α1β3
5	6	-5600	-933.333	5600	630.5	PlusEnd	12	20210304	10	α1β3
6	195	3200	16.41	0	636.5	PlusEnd	12	20210304	10	α1β3
7	341	4320	12.669	3200	831.5	PlusEnd	12	20210304	10	α1β3
8	123	1280	10.407	7520	1172.5	PlusEnd	12	20210304	10	α1β3
9	7	-8800	-1257.14	8800	1295.5	PlusEnd	12	20210304	10	α1β3
10	146	2400	16.438	0	1302.5	PlusEnd	12	20210304	10	α1β3
11	96	1440	15	2400	1448.5	PlusEnd	12	20210304	10	α1β3
12	162.5	1760	10.831	3840	1544.5	PlusEnd	12	20210304	10	α1β3
13	7.5	-5760	-768	5600	1707	PlusEnd	12	20210304	10	α1β3
14	85	1120	13.176	-160	1714.5	PlusEnd	12	20210304	10	α1β3
1	121	3840	31.736	880	0.833	PlusEnd	12	20210527	10	α1β3
2	205.333	6240	30.39	4720	121.833	PlusEnd	12	20210527	10	α1β3
3	141.333	3360	23.774	10960	327.167	PlusEnd	12	20210527	10	α1β3
4	153	2720	17.778	14320	468.5	PlusEnd	12	20210527	10	α1β3
5	12	-11360	-946.667	17040	621.5	PlusEnd	12	20210527	10	α1β3
6	11	-5600	-509.091	5680	633.5	PlusEnd	12	20210527	10	α1β3
7	212	4800	22.642	80	644.5	PlusEnd	12	20210527	10	α1β3
8	295.5	6000	20.305	4880	856.5	PlusEnd	12	20210527	10	α1β3
9	175.5	3520	20.057	10880	1152	PlusEnd	12	20210527	10	α1β3
10	185	3600	19.459	14400	1327.5	PlusEnd	12	20210527	10	α1β3
11	286	4880	17.063	18000	1512.5	PlusEnd	12	20210527	10	α1β3
1	60	160	2.667	240	0.25	PlusEnd	12	20210302	11	α1β3
2	69.833	1920	27.494	400	60.25	PlusEnd	12	20210302	11	α1β3
3	164.5	3040	18.48	2320	130.083	PlusEnd	12	20210302	11	α1β3
4	210.167	3626.67	17.256	5360	294.583	PlusEnd	12	20210302	11	α1β3
5	299.333	4000	13.363	8986.67	504.75	PlusEnd	12	20210302	11	α1β3
6	100.167	906.667	9.052	12986.7	804.083	PlusEnd	12	20210302	11	α1β3
7	3	-3733.33	-1244.44	13893.3	904.25	PlusEnd	12	20210302	11	α1β3
8	14.833	-9813.33	-661.574	10160	907.25	PlusEnd	12	20210302	11	α1β3
9	192.5	2453.33	12.745	346.667	922.083	PlusEnd	12	20210302	11	α1β3
10	98.167	1706.67	17.385	2800	1114.58	PlusEnd	12	20210302	11	α1β3
11	61.833	853.334	13.801	4506.67	1212.75	PlusEnd	12	20210302	11	α1β3
12	8.667	-5173.33	-596.926	5360	1274.58	PlusEnd	12	20210302	11	α1β3
13	161.833	2240	13.841	186.667	1283.25	PlusEnd	12	20210302	11	α1β3
14	105	1546.67	14.73	2426.67	1445.08	PlusEnd	12	20210302	11	α1β3
15	43.667	533.333	12.214	3973.33	1550.08	PlusEnd	12	20210302	11	α1β3
16	6	-4373.33	-728.889	4506.67	1593.75	PlusEnd	12	20210302	11	α1β3
17	81.167	693.333	8.542	133.333	1599.75	PlusEnd	12	20210302	11	α1β3
18	118.833	2453.33	20.645	826.667	1680.92	PlusEnd	12	20210302	11	α1β3
1	456.5	8000	17.525	0	0	PlusEnd	12	20210304	11	α1β3
2	10.5	-7840	-746.667	8000	456.5	PlusEnd	12	20210304	11	α1β3
3	1332	160	0.12	160	467	PlusEnd	12	20210304	11	α1β3
1	248	6240	25.161	1120	1	PlusEnd	12	20210527	11	α1β3
2	250	5120	20.48	7360	249	PlusEnd	12	20210527	11	α1β3
3	142	2080	14.648	12480	499	PlusEnd	12	20210527	11	α1β3
4	59	640	10.847	14560	641	PlusEnd	12	20210527	11	α1β3
5	8	-9120	-1140	15200	700	PlusEnd	12	20210527	11	α1β3
6	8	-5600	-700	6080	708	PlusEnd	12	20210527	11	α1β3
7	56	160	2.857	480	716	PlusEnd	12	20210527	11	α1β3
8	115	2560	22.261	640	772	PlusEnd	12	20210527	11	α1β3
9	148	2240	15.135	3200	887	PlusEnd	12	20210527	11	α1β3
10	133	1920	14.436	5440	1035	PlusEnd	12	20210527	11	α1β3
11	7	-7360	-1051.43	7360	1168	PlusEnd	12	20210527	11	α1β3
12	111	2240	20.18	0	1175	PlusEnd	12	20210527	11	α1β3
13	157	3680	23.439	2240	1286	PlusEnd	12	20210527	11	α1β3
14	284	5120	18.028	5920	1443	PlusEnd	12	20210527	11	α1β3
15	34	640	18.824	11040	1727	PlusEnd	12	20210527	11	α1β3
16	6	-6560	-1093.33	11680	1761	PlusEnd	12	20210527	11	α1β3
17	8	-4960	-620	5120	1767	PlusEnd	12	20210527	11	α1β3
18	25	0	0	160	1775	PlusEnd	12	20210527	11	α1β3
1	54.25	1200	22.12	1920	0.5	PlusEnd	12	20210302	12	α1β3
2	54.167	853.333	15.754	3120	54.75	PlusEnd	12	20210302	12	α1β3
3	5.833	-3520	-603.428	3973.33	108.917	PlusEnd	12	20210302	12	α1β3
4	94.833	1760	18.559	453.333	114.75	PlusEnd	12	20210302	12	α1β3
5	137.5	2720	19.782	2213.33	209.583	PlusEnd	12	20210302	12	α1β3
6	128.333	2720	21.195	4933.33	347.083	PlusEnd	12	20210302	12	α1β3
7	184.333	3146.67	17.071	7653.33	475.417	PlusEnd	12	20210302	12	α1β3
8	110.167	1973.33	17.912	10800	659.75	PlusEnd	12	20210302	12	α1β3
9	8.667	-6880	-793.85	12773.3	769.917	PlusEnd	12	20210302	12	α1β3
10	9.167	-5280	-575.999	5893.33	778.583	PlusEnd	12	20210302	12	α1β3
11	109.167	1920	17.588	613.333	787.75	PlusEnd	12	20210302	12	α1β3
12	72.5	1120	15.448	2533.33	896.917	PlusEnd	12	20210302	12	α1β3
13	2.667	-3040	-1140.02	3653.33	969.417	PlusEnd	12	20210302	12	α1β3
14	67.667	1280	18.916	613.333	972.083	PlusEnd	12	20210302	12	α1β3
15	2.5	-1600	-640	1893.33	1039.75	PlusEnd	12	20210302	12	α1β3
16	88.833	1920	21.613	293.333	1042.25	PlusEnd	12	20210302	12	α1β3
17	145	2720	18.759	2213.33	1131.08	PlusEnd	12	20210302	12	α1β3
18	94	1120	11.915	4933.33	1276.08	PlusEnd	12	20210302	12	α1β3
19	8	-5493.33	-686.667	6053.33	1370.08	PlusEnd	12	20210302	12	α1β3
20	85.833	213.333	2.485	560	1378.08	PlusEnd	12	20210302	12	α1β3
21	72.333	1493.33	20.645	773.333	1463.92	PlusEnd	12	20210302	12	α1β3
22	5.5	-2186.67	-397.576	2266.67	1536.25	PlusEnd	12	20210302	12	α1β3
23	103.333	2133.33	20.645	80	1541.75	PlusEnd	12	20210302	12	α1β3
24	47.833	266.667	5.575	2213.33	1645.08	PlusEnd	12	20210302	12	α1β3
25	2.5	-1973.33	-789.333	2480	1692.92	PlusEnd	12	20210302	12	α1β3
26	72.667	373.333	5.138	506.667	1695.42	PlusEnd	12	20210302	12	α1β3
27	31	586.667	18.925	880	1768.08	PlusEnd	12	20210302	12	α1β3
1	225	3360	14.933	640	0.5	PlusEnd	12	20210304	12	α1β3
2	4	-4160	-1040	4000	225.5	PlusEnd	12	20210304	12	α1β3
3	138.5	160	1.155	-160	229.5	PlusEnd	12	20210304	12	α1β3
4	121	2240	18.512	0	368	PlusEnd	12	20210304	12	α1β3
5	167.5	3200	19.104	2240	489	PlusEnd	12	20210304	12	α1β3
6	105.5	1600	15.166	5440	656.5	PlusEnd	12	20210304	12	α1β3
7	10.5	-7040	-670.476	7040	762	PlusEnd	12	20210304	12	α1β3
8	136	0	0	0	772.5	PlusEnd	12	20210304	12	α1β3
9	227	3840	16.916	0	908.5	PlusEnd	12	20210304	12	α1β3
10	384.5	6720	17.477	3840	1135.5	PlusEnd	12	20210304	12	α1β3
11	98	1760	17.959	10560	1520	PlusEnd	12	20210304	12	α1β3
12	20	-12640	-632	12320	1618	PlusEnd	12	20210304	12	α1β3
13	76	160	2.105	-320	1638	PlusEnd	12	20210304	12	α1β3
14	86	1280	14.884	-160	1714	PlusEnd	12	20210304	12	α1β3
1	292	6720	23.014	160	0	PlusEnd	12	20210527	12	α1β3
2	294	7520	25.578	6880	292	PlusEnd	12	20210527	12	α1β3
3	308	7200	23.377	14400	586	PlusEnd	12	20210527	12	α1β3
4	115	2240	19.478	21600	894	PlusEnd	12	20210527	12	α1β3
5	21	-23840	-1135.24	23840	1009	PlusEnd	12	20210527	12	α1β3
6	183	3040	16.612	0	1030	PlusEnd	12	20210527	12	α1β3
7	167	2400	14.371	3040	1213	PlusEnd	12	20210527	12	α1β3
8	55	480	8.727	5440	1380	PlusEnd	12	20210527	12	α1β3
9	4	-5920	-1480	5920	1435	PlusEnd	12	20210527	12	α1β3
10	180	3360	18.667	0	1439	PlusEnd	12	20210527	12	α1β3
11	96	1600	16.667	3360	1619	PlusEnd	12	20210527	12	α1β3
12	48	480	10	4960	1715	PlusEnd	12	20210527	12	α1β3
13	4	-5280	-1320	5440	1763	PlusEnd	12	20210527	12	α1β3
14	32	320	10	160	1767	PlusEnd	12	20210527	12	α1β3
1	146.333	53.333	0.364	80	-0.083	PlusEnd	12	20210302	13	α1β3
2	117.333	2346.67	20	133.333	146.25	PlusEnd	12	20210302	13	α1β3
3	301.167	5173.33	17.178	2480	263.583	PlusEnd	12	20210302	13	α1β3
4	227.667	3840	16.867	7653.33	564.75	PlusEnd	12	20210302	13	α1β3
5	70.583	1306.67	18.512	11493.3	792.417	PlusEnd	12	20210302	13	α1β3
6	13	-12800	-984.615	12800	863	PlusEnd	12	20210302	13	α1β3
7	78.5	480	6.115	0	876	PlusEnd	12	20210302	13	α1β3
8	155.5	3520	22.637	480	954.5	PlusEnd	12	20210302	13	α1β3
9	183.5	3600	19.619	4000	1110	PlusEnd	12	20210302	13	α1β3
10	292.5	6560	22.427	7600	1293.5	PlusEnd	12	20210302	13	α1β3
11	157.5	3200	20.317	14160	1586	PlusEnd	12	20210302	13	α1β3
12	56.25	800	14.222	17360	1743.5	PlusEnd	12	20210302	13	α1β3
1	270	7680	28.444	800	0	PlusEnd	12	20210527	13	α1β3
2	255	6400	25.098	8480	270	PlusEnd	12	20210527	13	α1β3
3	114	1920	16.842	14880	525	PlusEnd	12	20210527	13	α1β3
4	78	1440	18.462	16800	639	PlusEnd	12	20210527	13	α1β3
5	19	-18240	-960	18240	717	PlusEnd	12	20210527	13	α1β3
6	32	0	0	0	736	PlusEnd	12	20210527	13	α1β3
7	247	6560	26.559	0	768	PlusEnd	12	20210527	13	α1β3
8	174	4960	28.506	6560	1015	PlusEnd	12	20210527	13	α1β3
9	204	5280	25.882	11520	1189	PlusEnd	12	20210527	13	α1β3
10	405	5600	13.827	16800	1393	PlusEnd	12	20210527	13	α1β3
1	131.75	2880	21.86	1760	0.5	PlusEnd	12	20210302	14	α1β3
2	199.5	4560	22.857	4640	132.25	PlusEnd	12	20210302	14	α1β3
3	329.5	5920	17.967	9200	331.75	PlusEnd	12	20210302	14	α1β3
4	251	3093.33	12.324	15120	661.25	PlusEnd	12	20210302	14	α1β3
5	10.167	-8213.33	-807.867	18213.3	912.25	PlusEnd	12	20210302	14	α1β3
6	18	-9760	-542.222	10000	922.417	PlusEnd	12	20210302	14	α1β3
7	86.5	160	1.85	240	940.417	PlusEnd	12	20210302	14	α1β3
8	117.5	2026.67	17.248	400	1026.92	PlusEnd	12	20210302	14	α1β3
9	102.167	1600	15.661	2426.67	1144.42	PlusEnd	12	20210302	14	α1β3
10	38	479.999	12.632	4026.67	1246.58	PlusEnd	12	20210302	14	α1β3
11	5.667	-4480	-790.594	4506.67	1284.58	PlusEnd	12	20210302	14	α1β3
12	135.167	2560	18.94	26.667	1290.25	PlusEnd	12	20210302	14	α1β3
13	133.5	2613.33	19.576	2586.67	1425.42	PlusEnd	12	20210302	14	α1β3
14	9	-5066.67	-562.963	5200	1558.92	PlusEnd	12	20210302	14	α1β3
15	127.167	1973.33	15.518	133.333	1567.92	PlusEnd	12	20210302	14	α1β3
16	104.667	1760	16.815	2106.67	1695.08	PlusEnd	12	20210302	14	α1β3
1	92.5	320	3.459	-160	0	PlusEnd	12	20210304	14	α1β3
2	269	5280	19.628	160	92.5	PlusEnd	12	20210304	14	α1β3
3	273	4800	17.582	5440	361.5	PlusEnd	12	20210304	14	α1β3
4	119	1280	10.756	10240	634.5	PlusEnd	12	20210304	14	α1β3
5	6	-5760	-960	11520	753.5	PlusEnd	12	20210304	14	α1β3
6	11	-5440	-494.545	5760	759.5	PlusEnd	12	20210304	14	α1β3
7	1029	-320	-0.311	320	770.5	PlusEnd	12	20210304	14	α1β3
1	347	8320	23.977	1920	1	PlusEnd	12	20210527	14	α1β3
2	232	5440	23.448	10240	348	PlusEnd	12	20210527	14	α1β3
3	128	3200	25	15680	580	PlusEnd	12	20210527	14	α1β3
4	90	1760	19.556	18880	708	PlusEnd	12	20210527	14	α1β3
5	20	-17120	-856	20640	798	PlusEnd	12	20210527	14	α1β3
6	6	-3520	-586.667	3520	818	PlusEnd	12	20210527	14	α1β3
7	196	4640	23.673	0	824	PlusEnd	12	20210527	14	α1β3
8	243	5920	24.362	4640	1020	PlusEnd	12	20210527	14	α1β3
9	189	4160	22.011	10560	1263	PlusEnd	12	20210527	14	α1β3
10	231	4480	19.394	14720	1452	PlusEnd	12	20210527	14	α1β3
11	14	-10560	-754.286	19200	1683	PlusEnd	12	20210527	14	α1β3
12	12	-8480	-706.667	8640	1697	PlusEnd	12	20210527	14	α1β3
13	90	1920	21.333	160	1709	PlusEnd	12	20210527	14	α1β3
1	92.5	1120	12.108	1200	0.5	PlusEnd	12	20210302	15	α1β3
2	133.25	1920	14.409	2320	93	PlusEnd	12	20210302	15	α1β3
3	79	1600	20.253	4240	226.25	PlusEnd	12	20210302	15	α1β3
4	1.667	-2026.67	-1216.01	5840	305.25	PlusEnd	12	20210302	15	α1β3
5	3.667	-3466.67	-945.449	3813.33	306.917	PlusEnd	12	20210302	15	α1β3
6	124.5	1706.67	13.708	346.667	310.583	PlusEnd	12	20210302	15	α1β3
7	167.5	2720	16.239	2053.33	435.083	PlusEnd	12	20210302	15	α1β3
8	6	-4693.33	-782.222	4773.33	602.583	PlusEnd	12	20210302	15	α1β3
9	130.667	373.333	2.857	80	608.583	PlusEnd	12	20210302	15	α1β3
10	138	2186.67	15.845	453.333	739.25	PlusEnd	12	20210302	15	α1β3
11	239.5	3920	16.367	2640	877.25	PlusEnd	12	20210302	15	α1β3
12	226.25	3280	14.497	6560	1116.75	PlusEnd	12	20210302	15	α1β3
13	122	1760	14.426	9840	1343	PlusEnd	12	20210302	15	α1β3
14	190.5	2720	14.278	11600	1465	PlusEnd	12	20210302	15	α1β3
15	143.5	1840	12.822	14320	1655.5	PlusEnd	12	20210302	15	α1β3
1	360	6880	19.111	480	0	PlusEnd	12	20210304	15	α1β3
2	201.5	2720	13.499	7360	360	PlusEnd	12	20210304	15	α1β3
3	9.5	-7360	-774.737	10080	561.5	PlusEnd	12	20210304	15	α1β3
4	10	-5440	-544	2720	571	PlusEnd	12	20210304	15	α1β3
5	167	2560	15.329	-2720	581	PlusEnd	12	20210304	15	α1β3
6	1.5	-2560	-1706.67	-160	748	PlusEnd	12	20210304	15	α1β3
7	252.5	3040	12.04	-2720	749.5	PlusEnd	12	20210304	15	α1β3
8	218	2720	12.477	320	1002	PlusEnd	12	20210304	15	α1β3
9	221	2720	12.308	3040	1220	PlusEnd	12	20210304	15	α1β3
10	234	2720	11.624	5760	1441	PlusEnd	12	20210304	15	α1β3
11	90.5	1280	14.144	8480	1675	PlusEnd	12	20210304	15	α1β3
12	13.5	-12800	-948.148	9760	1765.5	PlusEnd	12	20210304	15	α1β3
13	21	320	15.238	-3040	1779	PlusEnd	12	20210304	15	α1β3
1	205	6400	31.22	0	0	PlusEnd	12	20210527	15	α1β3
2	738	13280	17.995	6400	205	PlusEnd	12	20210527	15	α1β3
3	400	5920	14.8	19680	943	PlusEnd	12	20210527	15	α1β3
4	457	4800	10.503	25600	1343	PlusEnd	12	20210527	15	α1β3
1	299	5600	18.729	1760	1.5	PlusEnd	12	20210302	16	α1β3
2	138	3360	24.348	7360	300.5	PlusEnd	12	20210302	16	α1β3
3	15	-10400	-693.333	10720	438.5	PlusEnd	12	20210302	16	α1β3
4	198.5	4480	22.569	320	453.5	PlusEnd	12	20210302	16	α1β3
5	66.5	1440	21.654	4800	652	PlusEnd	12	20210302	16	α1β3
6	8	-6240	-780	6240	718.5	PlusEnd	12	20210302	16	α1β3
7	195	3840	19.692	0	726.5	PlusEnd	12	20210302	16	α1β3
8	192.5	3680	19.117	3840	921.5	PlusEnd	12	20210302	16	α1β3
9	297	4640	15.623	7520	1114	PlusEnd	12	20210302	16	α1β3
10	117.5	2080	17.702	12160	1411	PlusEnd	12	20210302	16	α1β3
11	5.5	-4640	-843.636	14240	1528.5	PlusEnd	12	20210302	16	α1β3
12	16.5	-9120	-552.727	9600	1534	PlusEnd	12	20210302	16	α1β3
13	151	1920	12.715	480	1550.5	PlusEnd	12	20210302	16	α1β3
14	98	1600	16.327	2400	1701.5	PlusEnd	12	20210302	16	α1β3
1	95	480	5.053	480	0	PlusEnd	12	20210304	16	α1β3
2	414	8800	21.256	960	95	PlusEnd	12	20210304	16	α1β3
3	208	3520	16.923	9760	509	PlusEnd	12	20210304	16	α1β3
4	23.5	-13120	-558.298	13280	717	PlusEnd	12	20210304	16	α1β3
5	279	320	1.147	160	740.5	PlusEnd	12	20210304	16	α1β3
6	208.5	3040	14.58	480	1019.5	PlusEnd	12	20210304	16	α1β3
7	2.5	-3200	-1280	3520	1228	PlusEnd	12	20210304	16	α1β3
8	236	160	0.678	320	1230.5	PlusEnd	12	20210304	16	α1β3
9	72.5	1440	19.862	480	1466.5	PlusEnd	12	20210304	16	α1β3
10	189	2880	15.238	1920	1539	PlusEnd	12	20210304	16	α1β3
11	6.5	-4800	-738.462	4800	1728	PlusEnd	12	20210304	16	α1β3
12	65	640	9.846	0	1734.5	PlusEnd	12	20210304	16	α1β3
1	276	6240	22.609	960	1	PlusEnd	12	20210527	16	α1β3
2	280	6080	21.714	7200	277	PlusEnd	12	20210527	16	α1β3
3	267	4480	16.779	13280	557	PlusEnd	12	20210527	16	α1β3
4	14	-11200	-800	17760	824	PlusEnd	12	20210527	16	α1β3
5	14	-6080	-434.286	6560	838	PlusEnd	12	20210527	16	α1β3
6	163	3040	18.65	480	852	PlusEnd	12	20210527	16	α1β3
7	175	2880	16.457	3520	1015	PlusEnd	12	20210527	16	α1β3
8	59	640	10.847	6400	1190	PlusEnd	12	20210527	16	α1β3
9	4	-4800	-1200	7040	1249	PlusEnd	12	20210527	16	α1β3
10	7	-2080	-297.143	2240	1253	PlusEnd	12	20210527	16	α1β3
11	126	3520	27.937	160	1260	PlusEnd	12	20210527	16	α1β3
12	107	1920	17.944	3680	1386	PlusEnd	12	20210527	16	α1β3
13	4	-2720	-680	5600	1493	PlusEnd	12	20210527	16	α1β3
14	4	-2880	-720	2880	1497	PlusEnd	12	20210527	16	α1β3
15	105	3040	28.952	0	1501	PlusEnd	12	20210527	16	α1β3
16	192	3840	20	3040	1606	PlusEnd	12	20210527	16	α1β3
1	166	3520	21.205	1440	1	PlusEnd	12	20210302	17	α1β3
2	9	-4800	-533.333	4960	167	PlusEnd	12	20210302	17	α1β3
3	227	3840	16.916	160	176	PlusEnd	12	20210302	17	α1β3
4	200	2880	14.4	4000	403	PlusEnd	12	20210302	17	α1β3
5	67.5	480	7.111	6880	603	PlusEnd	12	20210302	17	α1β3
6	7	-7040	-1005.71	7360	670.5	PlusEnd	12	20210302	17	α1β3
7	187.5	3040	16.213	320	677.5	PlusEnd	12	20210302	17	α1β3
8	251.5	3680	14.632	3360	865	PlusEnd	12	20210302	17	α1β3
9	236	3360	14.237	7040	1116.5	PlusEnd	12	20210302	17	α1β3
10	107	1920	17.944	10400	1352.5	PlusEnd	12	20210302	17	α1β3
11	10	-9280	-928	12320	1459.5	PlusEnd	12	20210302	17	α1β3
12	4.5	-3040	-675.556	3040	1469.5	PlusEnd	12	20210302	17	α1β3
13	100	0	0	0	1474	PlusEnd	12	20210302	17	α1β3
14	124	2560	20.645	0	1574	PlusEnd	12	20210302	17	α1β3
15	101.5	1920	18.916	2560	1698	PlusEnd	12	20210302	17	α1β3
1	609.5	8960	14.701	800	0.5	PlusEnd	12	20210304	17	α1β3
2	11	-9600	-872.727	9760	610	PlusEnd	12	20210304	17	α1β3
3	365	4000	10.959	160	621	PlusEnd	12	20210304	17	α1β3
4	5	-4480	-896	4160	986	PlusEnd	12	20210304	17	α1β3
5	267	2880	10.787	-320	991	PlusEnd	12	20210304	17	α1β3
6	286	3520	12.308	2560	1258	PlusEnd	12	20210304	17	α1β3
7	6	-6080	-1013.33	6080	1544	PlusEnd	12	20210304	17	α1β3
8	181	480	2.652	0	1550	PlusEnd	12	20210304	17	α1β3
9	68.5	800	11.679	480	1731	PlusEnd	12	20210304	17	α1β3
1	358	8960	25.028	2240	1	PlusEnd	12	20210527	17	α1β3
2	417	7520	18.034	11200	359	PlusEnd	12	20210527	17	α1β3
3	226	3040	13.451	18720	776	PlusEnd	12	20210527	17	α1β3
4	12	-17280	-1440	21760	1002	PlusEnd	12	20210527	17	α1β3
5	12	-4480	-373.333	4480	1014	PlusEnd	12	20210527	17	α1β3
6	232	6400	27.586	0	1026	PlusEnd	12	20210527	17	α1β3
7	256	3840	15	6400	1258	PlusEnd	12	20210527	17	α1β3
8	285	3840	13.474	10240	1514	PlusEnd	12	20210527	17	α1β3
1	402	8160	20.299	1920	1	PlusEnd	12	20210302	18	α1β3
2	413.5	8800	21.282	10080	403	PlusEnd	12	20210302	18	α1β3
3	35	-18880	-539.429	18880	816.5	PlusEnd	12	20210302	18	α1β3
4	108	2400	22.222	0	851.5	PlusEnd	12	20210302	18	α1β3
5	3	-2080	-693.333	2400	959.5	PlusEnd	12	20210302	18	α1β3
6	348	6720	19.31	320	962.5	PlusEnd	12	20210302	18	α1β3
7	305	5920	19.41	7040	1310.5	PlusEnd	12	20210302	18	α1β3
8	183.5	3360	18.311	12960	1615.5	PlusEnd	12	20210302	18	α1β3
1	114	480	4.211	160	0	PlusEnd	12	20210304	18	α1β3
2	202	4800	23.762	640	114	PlusEnd	12	20210304	18	α1β3
3	202	4160	20.594	5440	316	PlusEnd	12	20210304	18	α1β3
4	144.5	2240	15.502	9600	518	PlusEnd	12	20210304	18	α1β3
5	19	-11680	-614.737	11840	662.5	PlusEnd	12	20210304	18	α1β3
6	55.5	160	2.883	160	681.5	PlusEnd	12	20210304	18	α1β3
7	173.5	3200	18.444	320	737	PlusEnd	12	20210304	18	α1β3
8	221.5	3360	15.169	3520	910.5	PlusEnd	12	20210304	18	α1β3
9	237	3680	15.527	6880	1132	PlusEnd	12	20210304	18	α1β3
10	141.5	1920	13.569	10560	1369	PlusEnd	12	20210304	18	α1β3
11	15.5	-12800	-825.806	12480	1510.5	PlusEnd	12	20210304	18	α1β3
12	227.5	3520	15.473	-320	1526	PlusEnd	12	20210304	18	α1β3
13	4.5	-3360	-746.667	3200	1753.5	PlusEnd	12	20210304	18	α1β3
14	41.5	480	11.566	-160	1758	PlusEnd	12	20210304	18	α1β3
1	289	5760	19.931	800	1	PlusEnd	12	20210527	18	α1β3
2	172	2720	15.814	6560	290	PlusEnd	12	20210527	18	α1β3
3	9	-9120	-1013.33	9280	462	PlusEnd	12	20210527	18	α1β3
4	167	3840	22.994	160	471	PlusEnd	12	20210527	18	α1β3
5	212	3520	16.604	4000	638	PlusEnd	12	20210527	18	α1β3
6	3	-4320	-1440	7520	850	PlusEnd	12	20210527	18	α1β3
7	4	-3040	-760	3200	853	PlusEnd	12	20210527	18	α1β3
8	164	3680	22.439	160	857	PlusEnd	12	20210527	18	α1β3
9	125	2240	17.92	3840	1021	PlusEnd	12	20210527	18	α1β3
10	204	2240	10.98	6080	1146	PlusEnd	12	20210527	18	α1β3
11	5	-5600	-1120	8320	1350	PlusEnd	12	20210527	18	α1β3
12	4	-2720	-680	2720	1355	PlusEnd	12	20210527	18	α1β3
13	206	4480	21.748	0	1359	PlusEnd	12	20210527	18	α1β3
14	234	4320	18.462	4480	1565	PlusEnd	12	20210527	18	α1β3
1	201.5	3520	17.469	0	1.5	PlusEnd	12	20210302	19	α1β3
2	263	5600	21.293	3520	203	PlusEnd	12	20210302	19	α1β3
3	250.5	4000	15.968	9120	466	PlusEnd	12	20210302	19	α1β3
4	7	-7520	-1074.29	13120	716.5	PlusEnd	12	20210302	19	α1β3
5	10	-5440	-544	5600	723.5	PlusEnd	12	20210302	19	α1β3
6	134.5	1760	13.086	160	733.5	PlusEnd	12	20210302	19	α1β3
7	215	2880	13.395	1920	868	PlusEnd	12	20210302	19	α1β3
8	83	1120	13.494	4800	1083	PlusEnd	12	20210302	19	α1β3
9	7	-5760	-822.857	5920	1166	PlusEnd	12	20210302	19	α1β3
10	147	2080	14.15	160	1173	PlusEnd	12	20210302	19	α1β3
11	1	-2240	-2240	2240	1320	PlusEnd	12	20210302	19	α1β3
12	194.5	2400	12.339	0	1321	PlusEnd	12	20210302	19	α1β3
13	4.5	-2400	-533.333	2400	1515.5	PlusEnd	12	20210302	19	α1β3
14	164.5	2240	13.617	0	1520	PlusEnd	12	20210302	19	α1β3
15	3.5	-2240	-640	2240	1684.5	PlusEnd	12	20210302	19	α1β3
16	111	960	8.649	0	1688	PlusEnd	12	20210302	19	α1β3
1	239	4960	20.753	7360	0	PlusEnd	12	20210304	19	α1β3
2	291.5	5760	19.76	12320	239	PlusEnd	12	20210304	19	α1β3
3	137.5	2560	18.618	18080	530.5	PlusEnd	12	20210304	19	α1β3
4	160	1920	12	20640	668	PlusEnd	12	20210304	19	α1β3
5	30	-19040	-634.667	22560	828	PlusEnd	12	20210304	19	α1β3
6	95.5	640	6.702	3520	858	PlusEnd	12	20210304	19	α1β3
7	194.5	2720	13.985	4160	953.5	PlusEnd	12	20210304	19	α1β3
8	3	-3520	-1173.33	6880	1148	PlusEnd	12	20210304	19	α1β3
9	133.5	1760	13.184	3360	1151	PlusEnd	12	20210304	19	α1β3
10	172.5	2400	13.913	5120	1284.5	PlusEnd	12	20210304	19	α1β3
11	6	-4320	-720	7520	1457	PlusEnd	12	20210304	19	α1β3
12	63.5	640	10.079	3200	1463	PlusEnd	12	20210304	19	α1β3
13	178	2560	14.382	3840	1526.5	PlusEnd	12	20210304	19	α1β3
14	4.5	-3200	-711.111	6400	1704.5	PlusEnd	12	20210304	19	α1β3
15	91	1120	12.308	3200	1709	PlusEnd	12	20210304	19	α1β3
1	267	6880	25.768	640	1	PlusEnd	12	20210527	19	α1β3
2	327	7360	22.508	7520	268	PlusEnd	12	20210527	19	α1β3
3	245	4320	17.633	14880	595	PlusEnd	12	20210527	19	α1β3
4	6	-10720	-1786.67	19200	840	PlusEnd	12	20210527	19	α1β3
5	10	-8480	-848	8480	846	PlusEnd	12	20210527	19	α1β3
6	188	4160	22.128	0	856	PlusEnd	12	20210527	19	α1β3
7	245	4800	19.592	4160	1044	PlusEnd	12	20210527	19	α1β3
8	228	5600	24.561	8960	1289	PlusEnd	12	20210527	19	α1β3
9	145	3200	22.069	14560	1517	PlusEnd	12	20210527	19	α1β3
10	11	-9760	-887.273	17760	1662	PlusEnd	12	20210527	19	α1β3
11	7	-8000	-1142.86	8000	1673	PlusEnd	12	20210527	19	α1β3
12	118	2720	23.051	0	1680	PlusEnd	12	20210527	19	α1β3
1	97.5	2480	25.436	1120	1.25	PlusEnd	12	20210302	20	α1β3
2	195	3840	19.692	3600	98.75	PlusEnd	12	20210302	20	α1β3
3	109	2000	18.349	7440	293.75	PlusEnd	12	20210302	20	α1β3
4	47.167	986.667	20.919	9440	402.75	PlusEnd	12	20210302	20	α1β3
5	17.333	-10186.7	-587.692	10426.7	449.917	PlusEnd	12	20210302	20	α1β3
6	134.875	1040	7.711	240	467.25	PlusEnd	12	20210302	20	α1β3
7	0.375	-1240	-3306.67	1280	602.125	PlusEnd	12	20210302	20	α1β3
8	61.083	1320	21.61	40	602.5	PlusEnd	12	20210302	20	α1β3
9	108.833	1760	16.172	1360	663.583	PlusEnd	12	20210302	20	α1β3
10	4	-2773.33	-693.333	3120	772.417	PlusEnd	12	20210302	20	α1β3
11	121.167	2506.67	20.688	346.667	776.417	PlusEnd	12	20210302	20	α1β3
12	264.417	5226.67	19.767	2853.33	897.583	PlusEnd	12	20210302	20	α1β3
13	460	7200	15.652	8080	1162	PlusEnd	12	20210302	20	α1β3
14	8	-6400	-800	15280	1622	PlusEnd	12	20210302	20	α1β3
15	14	-8400	-600	8880	1630	PlusEnd	12	20210302	20	α1β3
16	44.5	160	3.596	480	1644	PlusEnd	12	20210302	20	α1β3
17	111.25	2080	18.697	640	1688.5	PlusEnd	12	20210302	20	α1β3
1	507	11200	22.091	0	0.5	PlusEnd	12	20210304	20	α1β3
2	19.5	-11040	-566.154	11200	507.5	PlusEnd	12	20210304	20	α1β3
3	110	1120	10.182	160	527	PlusEnd	12	20210304	20	α1β3
4	436	6400	14.679	1280	637	PlusEnd	12	20210304	20	α1β3
5	8	-7360	-920	7680	1073	PlusEnd	12	20210304	20	α1β3
6	166.5	2560	15.375	320	1081	PlusEnd	12	20210304	20	α1β3
7	257.5	4640	18.019	2880	1247.5	PlusEnd	12	20210304	20	α1β3
8	295	3840	13.017	7520	1505	PlusEnd	12	20210304	20	α1β3
1	301	7840	26.047	0	2	PlusEnd	12	20210527	20	α1β3
2	447	11520	25.772	7840	303	PlusEnd	12	20210527	20	α1β3
3	352	7200	20.455	19360	750	PlusEnd	12	20210527	20	α1β3
4	246	3840	15.61	26560	1102	PlusEnd	12	20210527	20	α1β3
5	36	-29440	-817.778	30400	1348	PlusEnd	12	20210527	20	α1β3
6	299	6080	20.334	960	1384	PlusEnd	12	20210527	20	α1β3
7	50	640	12.8	7040	1683	PlusEnd	12	20210527	20	α1β3
8	3	-3200	-1066.67	7680	1733	PlusEnd	12	20210527	20	α1β3
9	7	-4000	-571.429	4480	1736	PlusEnd	12	20210527	20	α1β3
10	57	960	16.842	480	1743	PlusEnd	12	20210527	20	α1β3
1	189.5	2400	12.665	2400	0	PlusEnd	12	20210304	21	α1β3
2	7	-4800	-685.714	4800	189.5	PlusEnd	12	20210304	21	α1β3
3	70	800	11.429	0	196.5	PlusEnd	12	20210304	21	α1β3
4	148	2880	19.459	800	266.5	PlusEnd	12	20210304	21	α1β3
5	6	-3520	-586.667	3680	414.5	PlusEnd	12	20210304	21	α1β3
6	186.5	3360	18.016	160	420.5	PlusEnd	12	20210304	21	α1β3
7	169	2240	13.254	3520	607	PlusEnd	12	20210304	21	α1β3
8	7.5	-5760	-768	5760	776	PlusEnd	12	20210304	21	α1β3
9	170.5	2720	15.953	0	783.5	PlusEnd	12	20210304	21	α1β3
10	186.5	2880	15.442	2720	954	PlusEnd	12	20210304	21	α1β3
11	8.5	-5440	-640	5600	1140.5	PlusEnd	12	20210304	21	α1β3
12	143	2080	14.545	160	1149	PlusEnd	12	20210304	21	α1β3
13	352.5	6400	18.156	2240	1292	PlusEnd	12	20210304	21	α1β3
14	155	2720	17.548	8640	1644.5	PlusEnd	12	20210304	21	α1β3
1	188	6240	33.191	1440	2	PlusEnd	12	20210527	21	α1β3
2	121	1600	13.223	7680	190	PlusEnd	12	20210527	21	α1β3
3	18	-9280	-515.556	9280	311	PlusEnd	12	20210527	21	α1β3
4	270	7680	28.444	0	329	PlusEnd	12	20210527	21	α1β3
5	203	4480	22.069	7680	599	PlusEnd	12	20210527	21	α1β3
6	155	3200	20.645	12160	802	PlusEnd	12	20210527	21	α1β3
7	134	1920	14.328	15360	957	PlusEnd	12	20210527	21	α1β3
8	4	-5440	-1360	17280	1091	PlusEnd	12	20210527	21	α1β3
9	18	-10880	-604.444	11840	1095	PlusEnd	12	20210527	21	α1β3
10	232	5280	22.759	960	1113	PlusEnd	12	20210527	21	α1β3
11	278	4320	15.54	6240	1345	PlusEnd	12	20210527	21	α1β3
12	176	1920	10.909	10560	1623	PlusEnd	12	20210527	21	α1β3
1	257	6080	23.658	1120	1	PlusEnd	12	20210302	22	α1β3
2	420	8480	20.19	7200	258	PlusEnd	12	20210302	22	α1β3
3	245.5	3360	13.686	15680	678	PlusEnd	12	20210302	22	α1β3
4	8	-5920	-740	19040	923.5	PlusEnd	12	20210302	22	α1β3
5	26	-13120	-504.615	13120	931.5	PlusEnd	12	20210302	22	α1β3
6	40	0	0	0	957.5	PlusEnd	12	20210302	22	α1β3
7	185.5	4000	21.563	0	997.5	PlusEnd	12	20210302	22	α1β3
8	168	3360	20	4000	1183	PlusEnd	12	20210302	22	α1β3
9	146	2880	19.726	7360	1351	PlusEnd	12	20210302	22	α1β3
10	231.5	2720	11.749	10240	1497	PlusEnd	12	20210302	22	α1β3
11	5.5	-4160	-756.364	12960	1728.5	PlusEnd	12	20210302	22	α1β3
12	17	-8800	-517.647	8800	1734	PlusEnd	12	20210302	22	α1β3
13	48.5	0	0	0	1751	PlusEnd	12	20210302	22	α1β3
1	450	10880	24.178	1760	0	PlusEnd	12	20210527	22	α1β3
2	342	5760	16.842	12640	450	PlusEnd	12	20210527	22	α1β3
3	142	1600	11.268	18400	792	PlusEnd	12	20210527	22	α1β3
4	15	-13440	-896	20000	934	PlusEnd	12	20210527	22	α1β3
5	11	-6400	-581.818	6560	949	PlusEnd	12	20210527	22	α1β3
6	40	0	0	160	960	PlusEnd	12	20210527	22	α1β3
7	210	5120	24.381	160	1000	PlusEnd	12	20210527	22	α1β3
8	136	3040	22.353	5280	1210	PlusEnd	12	20210527	22	α1β3
9	94	1280	13.617	8320	1346	PlusEnd	12	20210527	22	α1β3
10	6	-5280	-880	9600	1440	PlusEnd	12	20210527	22	α1β3
11	8	-4320	-540	4320	1446	PlusEnd	12	20210527	22	α1β3
12	133	2880	21.654	0	1454	PlusEnd	12	20210527	22	α1β3
13	212	4160	19.623	2880	1587	PlusEnd	12	20210527	22	α1β3
1	310	5600	18.065	1600	3	PlusEnd	12	20210302	23	α1β3
2	503.5	7200	14.3	7200	313	PlusEnd	12	20210302	23	α1β3
3	197	2880	14.619	14400	816.5	PlusEnd	12	20210302	23	α1β3
4	10	-6560	-656	17280	1013.5	PlusEnd	12	20210302	23	α1β3
5	3.5	-4640	-1325.71	10720	1023.5	PlusEnd	12	20210302	23	α1β3
6	8	-6080	-760	6080	1027	PlusEnd	12	20210302	23	α1β3
7	179.5	3040	16.936	0	1035	PlusEnd	12	20210302	23	α1β3
8	276	4640	16.812	3040	1214.5	PlusEnd	12	20210302	23	α1β3
9	240	3360	14	7680	1490.5	PlusEnd	12	20210302	23	α1β3
10	7.5	-5920	-789.333	11040	1730.5	PlusEnd	12	20210302	23	α1β3
11	9.5	-5120	-538.947	5120	1738	PlusEnd	12	20210302	23	α1β3
12	52	320	6.154	0	1747.5	PlusEnd	12	20210302	23	α1β3
1	94.542	1680	17.77	1760	0.875	PlusEnd	12	20210302	24	α1β3
2	74.833	1120	14.967	3440	95.417	PlusEnd	12	20210302	24	α1β3
3	5	-4373.33	-874.667	4560	170.25	PlusEnd	12	20210302	24	α1β3
4	154.333	2560	16.587	186.667	175.25	PlusEnd	12	20210302	24	α1β3
5	115.167	2133.33	18.524	2746.67	329.583	PlusEnd	12	20210302	24	α1β3
6	86.667	800	9.231	4880	444.75	PlusEnd	12	20210302	24	α1β3
7	5.833	-5493.33	-941.718	5680	531.417	PlusEnd	12	20210302	24	α1β3
8	109.5	2133.33	19.482	186.667	537.25	PlusEnd	12	20210302	24	α1β3
9	177	4106.67	23.202	2320	646.75	PlusEnd	12	20210302	24	α1β3
10	93.5	2026.67	21.676	6426.67	823.75	PlusEnd	12	20210302	24	α1β3
11	15	-8320	-554.667	8453.33	917.25	PlusEnd	12	20210302	24	α1β3
12	90.167	1920	21.294	133.333	932.25	PlusEnd	12	20210302	24	α1β3
13	170.167	2560	15.044	2053.33	1022.42	PlusEnd	12	20210302	24	α1β3
14	169.5	2506.67	14.789	4613.33	1192.58	PlusEnd	12	20210302	24	α1β3
15	157.333	2773.33	17.627	7120	1362.08	PlusEnd	12	20210302	24	α1β3
16	175.833	1386.67	7.886	9893.33	1519.42	PlusEnd	12	20210302	24	α1β3
17	5.833	-6346.67	-1087.99	11280	1695.25	PlusEnd	12	20210302	24	α1β3
18	6	-4746.67	-791.111	4933.33	1701.08	PlusEnd	12	20210302	24	α1β3
19	92.333	1013.33	10.975	186.667	1707.08	PlusEnd	12	20210302	24	α1β3
1	164	5440	33.171	1360	0.5	PlusEnd	12	20210527	24	α1β3
2	217	5840	26.912	6800	164.5	PlusEnd	12	20210527	24	α1β3
3	151	3280	21.722	12640	381.5	PlusEnd	12	20210527	24	α1β3
4	79	1280	16.203	15920	532.5	PlusEnd	12	20210527	24	α1β3
5	11	-11120	-1010.91	17200	611.5	PlusEnd	12	20210527	24	α1β3
6	15.5	-5680	-366.452	6080	622.5	PlusEnd	12	20210527	24	α1β3
7	242.5	5200	21.443	400	638	PlusEnd	12	20210527	24	α1β3
8	82	1626.67	19.837	5600	880.5	PlusEnd	12	20210527	24	α1β3
9	9.333	-6986.67	-748.573	7226.67	962.5	PlusEnd	12	20210527	24	α1β3
10	201.167	4560	22.668	240	971.833	PlusEnd	12	20210527	24	α1β3
11	128	1920	15	4800	1173	PlusEnd	12	20210527	24	α1β3
12	11.167	-6586.67	-589.853	6720	1301	PlusEnd	12	20210527	24	α1β3
13	96.333	2080	21.592	133.333	1312.17	PlusEnd	12	20210527	24	α1β3
14	201.333	4106.67	20.397	2213.33	1408.5	PlusEnd	12	20210527	24	α1β3
15	182.333	2880	15.795	6320	1609.83	PlusEnd	12	20210527	24	α1β3
16	7.667	-7413.33	-966.946	9200	1792.17	PlusEnd	12	20210527	24	α1β3
1	146.5	1600	10.922	-160	1	PlusEnd	12	20210302	25	α1β3
2	1.5	-1760	-1173.33	1440	147.5	PlusEnd	12	20210302	25	α1β3
3	130	800	6.154	-320	149	PlusEnd	12	20210302	25	α1β3
4	155	2880	18.581	480	279	PlusEnd	12	20210302	25	α1β3
5	152	3040	20	3360	434	PlusEnd	12	20210302	25	α1β3
6	83	1920	23.133	6400	586	PlusEnd	12	20210302	25	α1β3
7	4	-4160	-1040	8320	669	PlusEnd	12	20210302	25	α1β3
8	6.5	-4160	-640	4160	673	PlusEnd	12	20210302	25	α1β3
9	131.5	2400	18.251	0	679.5	PlusEnd	12	20210302	25	α1β3
10	233.5	4960	21.242	2400	811	PlusEnd	12	20210302	25	α1β3
11	215.5	4320	20.046	7360	1044.5	PlusEnd	12	20210302	25	α1β3
12	226	4160	18.407	11680	1260	PlusEnd	12	20210302	25	α1β3
13	177.5	2080	11.718	15840	1486	PlusEnd	12	20210302	25	α1β3
14	32.5	-17440	-536.615	17920	1663.5	PlusEnd	12	20210302	25	α1β3
15	103	480	4.66	480	1696	PlusEnd	12	20210302	25	α1β3
1	181	6400	35.359	480	0	PlusEnd	12	20210527	25	α1β3
2	238	4160	17.479	6880	181	PlusEnd	12	20210527	25	α1β3
3	113	1280	11.327	11040	419	PlusEnd	12	20210527	25	α1β3
4	4	-5440	-1360	12320	532	PlusEnd	12	20210527	25	α1β3
5	13	-6880	-529.231	6880	536	PlusEnd	12	20210527	25	α1β3
6	164	3200	19.512	0	549	PlusEnd	12	20210527	25	α1β3
7	177	3040	17.175	3200	713	PlusEnd	12	20210527	25	α1β3
8	93	960	10.323	6240	890	PlusEnd	12	20210527	25	α1β3
9	4	-5120	-1280	7200	983	PlusEnd	12	20210527	25	α1β3
10	5	-2240	-448	2080	987	PlusEnd	12	20210527	25	α1β3
11	111	2400	21.622	-160	992	PlusEnd	12	20210527	25	α1β3
12	180	4160	23.111	2240	1103	PlusEnd	12	20210527	25	α1β3
13	9	-6400	-711.111	6400	1283	PlusEnd	12	20210527	25	α1β3
14	212	4640	21.887	0	1292	PlusEnd	12	20210527	25	α1β3
15	295	5600	18.983	4640	1504	PlusEnd	12	20210527	25	α1β3
1	366	9280	25.355	960	0	PlusEnd	12	20210527	26	α1β3
2	235	5760	24.511	10240	366	PlusEnd	12	20210527	26	α1β3
3	214	3680	17.196	16000	601	PlusEnd	12	20210527	26	α1β3
4	151	2080	13.775	19680	815	PlusEnd	12	20210527	26	α1β3
5	4	-7040	-1760	21760	966	PlusEnd	12	20210527	26	α1β3
6	8	-5760	-720	14720	970	PlusEnd	12	20210527	26	α1β3
7	14	-8800	-628.571	8960	978	PlusEnd	12	20210527	26	α1β3
8	184	4480	24.348	160	992	PlusEnd	12	20210527	26	α1β3
9	179	3360	18.771	4640	1176	PlusEnd	12	20210527	26	α1β3
10	13	-7840	-603.077	8000	1355	PlusEnd	12	20210527	26	α1β3
11	232	3840	16.552	160	1368	PlusEnd	12	20210527	26	α1β3
12	199	2400	12.06	4000	1600	PlusEnd	12	20210527	26	α1β3
1	298	6240	20.94	1440	1.5	PlusEnd	12	20210302	27	α1β3
2	404.5	7840	19.382	7680	299.5	PlusEnd	12	20210302	27	α1β3
3	225.5	3840	17.029	15520	704	PlusEnd	12	20210302	27	α1β3
4	13	-7680	-590.769	19360	929.5	PlusEnd	12	20210302	27	α1β3
5	18	-11360	-631.111	11680	942.5	PlusEnd	12	20210302	27	α1β3
6	256	4640	18.125	320	960.5	PlusEnd	12	20210302	27	α1β3
7	252	4000	15.873	4960	1216.5	PlusEnd	12	20210302	27	α1β3
8	258.5	4800	18.569	8960	1468.5	PlusEnd	12	20210302	27	α1β3
9	23.5	-13760	-585.532	13760	1727	PlusEnd	12	20210302	27	α1β3
10	48.5	640	13.196	0	1750.5	PlusEnd	12	20210302	27	α1β3
1	208.5	4640	22.254	1440	2	PlusEnd	12	20210302	28	α1β3
2	9	-5760	-640	6080	210.5	PlusEnd	12	20210302	28	α1β3
3	240.5	3040	12.64	320	219.5	PlusEnd	12	20210302	28	α1β3
4	2	-3360	-1680	3360	460	PlusEnd	12	20210302	28	α1β3
5	209	4800	22.967	0	462	PlusEnd	12	20210302	28	α1β3
6	290	5760	19.862	4800	671	PlusEnd	12	20210302	28	α1β3
7	116.5	1760	15.107	10560	961	PlusEnd	12	20210302	28	α1β3
8	21	-12000	-571.429	12320	1077.5	PlusEnd	12	20210302	28	α1β3
9	67	480	7.164	320	1098.5	PlusEnd	12	20210302	28	α1β3
10	0.5	-640	-1280	800	1165.5	PlusEnd	12	20210302	28	α1β3
11	185.5	3200	17.251	160	1165.5	PlusEnd	12	20210302	28	α1β3
12	161.5	2400	14.861	3360	1351	PlusEnd	12	20210302	28	α1β3
13	72	800	11.111	5760	1512.5	PlusEnd	12	20210302	28	α1β3
14	7	-6560	-937.143	6560	1584.5	PlusEnd	12	20210302	28	α1β3
15	208	4000	19.231	0	1591.5	PlusEnd	12	20210302	28	α1β3
1	118	4000	33.898	480	2	PlusEnd	12	20210527	28	α1β3
2	238	6560	27.563	4480	120	PlusEnd	12	20210527	28	α1β3
3	290	6080	20.966	11040	358	PlusEnd	12	20210527	28	α1β3
4	6	-7200	-1200	17120	648	PlusEnd	12	20210527	28	α1β3
5	17	-7520	-442.353	9920	654	PlusEnd	12	20210527	28	α1β3
6	3	-2400	-800	2400	671	PlusEnd	12	20210527	28	α1β3
7	119	2080	17.479	0	674	PlusEnd	12	20210527	28	α1β3
8	279	5920	21.219	2080	793	PlusEnd	12	20210527	28	α1β3
9	189	4960	26.243	8000	1072	PlusEnd	12	20210527	28	α1β3
10	283	6240	22.049	12960	1261	PlusEnd	12	20210527	28	α1β3
11	254	4640	18.268	19200	1544	PlusEnd	12	20210527	28	α1β3
1	284.5	4480	15.747	960	1.5	PlusEnd	12	20210302	29	α1β3
2	412	4800	11.65	5440	286	PlusEnd	12	20210302	29	α1β3
3	87.5	1440	16.457	10240	698	PlusEnd	12	20210302	29	α1β3
4	4.5	-6560	-1457.78	11680	785.5	PlusEnd	12	20210302	29	α1β3
5	6.5	-5120	-787.692	5120	790	PlusEnd	12	20210302	29	α1β3
6	236	4640	19.661	0	796.5	PlusEnd	12	20210302	29	α1β3
7	239	4160	17.406	4640	1032.5	PlusEnd	12	20210302	29	α1β3
8	215.5	3680	17.077	8800	1271.5	PlusEnd	12	20210302	29	α1β3
9	8	-6720	-840	12480	1487	PlusEnd	12	20210302	29	α1β3
10	8.5	-5760	-677.647	5760	1495	PlusEnd	12	20210302	29	α1β3
11	204.5	3840	18.778	0	1503.5	PlusEnd	12	20210302	29	α1β3
12	91	1280	14.066	3840	1708	PlusEnd	12	20210302	29	α1β3
1	208	6880	33.077	800	0	PlusEnd	12	20210527	29	α1β3
2	123	3200	26.016	7680	208	PlusEnd	12	20210527	29	α1β3
3	5	-5440	-1088	10880	331	PlusEnd	12	20210527	29	α1β3
4	18	-5440	-302.222	5440	336	PlusEnd	12	20210527	29	α1β3
5	49	640	13.061	0	354	PlusEnd	12	20210527	29	α1β3
6	210	6080	28.952	640	403	PlusEnd	12	20210527	29	α1β3
7	203	4160	20.493	6720	613	PlusEnd	12	20210527	29	α1β3
8	299	4000	13.378	10880	816	PlusEnd	12	20210527	29	α1β3
9	406	3680	9.064	14880	1115	PlusEnd	12	20210527	29	α1β3
10	6	-10560	-1760	18560	1521	PlusEnd	12	20210527	29	α1β3
11	16	-7680	-480	8000	1527	PlusEnd	12	20210527	29	α1β3
12	107	320	2.991	320	1543	PlusEnd	12	20210527	29	α1β3
13	150	2880	19.2	640	1650	PlusEnd	12	20210527	29	α1β3
1	277	6240	22.527	1280	1.5	PlusEnd	12	20210302	30	α1β3
2	284	4960	17.465	7520	278.5	PlusEnd	12	20210302	30	α1β3
3	6	-4800	-800	12480	562.5	PlusEnd	12	20210302	30	α1β3
4	14	-7040	-502.857	7680	568.5	PlusEnd	12	20210302	30	α1β3
5	245.5	4000	16.293	640	582.5	PlusEnd	12	20210302	30	α1β3
6	112.5	1760	15.644	4640	828	PlusEnd	12	20210302	30	α1β3
7	75	480	6.4	6400	940.5	PlusEnd	12	20210302	30	α1β3
8	2	-2400	-1200	6880	1015.5	PlusEnd	12	20210302	30	α1β3
9	7.5	-4480	-597.333	4480	1017.5	PlusEnd	12	20210302	30	α1β3
10	59	320	5.424	0	1025	PlusEnd	12	20210302	30	α1β3
11	89	1600	17.978	320	1084	PlusEnd	12	20210302	30	α1β3
12	2.5	-1920	-768	1920	1173	PlusEnd	12	20210302	30	α1β3
13	42.5	320	7.529	0	1175.5	PlusEnd	12	20210302	30	α1β3
14	83	1760	21.205	320	1218	PlusEnd	12	20210302	30	α1β3
15	178	3680	20.674	2080	1301	PlusEnd	12	20210302	30	α1β3
16	153.5	2880	18.762	5760	1479	PlusEnd	12	20210302	30	α1β3
17	73.5	1120	15.238	8640	1632.5	PlusEnd	12	20210302	30	α1β3
18	17	-9760	-574.118	9760	1706	PlusEnd	12	20210302	30	α1β3
19	75.5	0	0	0	1723	PlusEnd	12	20210302	30	α1β3
1	167	5440	32.575	160	0	PlusEnd	12	20210527	30	α1β3
2	162	3520	21.728	5600	167	PlusEnd	12	20210527	30	α1β3
3	288	4320	15	9120	329	PlusEnd	12	20210527	30	α1β3
4	4	-6560	-1640	13440	617	PlusEnd	12	20210527	30	α1β3
5	13	-6880	-529.231	6880	621	PlusEnd	12	20210527	30	α1β3
6	108	1120	10.37	0	634	PlusEnd	12	20210527	30	α1β3
7	145	3840	26.483	1120	742	PlusEnd	12	20210527	30	α1β3
8	331	8000	24.169	4960	887	PlusEnd	12	20210527	30	α1β3
9	273	5760	21.099	12960	1218	PlusEnd	12	20210527	30	α1β3
10	178	2720	15.281	18720	1491	PlusEnd	12	20210527	30	α1β3
11	17	-13760	-809.412	21440	1669	PlusEnd	12	20210527	30	α1β3
12	9	-7520	-835.556	7680	1686	PlusEnd	12	20210527	30	α1β3
13	104	0	0	160	1695	PlusEnd	12	20210527	30	α1β3
1	165.75	2880	17.376	1120	1	PlusEnd	12	20210302	31	α1β3
2	303.75	4880	16.066	4000	166.75	PlusEnd	12	20210302	31	α1β3
3	236.75	2880	12.165	8880	470.5	PlusEnd	12	20210302	31	α1β3
4	3.5	-5280	-1508.57	11760	707.25	PlusEnd	12	20210302	31	α1β3
5	6.5	-6480	-996.923	6480	710.75	PlusEnd	12	20210302	31	α1β3
6	143.75	2240	15.583	0	717.25	PlusEnd	12	20210302	31	α1β3
7	191.5	2480	12.95	2240	861	PlusEnd	12	20210302	31	α1β3
8	67	640	9.552	4720	1052.5	PlusEnd	12	20210302	31	α1β3
9	6	-5280	-880	5360	1119.5	PlusEnd	12	20210302	31	α1β3
10	77.5	1600	20.645	80	1125.5	PlusEnd	12	20210302	31	α1β3
11	0.75	-1440	-1920	1680	1203	PlusEnd	12	20210302	31	α1β3
12	105.5	2000	18.957	240	1203.75	PlusEnd	12	20210302	31	α1β3
13	188.5	2400	12.732	2240	1309.25	PlusEnd	12	20210302	31	α1β3
14	148	1680	11.351	4640	1497.75	PlusEnd	12	20210302	31	α1β3
15	3.333	-3200	-959.988	6320	1645.75	PlusEnd	12	20210302	31	α1β3
16	3.167	-2986.67	-943.17	3120	1649.08	PlusEnd	12	20210302	31	α1β3
17	33.5	53.333	1.592	133.333	1652.25	PlusEnd	12	20210302	31	α1β3
18	76.167	1493.33	19.606	186.667	1685.75	PlusEnd	12	20210302	31	α1β3
19	37.833	533.333	14.097	1680	1761.92	PlusEnd	12	20210302	31	α1β3
1	73	2400	32.877	1440	1	PlusEnd	12	20210527	31	α1β3
2	121	2240	18.512	3840	74	PlusEnd	12	20210527	31	α1β3
3	6	-5920	-986.667	6080	195	PlusEnd	12	20210527	31	α1β3
4	121	3680	30.413	160	201	PlusEnd	12	20210527	31	α1β3
5	231	5920	25.628	3840	322	PlusEnd	12	20210527	31	α1β3
6	208	4320	20.769	9760	553	PlusEnd	12	20210527	31	α1β3
7	347	5280	15.216	14080	761	PlusEnd	12	20210527	31	α1β3
8	238	1600	6.723	19360	1108	PlusEnd	12	20210527	31	α1β3
9	5	-8320	-1664	20960	1346	PlusEnd	12	20210527	31	α1β3
10	10	-8800	-880	12640	1351	PlusEnd	12	20210527	31	α1β3
11	7	-3840	-548.571	3840	1361	PlusEnd	12	20210527	31	α1β3
12	72	1920	26.667	0	1368	PlusEnd	12	20210527	31	α1β3
13	60	800	13.333	1920	1440	PlusEnd	12	20210527	31	α1β3
14	4	-2400	-600	2720	1500	PlusEnd	12	20210527	31	α1β3
15	104	2560	24.615	320	1504	PlusEnd	12	20210527	31	α1β3
16	159	3040	19.119	2880	1608	PlusEnd	12	20210527	31	α1β3
17	33	480	14.545	5920	1767	PlusEnd	12	20210527	31	α1β3
1	218.5	5120	23.432	960	1.5	PlusEnd	12	20210302	32	α1β3
2	295	4640	15.729	6080	220	PlusEnd	12	20210302	32	α1β3
3	343.5	6080	17.7	10720	515	PlusEnd	12	20210302	32	α1β3
4	12	-9760	-813.333	16800	858.5	PlusEnd	12	20210302	32	α1β3
5	11.5	-6720	-584.348	7040	870.5	PlusEnd	12	20210302	32	α1β3
6	168.5	0	0	320	882	PlusEnd	12	20210302	32	α1β3
7	115.5	2400	20.779	320	1050.5	PlusEnd	12	20210302	32	α1β3
8	69.5	1600	23.022	2720	1166	PlusEnd	12	20210302	32	α1β3
9	8	-4320	-540	4320	1235.5	PlusEnd	12	20210302	32	α1β3
10	115	320	2.783	0	1243.5	PlusEnd	12	20210302	32	α1β3
11	84.5	1280	15.148	320	1358.5	PlusEnd	12	20210302	32	α1β3
12	2	-1600	-800	1600	1443	PlusEnd	12	20210302	32	α1β3
13	72.5	160	2.207	0	1445	PlusEnd	12	20210302	32	α1β3
14	97	1760	18.144	160	1517.5	PlusEnd	12	20210302	32	α1β3
15	67.5	1280	18.963	1920	1614.5	PlusEnd	12	20210302	32	α1β3
16	4.5	-3200	-711.111	3200	1682	PlusEnd	12	20210302	32	α1β3
17	112	0	0	0	1686.5	PlusEnd	12	20210302	32	α1β3
1	197	320	1.624	160	0	PlusEnd	12	20210527	32	α1β3
2	313	8000	25.559	480	197	PlusEnd	12	20210527	32	α1β3
3	243	6400	26.337	8480	510	PlusEnd	12	20210527	32	α1β3
4	380	6400	16.842	14880	753	PlusEnd	12	20210527	32	α1β3
5	59	1120	18.983	21280	1133	PlusEnd	12	20210527	32	α1β3
6	8	-9920	-1240	22400	1192	PlusEnd	12	20210527	32	α1β3
7	12	-12480	-1040	12480	1200	PlusEnd	12	20210527	32	α1β3
8	177	320	1.808	0	1212	PlusEnd	12	20210527	32	α1β3
9	136	2560	18.824	320	1389	PlusEnd	12	20210527	32	α1β3
10	74	800	10.811	2880	1525	PlusEnd	12	20210527	32	α1β3
11	3	-3360	-1120	3680	1599	PlusEnd	12	20210527	32	α1β3
12	130	960	7.385	320	1602	PlusEnd	12	20210527	32	α1β3
13	67	1920	28.657	1280	1732	PlusEnd	12	20210527	32	α1β3
1	108	2560	23.704	0	1	PlusEnd	12	20210302	33	α1β3
2	95.5	2400	25.131	2560	109	PlusEnd	12	20210302	33	α1β3
3	231.5	4960	21.425	4960	204.5	PlusEnd	12	20210302	33	α1β3
4	176.5	3520	19.943	9920	436	PlusEnd	12	20210302	33	α1β3
5	10.5	-4160	-396.19	13440	612.5	PlusEnd	12	20210302	33	α1β3
6	11	-6080	-552.727	9280	623	PlusEnd	12	20210302	33	α1β3
7	4	-2720	-680	3200	634	PlusEnd	12	20210302	33	α1β3
8	50	320	6.4	480	638	PlusEnd	12	20210302	33	α1β3
9	113.5	2720	23.965	800	688	PlusEnd	12	20210302	33	α1β3
10	161	2080	12.919	3520	801.5	PlusEnd	12	20210302	33	α1β3
11	9	-5280	-586.667	5600	962.5	PlusEnd	12	20210302	33	α1β3
12	121	1760	14.545	320	971.5	PlusEnd	12	20210302	33	α1β3
13	84	1280	15.238	2080	1092.5	PlusEnd	12	20210302	33	α1β3
14	70.5	640	9.078	3360	1176.5	PlusEnd	12	20210302	33	α1β3
15	4	-3680	-920	4000	1247	PlusEnd	12	20210302	33	α1β3
16	47.5	320	6.737	320	1251	PlusEnd	12	20210302	33	α1β3
17	105	2080	19.81	640	1298.5	PlusEnd	12	20210302	33	α1β3
18	128	2240	17.5	2720	1403.5	PlusEnd	12	20210302	33	α1β3
19	176.5	3360	19.037	4960	1531.5	PlusEnd	12	20210302	33	α1β3
20	91.5	1760	19.235	8320	1708	PlusEnd	12	20210302	33	α1β3
1	236	6720	28.475	2240	2	PlusEnd	12	20210527	33	α1β3
2	296	5600	18.919	8960	238	PlusEnd	12	20210527	33	α1β3
3	291	4640	15.945	14560	534	PlusEnd	12	20210527	33	α1β3
4	7	-9760	-1394.29	19200	825	PlusEnd	12	20210527	33	α1β3
5	14	-9440	-674.286	9440	832	PlusEnd	12	20210527	33	α1β3
6	126	3520	27.937	0	846	PlusEnd	12	20210527	33	α1β3
7	238	4960	20.84	3520	972	PlusEnd	12	20210527	33	α1β3
8	377	6720	17.825	8480	1210	PlusEnd	12	20210527	33	α1β3
9	211	3840	18.199	15200	1587	PlusEnd	12	20210527	33	α1β3
1	78.5	1760	22.42	0	1	PlusEnd	12	20210302	34	α1β3
2	103	2720	26.408	1760	79.5	PlusEnd	12	20210302	34	α1β3
3	72.5	1280	17.655	4480	182.5	PlusEnd	12	20210302	34	α1β3
4	10	-5440	-544	5760	255	PlusEnd	12	20210302	34	α1β3
5	118	2240	18.983	320	265	PlusEnd	12	20210302	34	α1β3
6	108	2080	19.259	2560	383	PlusEnd	12	20210302	34	α1β3
7	216.5	2560	11.824	4640	491	PlusEnd	12	20210302	34	α1β3
8	100	1120	11.2	7200	707.5	PlusEnd	12	20210302	34	α1β3
9	4.5	-5120	-1137.78	8320	807.5	PlusEnd	12	20210302	34	α1β3
10	5	-2880	-576	3200	812	PlusEnd	12	20210302	34	α1β3
11	162	2880	17.778	320	817	PlusEnd	12	20210302	34	α1β3
12	91.5	1280	13.989	3200	979	PlusEnd	12	20210302	34	α1β3
13	58	640	11.034	4480	1070.5	PlusEnd	12	20210302	34	α1β3
14	6	-4800	-800	5120	1128.5	PlusEnd	12	20210302	34	α1β3
15	197.5	3200	16.203	320	1134.5	PlusEnd	12	20210302	34	α1β3
16	214	4160	19.439	3520	1332	PlusEnd	12	20210302	34	α1β3
17	150	2880	19.2	7680	1546	PlusEnd	12	20210302	34	α1β3
18	103.5	1120	10.821	10560	1696	PlusEnd	12	20210302	34	α1β3
1	423	8960	21.182	800	1	PlusEnd	12	20210527	34	α1β3
2	430	8160	18.977	9760	424	PlusEnd	12	20210527	34	α1β3
3	289	4960	17.163	17920	854	PlusEnd	12	20210527	34	α1β3
4	10	-16320	-1632	22880	1143	PlusEnd	12	20210527	34	α1β3
5	10	-6560	-656	6560	1153	PlusEnd	12	20210527	34	α1β3
6	225	4160	18.489	0	1163	PlusEnd	12	20210527	34	α1β3
7	345	5280	15.304	4160	1388	PlusEnd	12	20210527	34	α1β3
8	66	960	14.545	9440	1733	PlusEnd	12	20210527	34	α1β3
1	146	3040	20.822	1280	1	PlusEnd	12	20210302	35	α1β3
2	222	4480	20.18	4320	147	PlusEnd	12	20210302	35	α1β3
3	194	4320	22.268	8800	369	PlusEnd	12	20210302	35	α1β3
4	219	5280	24.11	13120	563	PlusEnd	12	20210302	35	α1β3
5	24.5	-11680	-476.735	18400	782	PlusEnd	12	20210302	35	α1β3
6	0.5	-4480	-8960	6720	806.5	PlusEnd	12	20210302	35	α1β3
7	3	-1920	-640	2240	807	PlusEnd	12	20210302	35	α1β3
8	87.5	960	10.971	320	810	PlusEnd	12	20210302	35	α1β3
9	94	2080	22.128	1280	897.5	PlusEnd	12	20210302	35	α1β3
10	281	4480	15.943	3360	991.5	PlusEnd	12	20210302	35	α1β3
11	184.5	1760	9.539	7840	1272.5	PlusEnd	12	20210302	35	α1β3
12	11.5	-9600	-834.783	9600	1457	PlusEnd	12	20210302	35	α1β3
13	120	2240	18.667	0	1468.5	PlusEnd	12	20210302	35	α1β3
14	2.5	-1920	-768	2240	1588.5	PlusEnd	12	20210302	35	α1β3
15	112	160	1.429	320	1591	PlusEnd	12	20210302	35	α1β3
16	96.5	1440	14.922	480	1703	PlusEnd	12	20210302	35	α1β3
1	229	5440	23.755	2080	2	PlusEnd	12	20210527	35	α1β3
2	168	3520	20.952	7520	231	PlusEnd	12	20210527	35	α1β3
3	189	2080	11.005	11040	399	PlusEnd	12	20210527	35	α1β3
4	90	960	10.667	13120	588	PlusEnd	12	20210527	35	α1β3
5	4	-4960	-1240	14080	678	PlusEnd	12	20210527	35	α1β3
6	8	-9120	-1140	9120	682	PlusEnd	12	20210527	35	α1β3
7	104	2240	21.538	0	690	PlusEnd	12	20210527	35	α1β3
8	199	4320	21.709	2240	794	PlusEnd	12	20210527	35	α1β3
9	281	5600	19.929	6560	993	PlusEnd	12	20210527	35	α1β3
10	134	2400	17.91	12160	1274	PlusEnd	12	20210527	35	α1β3
11	209	2720	13.014	14560	1408	PlusEnd	12	20210527	35	α1β3
12	53	640	12.075	17280	1617	PlusEnd	12	20210527	35	α1β3
13	7	-9600	-1371.43	17920	1670	PlusEnd	12	20210527	35	α1β3
14	8	-8160	-1020	8320	1677	PlusEnd	12	20210527	35	α1β3
15	115	1280	11.13	160	1685	PlusEnd	12	20210527	35	α1β3
1	195.5	5120	26.189	1280	1	PlusEnd	12	20210302	36	α1β3
2	162	3840	23.704	6400	196.5	PlusEnd	12	20210302	36	α1β3
3	85.5	2080	24.327	10240	358.5	PlusEnd	12	20210302	36	α1β3
4	23.5	-12000	-510.638	12320	444	PlusEnd	12	20210302	36	α1β3
5	75	160	2.133	320	467.5	PlusEnd	12	20210302	36	α1β3
6	107.5	2880	26.791	480	542.5	PlusEnd	12	20210302	36	α1β3
7	6.5	-3360	-516.923	3360	650	PlusEnd	12	20210302	36	α1β3
8	128	3040	23.75	0	656.5	PlusEnd	12	20210302	36	α1β3
9	132	1280	9.697	3040	784.5	PlusEnd	12	20210302	36	α1β3
10	7	-4000	-571.429	4320	916.5	PlusEnd	12	20210302	36	α1β3
11	159.5	2560	16.05	320	923.5	PlusEnd	12	20210302	36	α1β3
12	128	2080	16.25	2880	1083	PlusEnd	12	20210302	36	α1β3
13	61.5	640	10.407	4960	1211	PlusEnd	12	20210302	36	α1β3
14	5.5	-4800	-872.727	5600	1272.5	PlusEnd	12	20210302	36	α1β3
15	110	1280	11.636	800	1278	PlusEnd	12	20210302	36	α1β3
16	1	-1760	-1760	2080	1388	PlusEnd	12	20210302	36	α1β3
17	106.5	1760	16.526	320	1389	PlusEnd	12	20210302	36	α1β3
1	218	4800	22.018	480	1.5	PlusEnd	12	20210302	37	α1β3
2	145	2560	17.655	5280	219.5	PlusEnd	12	20210302	37	α1β3
3	147.5	2400	16.271	7840	364.5	PlusEnd	12	20210302	37	α1β3
4	5.5	-4480	-814.545	10240	512	PlusEnd	12	20210302	37	α1β3
5	11	-5440	-494.545	5760	517.5	PlusEnd	12	20210302	37	α1β3
6	155.5	2720	17.492	320	528.5	PlusEnd	12	20210302	37	α1β3
7	179	4320	24.134	3040	684	PlusEnd	12	20210302	37	α1β3
8	219	4800	21.918	7360	863	PlusEnd	12	20210302	37	α1β3
9	22.5	-12000	-533.333	12160	1082	PlusEnd	12	20210302	37	α1β3
10	134	1600	11.94	160	1104.5	PlusEnd	12	20210302	37	α1β3
11	193.5	4000	20.672	1760	1238.5	PlusEnd	12	20210302	37	α1β3
12	75.5	1920	25.43	5760	1432	PlusEnd	12	20210302	37	α1β3
13	13.5	-7680	-568.889	7680	1507.5	PlusEnd	12	20210302	37	α1β3
14	199	3360	16.884	0	1521	PlusEnd	12	20210302	37	α1β3
15	79.5	960	12.075	3360	1720	PlusEnd	12	20210302	37	α1β3
1	78.5	2666.67	33.97	1680	1	PlusEnd	12	20210527	37	α1β3
2	197.5	3893.33	19.713	4346.67	79.5	PlusEnd	12	20210527	37	α1β3
3	222.833	5066.67	22.737	8240	277	PlusEnd	12	20210527	37	α1β3
4	9	-8960	-995.556	13306.7	499.833	PlusEnd	12	20210527	37	α1β3
5	11.167	-4426.67	-396.418	4346.67	508.833	PlusEnd	12	20210527	37	α1β3
6	148	2480	16.757	-80	520	PlusEnd	12	20210527	37	α1β3
7	53.167	1306.67	24.577	2400	668	PlusEnd	12	20210527	37	α1β3
8	2.333	-3520	-1508.55	3706.67	721.167	PlusEnd	12	20210527	37	α1β3
9	163.333	4053.33	24.816	186.666	723.5	PlusEnd	12	20210527	37	α1β3
10	188	3360	17.872	4240	886.833	PlusEnd	12	20210527	37	α1β3
11	105	1333.33	12.698	7600	1074.83	PlusEnd	12	20210527	37	α1β3
12	5.667	-6026.67	-1063.54	8933.33	1179.83	PlusEnd	12	20210527	37	α1β3
13	4.667	-2613.33	-559.99	2906.67	1185.5	PlusEnd	12	20210527	37	α1β3
14	83	2186.67	26.345	293.333	1190.17	PlusEnd	12	20210527	37	α1β3
15	198	3680	18.586	2480	1273.17	PlusEnd	12	20210527	37	α1β3
16	129.333	2400	18.557	6160	1471.17	PlusEnd	12	20210527	37	α1β3
17	10.5	-8240	-784.762	8560	1600.5	PlusEnd	12	20210527	37	α1β3
18	188	4000	21.277	320	1611	PlusEnd	12	20210527	37	α1β3
1	169.5	3680	21.711	1600	2	PlusEnd	12	20210302	38	α1β3
2	121	3040	25.124	5280	171.5	PlusEnd	12	20210302	38	α1β3
3	126.5	2240	17.708	8320	292.5	PlusEnd	12	20210302	38	α1β3
4	22.5	-10560	-469.333	10560	419	PlusEnd	12	20210302	38	α1β3
5	231.5	5600	24.19	0	441.5	PlusEnd	12	20210302	38	α1β3
6	137.5	2400	17.455	5600	673	PlusEnd	12	20210302	38	α1β3
7	73	1120	15.342	8000	810.5	PlusEnd	12	20210302	38	α1β3
8	16	-8960	-560	9120	883.5	PlusEnd	12	20210302	38	α1β3
9	132.5	2560	19.321	160	899.5	PlusEnd	12	20210302	38	α1β3
10	4.5	-2560	-568.889	2720	1032	PlusEnd	12	20210302	38	α1β3
11	98.5	2080	21.117	160	1036.5	PlusEnd	12	20210302	38	α1β3
12	3	-2080	-693.333	2240	1135	PlusEnd	12	20210302	38	α1β3
13	94.5	1920	20.317	160	1138	PlusEnd	12	20210302	38	α1β3
14	55	1120	20.364	2080	1232.5	PlusEnd	12	20210302	38	α1β3
15	5	-2720	-544	3200	1287.5	PlusEnd	12	20210302	38	α1β3
16	88.5	1440	16.271	480	1292.5	PlusEnd	12	20210302	38	α1β3
17	2.5	-1760	-704	1920	1381	PlusEnd	12	20210302	38	α1β3
18	127.5	2560	20.078	160	1383.5	PlusEnd	12	20210302	38	α1β3
19	60	480	8	2720	1511	PlusEnd	12	20210302	38	α1β3
20	4.5	-3040	-675.556	3200	1571	PlusEnd	12	20210302	38	α1β3
21	144	2240	15.556	160	1575.5	PlusEnd	12	20210302	38	α1β3
22	60.5	960	15.868	2400	1719.5	PlusEnd	12	20210302	38	α1β3
23	19	160	8.421	3360	1780	PlusEnd	12	20210302	38	α1β3
1	114	4640	40.702	1440	3	PlusEnd	12	20210527	38	α1β3
2	230	5920	25.739	6080	117	PlusEnd	12	20210527	38	α1β3
3	191	3360	17.592	12000	347	PlusEnd	12	20210527	38	α1β3
4	135	1920	14.222	15360	538	PlusEnd	12	20210527	38	α1β3
5	6	-6880	-1146.67	17280	673	PlusEnd	12	20210527	38	α1β3
6	18	-10400	-577.778	10400	679	PlusEnd	12	20210527	38	α1β3
7	81	2240	27.654	0	697	PlusEnd	12	20210527	38	α1β3
8	133	3040	22.857	2240	778	PlusEnd	12	20210527	38	α1β3
9	306	3360	10.98	5280	911	PlusEnd	12	20210527	38	α1β3
10	130	1600	12.308	8640	1217	PlusEnd	12	20210527	38	α1β3
11	10	-10240	-1024	10240	1347	PlusEnd	12	20210527	38	α1β3
12	115	2240	19.478	0	1357	PlusEnd	12	20210527	38	α1β3
13	200	4320	21.6	2240	1472	PlusEnd	12	20210527	38	α1β3
14	128	1440	11.25	6560	1672	PlusEnd	12	20210527	38	α1β3
1	336	5600	16.667	1600	3	PlusEnd	12	20210302	39	α1β3
2	486	8160	16.79	7200	339	PlusEnd	12	20210302	39	α1β3
3	395.5	5920	14.968	15360	825	PlusEnd	12	20210302	39	α1β3
4	162.5	2720	16.738	21280	1220.5	PlusEnd	12	20210302	39	α1β3
5	29	-24000	-827.586	24000	1383	PlusEnd	12	20210302	39	α1β3
6	164.5	3040	18.48	0	1412	PlusEnd	12	20210302	39	α1β3
7	157.5	2720	17.27	3040	1576.5	PlusEnd	12	20210302	39	α1β3
8	65	960	14.769	5760	1734	PlusEnd	12	20210302	39	α1β3
1	266	8480	31.88	1600	2	PlusEnd	12	20210527	39	α1β3
2	77	2400	31.169	10080	268	PlusEnd	12	20210527	39	α1β3
3	18	-8000	-444.444	12480	345	PlusEnd	12	20210527	39	α1β3
4	7	-4480	-640	4480	363	PlusEnd	12	20210527	39	α1β3
5	163	4480	27.485	0	370	PlusEnd	12	20210527	39	α1β3
6	7	-4320	-617.143	4480	533	PlusEnd	12	20210527	39	α1β3
7	257	6880	26.77	160	540	PlusEnd	12	20210527	39	α1β3
8	408	6400	15.686	7040	797	PlusEnd	12	20210527	39	α1β3
9	235	3360	14.298	13440	1205	PlusEnd	12	20210527	39	α1β3
10	8	-9440	-1180	16800	1440	PlusEnd	12	20210527	39	α1β3
11	12	-7200	-600	7360	1448	PlusEnd	12	20210527	39	α1β3
12	63	1600	25.397	160	1460	PlusEnd	12	20210527	39	α1β3
13	275	6240	22.691	1760	1523	PlusEnd	12	20210527	39	α1β3
1	192.5	5600	29.091	800	2	PlusEnd	12	20210302	40	α1β3
2	12.5	-6240	-499.2	6400	194.5	PlusEnd	12	20210302	40	α1β3
3	447	8160	18.255	160	207	PlusEnd	12	20210302	40	α1β3
4	330.5	5120	15.492	8320	654	PlusEnd	12	20210302	40	α1β3
5	506	6720	13.281	13440	984.5	PlusEnd	12	20210302	40	α1β3
6	219	3360	15.342	20160	1490.5	PlusEnd	12	20210302	40	α1β3
7	21	-16640	-792.381	23520	1709.5	PlusEnd	12	20210302	40	α1β3
8	11.5	-6880	-598.261	6880	1730.5	PlusEnd	12	20210302	40	α1β3
9	57.5	1120	19.478	0	1742	PlusEnd	12	20210302	40	α1β3
1	81	1760	21.728	0	0	PlusEnd	12	20210527	40	α1β3
2	57	640	11.228	1760	81	PlusEnd	12	20210527	40	α1β3
3	2	-1920	-960	2400	138	PlusEnd	12	20210527	40	α1β3
4	86	960	11.163	480	140	PlusEnd	12	20210527	40	α1β3
5	270	7520	27.852	1440	226	PlusEnd	12	20210527	40	α1β3
6	171	4000	23.392	8960	496	PlusEnd	12	20210527	40	α1β3
7	114	2080	18.246	12960	667	PlusEnd	12	20210527	40	α1β3
8	9	-6880	-764.444	15040	781	PlusEnd	12	20210527	40	α1β3
9	13	-8160	-627.692	8160	790	PlusEnd	12	20210527	40	α1β3
10	183	3680	20.109	0	803	PlusEnd	12	20210527	40	α1β3
11	183	4320	23.607	3680	986	PlusEnd	12	20210527	40	α1β3
12	150	2080	13.867	8000	1169	PlusEnd	12	20210527	40	α1β3
13	3	-3680	-1226.67	10080	1319	PlusEnd	12	20210527	40	α1β3
14	9	-6240	-693.333	6400	1322	PlusEnd	12	20210527	40	α1β3
15	107	960	8.972	160	1331	PlusEnd	12	20210527	40	α1β3
16	132	3360	25.455	1120	1438	PlusEnd	12	20210527	40	α1β3
17	193	4160	21.554	4480	1570	PlusEnd	12	20210527	40	α1β3
18	36	640	17.778	8640	1763	PlusEnd	12	20210527	40	α1β3
1	190.5	2880	15.118	1280	1.5	PlusEnd	12	20210302	41	α1β3
2	291.5	3840	13.173	4160	192	PlusEnd	12	20210302	41	α1β3
3	221	3040	13.756	8000	483.5	PlusEnd	12	20210302	41	α1β3
4	5	-7520	-1504	11040	704.5	PlusEnd	12	20210302	41	α1β3
5	4	-3520	-880	3520	709.5	PlusEnd	12	20210302	41	α1β3
6	187.5	3840	20.48	0	713.5	PlusEnd	12	20210302	41	α1β3
7	174.5	3200	18.338	3840	901	PlusEnd	12	20210302	41	α1β3
8	178	3520	19.775	7040	1075.5	PlusEnd	12	20210302	41	α1β3
9	130.5	2560	19.617	10560	1253.5	PlusEnd	12	20210302	41	α1β3
10	13.5	-8480	-628.148	13120	1384	PlusEnd	12	20210302	41	α1β3
11	6.5	-4320	-664.615	4640	1397.5	PlusEnd	12	20210302	41	α1β3
12	146.5	480	3.276	320	1404	PlusEnd	12	20210302	41	α1β3
13	198.5	4000	20.151	800	1550.5	PlusEnd	12	20210302	41	α1β3
14	51	960	18.824	4800	1749	PlusEnd	12	20210302	41	α1β3
1	256	8480	33.125	1760	2	PlusEnd	12	20210527	41	α1β3
2	290	6720	23.172	10240	258	PlusEnd	12	20210527	41	α1β3
3	205	3360	16.39	16960	548	PlusEnd	12	20210527	41	α1β3
4	306	1600	5.229	20320	753	PlusEnd	12	20210527	41	α1β3
5	18	-13600	-755.556	21920	1059	PlusEnd	12	20210527	41	α1β3
6	18	-8000	-444.444	8320	1077	PlusEnd	12	20210527	41	α1β3
7	208	5120	24.615	320	1095	PlusEnd	12	20210527	41	α1β3
8	258	5280	20.465	5440	1303	PlusEnd	12	20210527	41	α1β3
9	77	1440	18.701	10720	1561	PlusEnd	12	20210527	41	α1β3
10	3	-3520	-1173.33	12160	1638	PlusEnd	12	20210527	41	α1β3
11	14	-8640	-617.143	8640	1641	PlusEnd	12	20210527	41	α1β3
12	143	3360	23.497	0	1655	PlusEnd	12	20210527	41	α1β3
1	195	2720	13.949	1440	2	PlusEnd	12	20210302	42	α1β3
2	120	1120	9.333	4160	197	PlusEnd	12	20210302	42	α1β3
3	5	-4960	-992	5280	317	PlusEnd	12	20210302	42	α1β3
4	210	3520	16.762	320	322	PlusEnd	12	20210302	42	α1β3
5	244	3680	15.082	3840	532	PlusEnd	12	20210302	42	α1β3
6	303	4640	15.314	7520	776	PlusEnd	12	20210302	42	α1β3
7	8.5	-6880	-809.412	12160	1079	PlusEnd	12	20210302	42	α1β3
8	7	-4960	-708.571	5280	1087.5	PlusEnd	12	20210302	42	α1β3
9	159.5	2080	13.041	320	1094.5	PlusEnd	12	20210302	42	α1β3
10	152	3200	21.053	2400	1254	PlusEnd	12	20210302	42	α1β3
11	102	2080	20.392	5600	1406	PlusEnd	12	20210302	42	α1β3
12	16	-7680	-480	7680	1508	PlusEnd	12	20210302	42	α1β3
13	183.5	3200	17.439	0	1524	PlusEnd	12	20210302	42	α1β3
14	91.5	800	8.743	3200	1707.5	PlusEnd	12	20210302	42	α1β3
1	209	6720	32.153	800	0	PlusEnd	12	20210527	42	α1β3
2	202	5440	26.931	7520	209	PlusEnd	12	20210527	42	α1β3
3	103	1760	17.087	12960	411	PlusEnd	12	20210527	42	α1β3
4	10	-5920	-592	14720	514	PlusEnd	12	20210527	42	α1β3
5	16	-8480	-530	8800	524	PlusEnd	12	20210527	42	α1β3
6	196	4640	23.673	320	540	PlusEnd	12	20210527	42	α1β3
7	165	4800	29.091	4960	736	PlusEnd	12	20210527	42	α1β3
8	199	3680	18.492	9760	901	PlusEnd	12	20210527	42	α1β3
9	28	-13440	-480	13440	1100	PlusEnd	12	20210527	42	α1β3
10	365	5280	14.466	0	1128	PlusEnd	12	20210527	42	α1β3
11	243	3840	15.802	5280	1493	PlusEnd	12	20210527	42	α1β3
12	63	960	15.238	9120	1736	PlusEnd	12	20210527	42	α1β3
1	240	4320	18	1760	2	PlusEnd	12	20210302	43	α1β3
2	223	3840	17.22	6080	242	PlusEnd	12	20210302	43	α1β3
3	20	-9920	-496	9920	465	PlusEnd	12	20210302	43	α1β3
4	188.5	3680	19.523	0	485	PlusEnd	12	20210302	43	α1β3
5	285	5920	20.772	3680	673.5	PlusEnd	12	20210302	43	α1β3
6	138.5	2400	17.329	9600	958.5	PlusEnd	12	20210302	43	α1β3
7	10.5	-6720	-640	12000	1097	PlusEnd	12	20210302	43	α1β3
8	9	-4640	-515.556	5280	1107.5	PlusEnd	12	20210302	43	α1β3
9	182	2880	15.824	640	1116.5	PlusEnd	12	20210302	43	α1β3
10	93.5	1600	17.112	3520	1298.5	PlusEnd	12	20210302	43	α1β3
11	6.5	-4320	-664.615	5120	1392	PlusEnd	12	20210302	43	α1β3
12	198.5	3200	16.121	800	1398.5	PlusEnd	12	20210302	43	α1β3
13	202.5	3200	15.802	4000	1597	PlusEnd	12	20210302	43	α1β3
1	308	7840	25.455	1280	1	PlusEnd	12	20210527	43	α1β3
2	354	7680	21.695	9120	309	PlusEnd	12	20210527	43	α1β3
3	339	2400	7.08	16800	663	PlusEnd	12	20210527	43	α1β3
4	12	-10880	-906.667	19200	1002	PlusEnd	12	20210527	43	α1β3
5	11	-8320	-756.364	8320	1014	PlusEnd	12	20210527	43	α1β3
6	104	1600	15.385	0	1025	PlusEnd	12	20210527	43	α1β3
7	2	-1600	-800	1600	1129	PlusEnd	12	20210527	43	α1β3
8	178	4160	23.371	0	1131	PlusEnd	12	20210527	43	α1β3
9	209	5760	27.56	4160	1309	PlusEnd	12	20210527	43	α1β3
10	134	2560	19.104	9920	1518	PlusEnd	12	20210527	43	α1β3
11	64	960	15	12480	1652	PlusEnd	12	20210527	43	α1β3
12	23	-13280	-577.391	13440	1716	PlusEnd	12	20210527	43	α1β3
13	60	640	10.667	160	1739	PlusEnd	12	20210527	43	α1β3
1	237	4800	20.253	1280	2	PlusEnd	12	20210302	44	α1β3
2	226	4160	18.407	6080	239	PlusEnd	12	20210302	44	α1β3
3	127.5	1920	15.059	10240	465	PlusEnd	12	20210302	44	α1β3
4	8	-6240	-780	12160	592.5	PlusEnd	12	20210302	44	α1β3
5	10	-5920	-592	5920	600.5	PlusEnd	12	20210302	44	α1β3
6	248	4480	18.065	0	610.5	PlusEnd	12	20210302	44	α1β3
7	171.5	3200	18.659	4480	858.5	PlusEnd	12	20210302	44	α1β3
8	2	-2080	-1040	7680	1030	PlusEnd	12	20210302	44	α1β3
9	9	-5600	-622.222	5600	1032	PlusEnd	12	20210302	44	α1β3
10	163	2720	16.687	0	1041	PlusEnd	12	20210302	44	α1β3
11	107	1600	14.953	2720	1204	PlusEnd	12	20210302	44	α1β3
12	4	-4160	-1040	4320	1311	PlusEnd	12	20210302	44	α1β3
13	208	3680	17.692	160	1315	PlusEnd	12	20210302	44	α1β3
14	218.5	4160	19.039	3840	1523	PlusEnd	12	20210302	44	α1β3
15	57.5	960	16.696	8000	1741.5	PlusEnd	12	20210302	44	α1β3
1	79	1280	16.203	480	1	PlusEnd	12	20210302	45	α1β3
2	96	1120	11.667	1760	80	PlusEnd	12	20210302	45	α1β3
3	3.5	-2560	-731.429	2880	176	PlusEnd	12	20210302	45	α1β3
4	378.5	640	1.691	320	179.5	PlusEnd	12	20210302	45	α1β3
5	0.5	-960	-1920	960	558	PlusEnd	12	20210302	45	α1β3
6	319	320	1.003	0	558.5	PlusEnd	12	20210302	45	α1β3
7	82.5	1600	19.394	320	877.5	PlusEnd	12	20210302	45	α1β3
8	0.5	-1280	-2560	1920	960	PlusEnd	12	20210302	45	α1β3
9	186	2240	12.043	640	960.5	PlusEnd	12	20210302	45	α1β3
10	81.5	1120	13.742	2880	1146.5	PlusEnd	12	20210302	45	α1β3
11	4.5	-3360	-746.667	4000	1228	PlusEnd	12	20210302	45	α1β3
12	219	3840	17.534	640	1232.5	PlusEnd	12	20210302	45	α1β3
13	94.5	1760	18.624	4480	1451.5	PlusEnd	12	20210302	45	α1β3
14	50.5	1120	22.178	6240	1546	PlusEnd	12	20210302	45	α1β3
15	11.5	-6880	-598.261	7360	1596.5	PlusEnd	12	20210302	45	α1β3
16	166.5	2880	17.297	480	1608	PlusEnd	12	20210302	45	α1β3
17	4.5	-2720	-604.444	3360	1774.5	PlusEnd	12	20210302	45	α1β3
18	21	0	0	640	1779	PlusEnd	12	20210302	45	α1β3
1	137	2880	21.022	800	0.5	PlusEnd	12	20210302	46	α1β3
2	6.5	-3520	-541.538	3680	137.5	PlusEnd	12	20210302	46	α1β3
3	123.5	2240	18.138	160	144	PlusEnd	12	20210302	46	α1β3
4	90.5	960	10.608	2400	267.5	PlusEnd	12	20210302	46	α1β3
5	4	-3200	-800	3360	358	PlusEnd	12	20210302	46	α1β3
6	116	1920	16.552	160	362	PlusEnd	12	20210302	46	α1β3
7	95	1120	11.789	2080	478	PlusEnd	12	20210302	46	α1β3
8	381.5	5760	15.098	3200	573	PlusEnd	12	20210302	46	α1β3
9	216.5	3360	15.52	8960	954.5	PlusEnd	12	20210302	46	α1β3
10	277	3520	12.708	12320	1171	PlusEnd	12	20210302	46	α1β3
11	17	-15840	-931.765	15840	1448	PlusEnd	12	20210302	46	α1β3
12	275	4960	18.036	0	1465	PlusEnd	12	20210302	46	α1β3
13	59.5	960	16.134	4960	1740	PlusEnd	12	20210302	46	α1β3
1	205	5120	24.976	0	2	PlusEnd	12	20210527	46	α1β3
2	304	7360	24.211	5120	207	PlusEnd	12	20210527	46	α1β3
3	233	4480	19.227	12480	511	PlusEnd	12	20210527	46	α1β3
4	4	-6560	-1640	16960	744	PlusEnd	12	20210527	46	α1β3
5	12	-10400	-866.667	10400	748	PlusEnd	12	20210527	46	α1β3
6	122	2240	18.361	0	760	PlusEnd	12	20210527	46	α1β3
7	292	6400	21.918	2240	882	PlusEnd	12	20210527	46	α1β3
8	308	6880	22.338	8640	1174	PlusEnd	12	20210527	46	α1β3
9	256	4000	15.625	15520	1482	PlusEnd	12	20210527	46	α1β3
10	9	-9600	-1066.67	19520	1738	PlusEnd	12	20210527	46	α1β3
11	9	-9760	-1084.44	9920	1747	PlusEnd	12	20210527	46	α1β3
12	42	320	7.619	160	1756	PlusEnd	12	20210527	46	α1β3
1	418	640	1.531	0	1	PlusEnd	12	20210302	47	α1β3
2	210	3200	15.238	640	419	PlusEnd	12	20210302	47	α1β3
3	71	1280	18.028	3840	629	PlusEnd	12	20210302	47	α1β3
4	6	-5120	-853.333	5120	700	PlusEnd	12	20210302	47	α1β3
5	280	0	0	0	706	PlusEnd	12	20210302	47	α1β3
6	217	5120	23.594	0	986	PlusEnd	12	20210302	47	α1β3
7	80	800	10	5120	1203	PlusEnd	12	20210302	47	α1β3
8	83.5	1120	13.413	5920	1283	PlusEnd	12	20210302	47	α1β3
9	11.5	-7040	-612.174	7040	1366.5	PlusEnd	12	20210302	47	α1β3
10	66	160	2.424	0	1378	PlusEnd	12	20210302	47	α1β3
11	123	1760	14.309	160	1444	PlusEnd	12	20210302	47	α1β3
12	67	1120	16.716	1920	1567	PlusEnd	12	20210302	47	α1β3
13	3.5	-2880	-822.857	3040	1634	PlusEnd	12	20210302	47	α1β3
14	90.5	0	0	160	1637.5	PlusEnd	12	20210302	47	α1β3
15	71.5	1120	15.664	160	1728	PlusEnd	12	20210302	47	α1β3
1	57.75	1040	18.009	880	1	PlusEnd	12	20210302	48	α1β3
2	32.5	480	14.769	1920	58.75	PlusEnd	12	20210302	48	α1β3
3	3	-2400	-800	2400	91.25	PlusEnd	12	20210302	48	α1β3
4	43.25	80	1.85	0	94.25	PlusEnd	12	20210302	48	α1β3
5	181.25	4320	23.834	80	137.5	PlusEnd	12	20210302	48	α1β3
6	91.25	1040	11.397	4400	318.75	PlusEnd	12	20210302	48	α1β3
7	9.25	-5440	-588.108	5440	410	PlusEnd	12	20210302	48	α1β3
8	60.5	400	6.612	0	419.25	PlusEnd	12	20210302	48	α1β3
9	90.75	2000	22.039	400	479.75	PlusEnd	12	20210302	48	α1β3
10	195.75	4080	20.843	2400	570.5	PlusEnd	12	20210302	48	α1β3
11	99	1360	13.737	6480	766.25	PlusEnd	12	20210302	48	α1β3
12	15.25	-7760	-508.852	7840	865.25	PlusEnd	12	20210302	48	α1β3
13	78.5	160	2.038	80	880.5	PlusEnd	12	20210302	48	α1β3
14	41	960	23.415	240	959	PlusEnd	12	20210302	48	α1β3
15	0.5	-960	-1920	1200	1000	PlusEnd	12	20210302	48	α1β3
16	62	240	3.871	240	1000.5	PlusEnd	12	20210302	48	α1β3
17	143.25	3200	22.339	480	1062.5	PlusEnd	12	20210302	48	α1β3
18	155.25	3200	20.612	3680	1205.75	PlusEnd	12	20210302	48	α1β3
19	177.75	3840	21.603	6880	1361	PlusEnd	12	20210302	48	α1β3
20	18.25	-10560	-578.63	10720	1538.75	PlusEnd	12	20210302	48	α1β3
21	68.75	800	11.636	160	1557	PlusEnd	12	20210302	48	α1β3
22	0.667	-880	-1320.08	960	1625.75	PlusEnd	12	20210302	48	α1β3
23	67.833	266.667	3.931	80	1626.42	PlusEnd	12	20210302	48	α1β3
24	104.833	1546.67	14.754	346.667	1694.25	PlusEnd	12	20210302	48	α1β3
1	263	4800	18.251	1280	2	PlusEnd	12	20210302	50	α1β3
2	511	9600	18.787	6080	265	PlusEnd	12	20210302	50	α1β3
3	601	10560	17.571	15680	776	PlusEnd	12	20210302	50	α1β3
4	152.5	960	6.295	26240	1377	PlusEnd	12	20210302	50	α1β3
5	29.5	-17760	-602.034	27200	1529.5	PlusEnd	12	20210302	50	α1β3
6	12	-9440	-786.667	9440	1559	PlusEnd	12	20210302	50	α1β3
7	155	2560	16.516	0	1571	PlusEnd	12	20210302	50	α1β3
8	74	960	12.973	2560	1726	PlusEnd	12	20210302	50	α1β3
1	228	4480	19.649	1760	2	PlusEnd	12	20210302	52	α1β3
2	134.5	3200	23.792	6240	230	PlusEnd	12	20210302	52	α1β3
3	19	-9440	-496.842	9440	364.5	PlusEnd	12	20210302	52	α1β3
4	215.5	2720	12.622	0	383.5	PlusEnd	12	20210302	52	α1β3
5	247.5	3360	13.576	2720	599	PlusEnd	12	20210302	52	α1β3
6	4.5	-5440	-1208.89	6080	846.5	PlusEnd	12	20210302	52	α1β3
7	69.5	800	11.511	640	851	PlusEnd	12	20210302	52	α1β3
8	173.5	2560	14.755	1440	920.5	PlusEnd	12	20210302	52	α1β3
9	6.5	-3200	-492.308	4000	1094	PlusEnd	12	20210302	52	α1β3
10	129.5	1440	11.12	800	1100.5	PlusEnd	12	20210302	52	α1β3
11	169.5	2560	15.103	2240	1230	PlusEnd	12	20210302	52	α1β3
12	400	4640	11.6	4800	1399.5	PlusEnd	12	20210302	52	α1β3
1	184.5	5760	31.22	0	2	PlusEnd	12	20210302	53	α1β3
2	171	3200	18.713	5760	186.5	PlusEnd	12	20210302	53	α1β3
3	14	-7840	-560	8960	357.5	PlusEnd	12	20210302	53	α1β3
4	292.5	160	0.547	1120	371.5	PlusEnd	12	20210302	53	α1β3
5	217	5600	25.806	1280	664	PlusEnd	12	20210302	53	α1β3
6	236.5	3680	15.56	6880	881	PlusEnd	12	20210302	53	α1β3
7	4	-3520	-880	10560	1117.5	PlusEnd	12	20210302	53	α1β3
8	12	-6720	-560	7040	1121.5	PlusEnd	12	20210302	53	α1β3
9	58	160	2.759	320	1133.5	PlusEnd	12	20210302	53	α1β3
10	192	3680	19.167	480	1191.5	PlusEnd	12	20210302	53	α1β3
11	126.5	2240	17.708	4160	1383.5	PlusEnd	12	20210302	53	α1β3
12	137.5	2080	15.127	6400	1510	PlusEnd	12	20210302	53	α1β3
13	4	-4000	-1000	8480	1647.5	PlusEnd	12	20210302	53	α1β3
14	7	-4160	-594.286	4480	1651.5	PlusEnd	12	20210302	53	α1β3
15	141	1920	13.617	320	1658.5	PlusEnd	12	20210302	53	α1β3
1	179	4960	27.709	6080	0	PlusEnd	12	20210304	1	Dr α1β4
2	248.5	5920	23.823	11040	179	PlusEnd	12	20210304	1	Dr α1β4
3	101.5	2560	25.222	16960	427.5	PlusEnd	12	20210304	1	Dr α1β4
4	294.5	7680	26.078	19520	529	PlusEnd	12	20210304	1	Dr α1β4
5	50.5	-13280	-262.97	27200	823.5	PlusEnd	12	20210304	1	Dr α1β4
6	67	-14080	-210.149	13920	874	PlusEnd	12	20210304	1	Dr α1β4
7	107	960	8.972	-160	941	PlusEnd	12	20210304	1	Dr α1β4
8	3	-800	-266.667	800	1048	PlusEnd	12	20210304	1	Dr α1β4
9	337.5	3360	9.956	0	1051	PlusEnd	12	20210304	1	Dr α1β4
10	232	3680	15.862	3360	1388.5	PlusEnd	12	20210304	1	Dr α1β4
11	120.5	960	7.967	7040	1620.5	PlusEnd	12	20210304	1	Dr α1β4
12	58.5	480	8.205	8000	1741	PlusEnd	12	20210304	1	Dr α1β4
1	170	3040	17.882	0	2	PlusEnd	12	20210501	1	Dr α1β4
2	109	1600	14.679	3040	172	PlusEnd	12	20210501	1	Dr α1β4
3	11	-3680	-334.545	4640	281	PlusEnd	12	20210501	1	Dr α1β4
4	275	5600	20.364	960	292	PlusEnd	12	20210501	1	Dr α1β4
5	281	4800	17.082	6560	567	PlusEnd	12	20210501	1	Dr α1β4
6	298	3200	10.738	11360	848	PlusEnd	12	20210501	1	Dr α1β4
7	652	7680	11.779	14560	1146	PlusEnd	12	20210501	1	Dr α1β4
1	116	1600	13.793	2720	2	PlusEnd	12	20210527	1	Dr α1β4
2	158	2720	17.215	4320	118	PlusEnd	12	20210527	1	Dr α1β4
3	272	4480	16.471	7040	276	PlusEnd	12	20210527	1	Dr α1β4
4	97	1120	11.546	11520	548	PlusEnd	12	20210527	1	Dr α1β4
5	52	-12640	-243.077	12640	645	PlusEnd	12	20210527	1	Dr α1β4
6	120	1600	13.333	0	697	PlusEnd	12	20210527	1	Dr α1β4
7	105	800	7.619	1600	817	PlusEnd	12	20210527	1	Dr α1β4
8	1	-2240	-2240	2400	922	PlusEnd	12	20210527	1	Dr α1β4
9	206	2880	13.981	160	923	PlusEnd	12	20210527	1	Dr α1β4
10	305	2400	7.869	3040	1129	PlusEnd	12	20210527	1	Dr α1β4
11	366	4000	10.929	5440	1434	PlusEnd	12	20210527	1	Dr α1β4
1	528.5	12800	24.219	160	0	PlusEnd	12	20210304	2	Dr α1β4
2	839.5	16320	19.44	12960	528.5	PlusEnd	12	20210304	2	Dr α1β4
3	216.5	1280	5.912	29280	1368	PlusEnd	12	20210304	2	Dr α1β4
4	77.5	-23680	-305.548	30560	1584.5	PlusEnd	12	20210304	2	Dr α1β4
5	25.5	-6880	-269.804	6880	1662	PlusEnd	12	20210304	2	Dr α1β4
6	110	-160	-1.455	0	1687.5	PlusEnd	12	20210304	2	Dr α1β4
1	406	8800	21.675	2560	3	PlusEnd	12	20210501	2	Dr α1β4
2	364	7040	19.341	11360	409	PlusEnd	12	20210501	2	Dr α1β4
3	337	4320	12.819	18400	773	PlusEnd	12	20210501	2	Dr α1β4
4	57	-16320	-286.316	22720	1110	PlusEnd	12	20210501	2	Dr α1β4
5	31	-6080	-196.129	6400	1167	PlusEnd	12	20210501	2	Dr α1β4
6	192	2560	13.333	320	1198	PlusEnd	12	20210501	2	Dr α1β4
7	10	-2880	-288	2880	1390	PlusEnd	12	20210501	2	Dr α1β4
8	190	1920	10.105	0	1400	PlusEnd	12	20210501	2	Dr α1β4
9	6	-1920	-320	1920	1590	PlusEnd	12	20210501	2	Dr α1β4
10	204	2080	10.196	0	1596	PlusEnd	12	20210501	2	Dr α1β4
1	200	2080	10.4	3680	1	PlusEnd	12	20210527	2	Dr α1β4
2	6	-5760	-960	5760	201	PlusEnd	12	20210527	2	Dr α1β4
3	277	3040	10.975	0	207	PlusEnd	12	20210527	2	Dr α1β4
4	4	-3040	-760	3040	484	PlusEnd	12	20210527	2	Dr α1β4
5	195	2240	11.487	0	488	PlusEnd	12	20210527	2	Dr α1β4
6	2	-2240	-1120	2240	683	PlusEnd	12	20210527	2	Dr α1β4
7	351	4800	13.675	0	685	PlusEnd	12	20210527	2	Dr α1β4
8	187	2240	11.979	4800	1036	PlusEnd	12	20210527	2	Dr α1β4
9	265	2880	10.868	7040	1223	PlusEnd	12	20210527	2	Dr α1β4
10	106	960	9.057	9920	1488	PlusEnd	12	20210527	2	Dr α1β4
11	24	-10880	-453.333	10880	1594	PlusEnd	12	20210527	2	Dr α1β4
12	180	0	0	0	1618	PlusEnd	12	20210527	2	Dr α1β4
1	268	6720	25.075	2400	4	PlusEnd	12	20210501	3	Dr α1β4
2	399	6720	16.842	9120	272	PlusEnd	12	20210501	3	Dr α1β4
3	677	10080	14.889	15840	671	PlusEnd	12	20210501	3	Dr α1β4
4	35	-13120	-374.857	25920	1348	PlusEnd	12	20210501	3	Dr α1β4
5	58	-12800	-220.69	12800	1383	PlusEnd	12	20210501	3	Dr α1β4
6	355	960	2.704	0	1441	PlusEnd	12	20210501	3	Dr α1β4
1	122	1760	14.426	1840	2	PlusEnd	12	20210527	3	Dr α1β4
2	97.5	1360	13.949	3600	124	PlusEnd	12	20210527	3	Dr α1β4
3	119	1200	10.084	4960	221.5	PlusEnd	12	20210527	3	Dr α1β4
4	9	-6000	-666.667	6160	340.5	PlusEnd	12	20210527	3	Dr α1β4
5	138.5	2080	15.018	160	349.5	PlusEnd	12	20210527	3	Dr α1β4
6	43.167	400	9.266	2240	488	PlusEnd	12	20210527	3	Dr α1β4
7	8.333	-2613.33	-313.601	2640	531.167	PlusEnd	12	20210527	3	Dr α1β4
8	186	3253.33	17.491	26.667	539.5	PlusEnd	12	20210527	3	Dr α1β4
9	267.667	3946.67	14.745	3280	725.5	PlusEnd	12	20210527	3	Dr α1β4
10	205.333	1653.33	8.052	7226.67	993.167	PlusEnd	12	20210527	3	Dr α1β4
11	201.667	1600	7.934	8880	1198.5	PlusEnd	12	20210527	3	Dr α1β4
12	24.667	-3520	-142.702	10480	1400.17	PlusEnd	12	20210527	3	Dr α1β4
13	21.667	106.667	4.923	6960	1424.83	PlusEnd	12	20210527	3	Dr α1β4
14	23.667	-6880	-290.705	7066.67	1446.5	PlusEnd	12	20210527	3	Dr α1β4
15	328.667	2666.67	8.114	186.667	1470.17	PlusEnd	12	20210527	3	Dr α1β4
1	486	12000	24.691	4960	0	PlusEnd	12	20210304	4	Dr α1β4
2	63	-16640	-264.127	16960	486	PlusEnd	12	20210304	4	Dr α1β4
3	161.5	2240	13.87	320	549	PlusEnd	12	20210304	4	Dr α1β4
4	3.5	-2400	-685.714	2560	710.5	PlusEnd	12	20210304	4	Dr α1β4
5	114.5	1280	11.179	160	714	PlusEnd	12	20210304	4	Dr α1β4
6	4	-1440	-360	1440	828.5	PlusEnd	12	20210304	4	Dr α1β4
7	141.5	3520	24.876	0	832.5	PlusEnd	12	20210304	4	Dr α1β4
8	265	5440	20.528	3520	974	PlusEnd	12	20210304	4	Dr α1β4
9	204	3200	15.686	8960	1239	PlusEnd	12	20210304	4	Dr α1β4
10	357	3840	10.756	12160	1443	PlusEnd	12	20210304	4	Dr α1β4
1	222	4640	20.901	3200	5	PlusEnd	12	20210501	4	Dr α1β4
2	426	8640	20.282	7840	227	PlusEnd	12	20210501	4	Dr α1β4
3	238	3200	13.445	16480	653	PlusEnd	12	20210501	4	Dr α1β4
4	29	-11840	-408.276	19680	891	PlusEnd	12	20210501	4	Dr α1β4
5	36	-7840	-217.778	7840	920	PlusEnd	12	20210501	4	Dr α1β4
6	366	5760	15.738	0	956	PlusEnd	12	20210501	4	Dr α1β4
7	395	4640	11.747	5760	1322	PlusEnd	12	20210501	4	Dr α1β4
8	80	480	6	10400	1717	PlusEnd	12	20210501	4	Dr α1β4
1	483	7040	14.576	13440	465	PlusEnd	12	20210527	4	Dr α1β4
2	285	4800	16.842	20480	948	PlusEnd	12	20210527	4	Dr α1β4
3	49	-12800	-261.224	25280	1233	PlusEnd	12	20210527	4	Dr α1β4
4	59	-12480	-211.525	12480	1282	PlusEnd	12	20210527	4	Dr α1β4
5	457	4640	10.153	0	1341	PlusEnd	12	20210527	4	Dr α1β4
1	396	6880	17.374	5120	0	PlusEnd	12	20210304	5	Dr α1β4
2	118	1120	9.492	12000	396	PlusEnd	12	20210304	5	Dr α1β4
3	21.5	-9280	-431.628	13120	514	PlusEnd	12	20210304	5	Dr α1β4
4	17.5	-3840	-219.429	3840	535.5	PlusEnd	12	20210304	5	Dr α1β4
5	72.5	960	13.241	0	553	PlusEnd	12	20210304	5	Dr α1β4
6	197.5	3840	19.443	960	625.5	PlusEnd	12	20210304	5	Dr α1β4
7	141.5	1280	9.046	4800	823	PlusEnd	12	20210304	5	Dr α1β4
8	5	-3520	-704	6080	964.5	PlusEnd	12	20210304	5	Dr α1β4
9	10	-2560	-256	2560	969.5	PlusEnd	12	20210304	5	Dr α1β4
10	259	2720	10.502	0	979.5	PlusEnd	12	20210304	5	Dr α1β4
11	4	-2560	-640	2720	1238.5	PlusEnd	12	20210304	5	Dr α1β4
12	237.5	2400	10.105	160	1242.5	PlusEnd	12	20210304	5	Dr α1β4
13	4.5	-2400	-533.333	2560	1480	PlusEnd	12	20210304	5	Dr α1β4
14	52	480	9.231	160	1484.5	PlusEnd	12	20210304	5	Dr α1β4
15	263.5	4480	17.002	640	1536.5	PlusEnd	12	20210304	5	Dr α1β4
1	74	1120	15.135	2400	4	PlusEnd	12	20210501	5	Dr α1β4
2	10	-3520	-352	3520	78	PlusEnd	12	20210501	5	Dr α1β4
3	230	3840	16.696	0	88	PlusEnd	12	20210501	5	Dr α1β4
4	9	-3840	-426.667	3840	318	PlusEnd	12	20210501	5	Dr α1β4
5	169	3200	18.935	0	327	PlusEnd	12	20210501	5	Dr α1β4
6	361	5920	16.399	3200	496	PlusEnd	12	20210501	5	Dr α1β4
7	600	7200	12	9120	857	PlusEnd	12	20210501	5	Dr α1β4
8	343	4000	11.662	16320	1457	PlusEnd	12	20210501	5	Dr α1β4
1	228	4160	18.246	4320	2	PlusEnd	12	20210527	5	Dr α1β4
2	428	5600	13.084	8480	230	PlusEnd	12	20210527	5	Dr α1β4
3	443	4800	10.835	14080	658	PlusEnd	12	20210527	5	Dr α1β4
4	156	1920	12.308	18880	1101	PlusEnd	12	20210527	5	Dr α1β4
5	24	-11360	-473.333	20800	1257	PlusEnd	12	20210527	5	Dr α1β4
6	24	-5760	-240	9440	1281	PlusEnd	12	20210527	5	Dr α1β4
7	18	-3680	-204.444	3680	1305	PlusEnd	12	20210527	5	Dr α1β4
8	151	1280	8.477	0	1323	PlusEnd	12	20210527	5	Dr α1β4
9	1	-1120	-1120	1280	1474	PlusEnd	12	20210527	5	Dr α1β4
10	122	960	7.869	160	1475	PlusEnd	12	20210527	5	Dr α1β4
11	58	800	13.793	1120	1597	PlusEnd	12	20210527	5	Dr α1β4
12	1	-1920	-1920	1920	1655	PlusEnd	12	20210527	5	Dr α1β4
13	142	320	2.254	0	1656	PlusEnd	12	20210527	5	Dr α1β4
1	78	1120	14.359	5760	0	PlusEnd	12	20210304	6	Dr α1β4
2	27	-6720	-248.889	6880	78	PlusEnd	12	20210304	6	Dr α1β4
3	132	2720	20.606	160	105	PlusEnd	12	20210304	6	Dr α1β4
4	314	7200	22.93	2880	237	PlusEnd	12	20210304	6	Dr α1β4
5	37	-9600	-259.459	10080	551	PlusEnd	12	20210304	6	Dr α1β4
6	288.5	6560	22.738	480	588	PlusEnd	12	20210304	6	Dr α1β4
7	99.5	1280	12.864	7040	876.5	PlusEnd	12	20210304	6	Dr α1β4
8	26	-7680	-295.385	8320	976	PlusEnd	12	20210304	6	Dr α1β4
9	92	1920	20.87	640	1002	PlusEnd	12	20210304	6	Dr α1β4
10	148	2240	15.135	2560	1094	PlusEnd	12	20210304	6	Dr α1β4
11	14.5	-4800	-331.034	4800	1242	PlusEnd	12	20210304	6	Dr α1β4
12	134	2400	17.91	0	1256.5	PlusEnd	12	20210304	6	Dr α1β4
13	68.5	800	11.679	2400	1390.5	PlusEnd	12	20210304	6	Dr α1β4
14	5	-2560	-512	3200	1459	PlusEnd	12	20210304	6	Dr α1β4
15	335.5	4480	13.353	640	1464	PlusEnd	12	20210304	6	Dr α1β4
1	443	7840	17.698	0	1	PlusEnd	12	20210501	6	Dr α1β4
2	583	9280	15.918	7840	444	PlusEnd	12	20210501	6	Dr α1β4
3	462	5760	12.468	17120	1027	PlusEnd	12	20210501	6	Dr α1β4
4	310	3360	10.839	22880	1489	PlusEnd	12	20210501	6	Dr α1β4
1	307	7360	23.974	5600	0	PlusEnd	12	20210304	7	Dr α1β4
2	366	5120	13.989	12960	307	PlusEnd	12	20210304	7	Dr α1β4
3	353.5	6240	17.652	18080	673	PlusEnd	12	20210304	7	Dr α1β4
4	23	-9920	-431.304	24320	1026.5	PlusEnd	12	20210304	7	Dr α1β4
5	67	-14400	-214.925	14400	1049.5	PlusEnd	12	20210304	7	Dr α1β4
6	369.5	0	0	0	1116.5	PlusEnd	12	20210304	7	Dr α1β4
7	196.5	3840	19.542	0	1486	PlusEnd	12	20210304	7	Dr α1β4
8	117.5	2080	17.702	3840	1682.5	PlusEnd	12	20210304	7	Dr α1β4
1	393	7680	19.542	2880	1	PlusEnd	12	20210501	7	Dr α1β4
2	513	7040	13.723	10560	394	PlusEnd	12	20210501	7	Dr α1β4
3	160	2080	13	17600	907	PlusEnd	12	20210501	7	Dr α1β4
4	24	-11200	-466.667	19680	1067	PlusEnd	12	20210501	7	Dr α1β4
5	36	-8480	-235.556	8480	1091	PlusEnd	12	20210501	7	Dr α1β4
6	557	5760	10.341	0	1127	PlusEnd	12	20210501	7	Dr α1β4
7	115	480	4.174	5760	1684	PlusEnd	12	20210501	7	Dr α1β4
1	186	3680	19.785	4960	2	PlusEnd	12	20210527	7	Dr α1β4
2	165	3200	19.394	8640	188	PlusEnd	12	20210527	7	Dr α1β4
3	328	3040	9.268	11840	353	PlusEnd	12	20210527	7	Dr α1β4
4	22	-5120	-232.727	14880	681	PlusEnd	12	20210527	7	Dr α1β4
5	45	-9600	-213.333	9760	703	PlusEnd	12	20210527	7	Dr α1β4
6	356	4800	13.483	160	748	PlusEnd	12	20210527	7	Dr α1β4
7	89	1280	14.382	4960	1104	PlusEnd	12	20210527	7	Dr α1β4
8	22	-6240	-283.636	6240	1193	PlusEnd	12	20210527	7	Dr α1β4
9	331	4000	12.085	0	1215	PlusEnd	12	20210527	7	Dr α1β4
10	176	1920	10.909	4000	1546	PlusEnd	12	20210527	7	Dr α1β4
11	14	-5120	-365.714	5920	1722	PlusEnd	12	20210527	7	Dr α1β4
12	63	0	0	800	1736	PlusEnd	12	20210527	7	Dr α1β4
1	402	8800	21.891	4000	0	PlusEnd	12	20210304	8	Dr α1β4
2	972.5	18240	18.756	12800	402	PlusEnd	12	20210304	8	Dr α1β4
3	43.5	-28000	-643.678	31040	1374.5	PlusEnd	12	20210304	8	Dr α1β4
4	14.5	-3040	-209.655	3040	1418	PlusEnd	12	20210304	8	Dr α1β4
5	366	640	1.749	0	1432.5	PlusEnd	12	20210304	8	Dr α1β4
1	171	4960	29.006	0	0	PlusEnd	12	20210501	8	Dr α1β4
2	291	6080	20.893	4960	171	PlusEnd	12	20210501	8	Dr α1β4
3	637	10400	16.327	11040	462	PlusEnd	12	20210501	8	Dr α1β4
4	701	7680	10.956	21440	1099	PlusEnd	12	20210501	8	Dr α1β4
1	431	4320	10.023	4160	2	PlusEnd	12	20210527	8	Dr α1β4
2	340	3200	9.412	8480	433	PlusEnd	12	20210527	8	Dr α1β4
3	455	4160	9.143	11680	773	PlusEnd	12	20210527	8	Dr α1β4
4	24	-15840	-660	15840	1228	PlusEnd	12	20210527	8	Dr α1β4
5	548	0	0	0	1252	PlusEnd	12	20210527	8	Dr α1β4
1	445.5	11520	25.859	6720	1	PlusEnd	12	20210304	9	Dr α1β4
2	436	9920	22.752	18240	446.5	PlusEnd	12	20210304	9	Dr α1β4
3	58.5	-18720	-320	28160	882.5	PlusEnd	12	20210304	9	Dr α1β4
4	25.5	-9120	-357.647	9440	941	PlusEnd	12	20210304	9	Dr α1β4
5	149.5	3200	21.405	320	966.5	PlusEnd	12	20210304	9	Dr α1β4
6	190	3520	18.526	3520	1116	PlusEnd	12	20210304	9	Dr α1β4
7	17	-6240	-367.059	7040	1306	PlusEnd	12	20210304	9	Dr α1β4
8	185	2240	12.108	800	1323	PlusEnd	12	20210304	9	Dr α1β4
9	111	1760	15.856	3040	1508	PlusEnd	12	20210304	9	Dr α1β4
10	10	-4800	-480	4800	1619	PlusEnd	12	20210304	9	Dr α1β4
11	169.5	1920	11.327	0	1629	PlusEnd	12	20210304	9	Dr α1β4
1	447	10240	22.908	1920	0	PlusEnd	12	20210501	9	Dr α1β4
2	436	8160	18.716	12160	447	PlusEnd	12	20210501	9	Dr α1β4
3	59	-15040	-254.915	20320	883	PlusEnd	12	20210501	9	Dr α1β4
4	27	-6240	-231.111	5280	942	PlusEnd	12	20210501	9	Dr α1β4
5	298	4160	13.96	-960	969	PlusEnd	12	20210501	9	Dr α1β4
6	369	1760	4.77	3200	1267	PlusEnd	12	20210501	9	Dr α1β4
7	11	-4960	-450.909	4960	1636	PlusEnd	12	20210501	9	Dr α1β4
8	149	800	5.369	0	1647	PlusEnd	12	20210501	9	Dr α1β4
1	128	2720	21.25	3040	2	PlusEnd	12	20210527	9	Dr α1β4
2	111	1440	12.973	5760	130	PlusEnd	12	20210527	9	Dr α1β4
3	18	-7200	-400	7200	241	PlusEnd	12	20210527	9	Dr α1β4
4	319	3520	11.034	0	259	PlusEnd	12	20210527	9	Dr α1β4
5	321	3040	9.47	3520	578	PlusEnd	12	20210527	9	Dr α1β4
6	416	4960	11.923	6560	899	PlusEnd	12	20210527	9	Dr α1β4
7	483	5440	11.263	11520	1315	PlusEnd	12	20210527	9	Dr α1β4
1	343.5	7360	21.426	6880	0.5	PlusEnd	12	20210304	10	Dr α1β4
2	59	-13760	-233.22	14240	344	PlusEnd	12	20210304	10	Dr α1β4
3	205.5	3520	17.129	480	403	PlusEnd	12	20210304	10	Dr α1β4
4	134	1600	11.94	4000	608.5	PlusEnd	12	20210304	10	Dr α1β4
5	10	-5280	-528	5600	742.5	PlusEnd	12	20210304	10	Dr α1β4
6	157	3200	20.382	320	752.5	PlusEnd	12	20210304	10	Dr α1β4
7	91	2240	24.615	3520	909.5	PlusEnd	12	20210304	10	Dr α1β4
8	15.5	-5440	-350.968	5760	1000.5	PlusEnd	12	20210304	10	Dr α1β4
9	111.5	1280	11.48	320	1016	PlusEnd	12	20210304	10	Dr α1β4
10	145	1440	9.931	1600	1127.5	PlusEnd	12	20210304	10	Dr α1β4
11	3	-2880	-960	3040	1272.5	PlusEnd	12	20210304	10	Dr α1β4
12	115	1760	15.304	160	1275.5	PlusEnd	12	20210304	10	Dr α1β4
13	4.5	-2240	-497.778	1920	1390.5	PlusEnd	12	20210304	10	Dr α1β4
14	321.5	6240	19.409	-320	1395	PlusEnd	12	20210304	10	Dr α1β4
15	83.5	1120	13.413	5920	1716.5	PlusEnd	12	20210304	10	Dr α1β4
1	315	7680	24.381	2880	2	PlusEnd	12	20210501	10	Dr α1β4
2	343	7360	21.458	10560	317	PlusEnd	12	20210501	10	Dr α1β4
3	76	-17920	-235.789	17920	660	PlusEnd	12	20210501	10	Dr α1β4
4	285	5440	19.088	0	736	PlusEnd	12	20210501	10	Dr α1β4
5	221	3200	14.48	5440	1021	PlusEnd	12	20210501	10	Dr α1β4
6	26	-8640	-332.308	8640	1242	PlusEnd	12	20210501	10	Dr α1β4
7	414	4160	10.048	0	1268	PlusEnd	12	20210501	10	Dr α1β4
8	12	-3840	-320	4160	1682	PlusEnd	12	20210501	10	Dr α1β4
9	105	480	4.571	320	1694	PlusEnd	12	20210501	10	Dr α1β4
1	296	3520	11.892	4800	4	PlusEnd	12	20210527	10	Dr α1β4
2	511	6400	12.524	8320	300	PlusEnd	12	20210527	10	Dr α1β4
3	340	4160	12.235	14720	811	PlusEnd	12	20210527	10	Dr α1β4
4	27	-9280	-343.704	18880	1151	PlusEnd	12	20210527	10	Dr α1β4
5	7	-5600	-800	9600	1178	PlusEnd	12	20210527	10	Dr α1β4
6	22	-4000	-181.818	4000	1185	PlusEnd	12	20210527	10	Dr α1β4
7	494	5440	11.012	0	1207	PlusEnd	12	20210527	10	Dr α1β4
8	98	640	6.531	5440	1701	PlusEnd	12	20210527	10	Dr α1β4
1	429	9600	22.378	5440	1	PlusEnd	12	20210304	11	Dr α1β4
2	328.5	5120	15.586	15040	430	PlusEnd	12	20210304	11	Dr α1β4
3	28	-8160	-291.429	20160	758.5	PlusEnd	12	20210304	11	Dr α1β4
4	27.5	-12000	-436.364	12000	786.5	PlusEnd	12	20210304	11	Dr α1β4
5	175.5	3680	20.969	0	814	PlusEnd	12	20210304	11	Dr α1β4
6	166	1600	9.639	3680	989.5	PlusEnd	12	20210304	11	Dr α1β4
7	15.5	-5120	-330.323	5280	1155.5	PlusEnd	12	20210304	11	Dr α1β4
8	319	6080	19.06	160	1171	PlusEnd	12	20210304	11	Dr α1β4
9	308.5	4320	14.003	6240	1490	PlusEnd	12	20210304	11	Dr α1β4
1	340	8000	23.529	2880	1	PlusEnd	12	20210501	11	Dr α1β4
2	780	11360	14.564	10880	341	PlusEnd	12	20210501	11	Dr α1β4
3	15	-10880	-725.333	22240	1121	PlusEnd	12	20210501	11	Dr α1β4
4	52	-11040	-212.308	11360	1136	PlusEnd	12	20210501	11	Dr α1β4
5	234	3200	13.675	320	1188	PlusEnd	12	20210501	11	Dr α1β4
6	85	480	5.647	3520	1422	PlusEnd	12	20210501	11	Dr α1β4
7	10	-4000	-400	4000	1507	PlusEnd	12	20210501	11	Dr α1β4
8	150	2080	13.867	0	1517	PlusEnd	12	20210501	11	Dr α1β4
9	6	-1920	-320	2080	1667	PlusEnd	12	20210501	11	Dr α1β4
10	127	320	2.52	160	1673	PlusEnd	12	20210501	11	Dr α1β4
1	112	2240	20	4480	2	PlusEnd	12	20210527	11	Dr α1β4
2	34	-6720	-197.647	6720	114	PlusEnd	12	20210527	11	Dr α1β4
3	310	3520	11.355	0	148	PlusEnd	12	20210527	11	Dr α1β4
4	342	4160	12.164	3520	458	PlusEnd	12	20210527	11	Dr α1β4
5	150	1280	8.533	7680	800	PlusEnd	12	20210527	11	Dr α1β4
6	4	-2080	-520	8960	950	PlusEnd	12	20210527	11	Dr α1β4
7	12	-6560	-546.667	6880	954	PlusEnd	12	20210527	11	Dr α1β4
8	147	1920	13.061	320	966	PlusEnd	12	20210527	11	Dr α1β4
9	74	1120	15.135	2240	1113	PlusEnd	12	20210527	11	Dr α1β4
10	9	-3200	-355.556	3360	1187	PlusEnd	12	20210527	11	Dr α1β4
11	225	2720	12.089	160	1196	PlusEnd	12	20210527	11	Dr α1β4
12	377	4000	10.61	2880	1421	PlusEnd	12	20210527	11	Dr α1β4
1	543	10240	18.858	0	2	PlusEnd	12	20210304	12	Dr α1β4
2	1254.5	16320	13.009	10240	545	PlusEnd	12	20210304	12	Dr α1β4
1	144	3200	22.222	2880	1	PlusEnd	12	20210501	12	Dr α1β4
2	429	7200	16.783	6080	145	PlusEnd	12	20210501	12	Dr α1β4
3	531	8960	16.874	13280	574	PlusEnd	12	20210501	12	Dr α1β4
4	501	6240	12.455	22240	1105	PlusEnd	12	20210501	12	Dr α1β4
5	50	-15360	-307.2	28480	1606	PlusEnd	12	20210501	12	Dr α1β4
6	53	-13120	-247.547	13120	1656	PlusEnd	12	20210501	12	Dr α1β4
7	90	640	7.111	0	1709	PlusEnd	12	20210501	12	Dr α1β4
1	146	2240	15.342	4480	2	PlusEnd	12	20210527	12	Dr α1β4
2	222	2400	10.811	6720	148	PlusEnd	12	20210527	12	Dr α1β4
3	18	-9120	-506.667	9120	370	PlusEnd	12	20210527	12	Dr α1β4
4	168	3680	21.905	0	388	PlusEnd	12	20210527	12	Dr α1β4
5	329	4640	14.103	3680	556	PlusEnd	12	20210527	12	Dr α1β4
6	171	2560	14.971	8320	885	PlusEnd	12	20210527	12	Dr α1β4
7	22	-6080	-276.364	10880	1056	PlusEnd	12	20210527	12	Dr α1β4
8	2	-1760	-880	4800	1078	PlusEnd	12	20210527	12	Dr α1β4
9	14	-2560	-182.857	3040	1080	PlusEnd	12	20210527	12	Dr α1β4
10	194	3040	15.67	480	1094	PlusEnd	12	20210527	12	Dr α1β4
11	162	1760	10.864	3520	1288	PlusEnd	12	20210527	12	Dr α1β4
12	93	960	10.323	5280	1450	PlusEnd	12	20210527	12	Dr α1β4
13	20	-5760	-288	6240	1543	PlusEnd	12	20210527	12	Dr α1β4
14	236	3040	12.881	480	1563	PlusEnd	12	20210527	12	Dr α1β4
1	129	4000	31.008	1760	0	PlusEnd	12	20210304	13	Dr α1β4
2	25	-5760	-230.4	5760	129	PlusEnd	12	20210304	13	Dr α1β4
3	195	5760	29.538	0	154	PlusEnd	12	20210304	13	Dr α1β4
4	296	3840	12.973	5760	349	PlusEnd	12	20210304	13	Dr α1β4
5	26.5	-8800	-332.075	9600	645	PlusEnd	12	20210304	13	Dr α1β4
6	549	10880	19.818	800	671.5	PlusEnd	12	20210304	13	Dr α1β4
7	267	3520	13.184	11680	1220.5	PlusEnd	12	20210304	13	Dr α1β4
8	55	-15040	-273.455	15200	1487.5	PlusEnd	12	20210304	13	Dr α1β4
9	257	3840	14.942	160	1542.5	PlusEnd	12	20210304	13	Dr α1β4
1	263	5440	20.684	2240	2	PlusEnd	12	20210501	13	Dr α1β4
2	162	3040	18.765	7680	265	PlusEnd	12	20210501	13	Dr α1β4
3	292	3520	12.055	10720	427	PlusEnd	12	20210501	13	Dr α1β4
4	12	-10720	-893.333	14240	719	PlusEnd	12	20210501	13	Dr α1β4
5	12	-3520	-293.333	3520	731	PlusEnd	12	20210501	13	Dr α1β4
6	293	3840	13.106	0	743	PlusEnd	12	20210501	13	Dr α1β4
7	209	1920	9.187	3840	1036	PlusEnd	12	20210501	13	Dr α1β4
8	12	-5600	-466.667	5760	1245	PlusEnd	12	20210501	13	Dr α1β4
9	236	2400	10.169	160	1257	PlusEnd	12	20210501	13	Dr α1β4
10	304	3200	10.526	2560	1493	PlusEnd	12	20210501	13	Dr α1β4
1	114.5	1120	9.782	5440	1	PlusEnd	12	20210527	13	Dr α1β4
2	116.667	1680	14.4	6560	115.5	PlusEnd	12	20210527	13	Dr α1β4
3	90	1013.33	11.259	8240	232.167	PlusEnd	12	20210527	13	Dr α1β4
4	6	-2986.67	-497.778	9253.33	322.167	PlusEnd	12	20210527	13	Dr α1β4
5	26.333	-5706.67	-216.709	6266.67	328.167	PlusEnd	12	20210527	13	Dr α1β4
6	238.667	2346.67	9.832	560	354.5	PlusEnd	12	20210527	13	Dr α1β4
7	39.333	266.666	6.78	2906.67	593.167	PlusEnd	12	20210527	13	Dr α1β4
8	11	-3146.67	-286.061	3173.33	632.5	PlusEnd	12	20210527	13	Dr α1β4
9	203	1973.33	9.721	26.667	643.5	PlusEnd	12	20210527	13	Dr α1β4
10	263.333	3040	11.544	2000	846.5	PlusEnd	12	20210527	13	Dr α1β4
11	111	1386.67	12.492	5040	1109.83	PlusEnd	12	20210527	13	Dr α1β4
12	8	-3413.33	-426.667	6426.67	1220.83	PlusEnd	12	20210527	13	Dr α1β4
13	11	-2933.33	-266.667	3013.33	1228.83	PlusEnd	12	20210527	13	Dr α1β4
14	181.667	2506.67	13.798	80	1239.83	PlusEnd	12	20210527	13	Dr α1β4
15	118	1706.67	14.463	2586.67	1421.5	PlusEnd	12	20210527	13	Dr α1β4
16	106.333	853.334	8.025	4293.33	1539.5	PlusEnd	12	20210527	13	Dr α1β4
17	140.667	693.333	4.929	5146.67	1645.83	PlusEnd	12	20210527	13	Dr α1β4
18	5.667	-2453.33	-432.944	5840	1786.5	PlusEnd	12	20210527	13	Dr α1β4
19	5.333	-2453.33	-459.996	3386.67	1792.17	PlusEnd	12	20210527	13	Dr α1β4
20	2	0	0	933.334	1797.5	PlusEnd	12	20210527	13	Dr α1β4
1	382	8000	20.942	3360	0	PlusEnd	12	20210304	14	Dr α1β4
2	561	8480	15.116	11360	382	PlusEnd	12	20210304	14	Dr α1β4
3	360.5	4960	13.759	19840	943	PlusEnd	12	20210304	14	Dr α1β4
4	103.5	-24800	-239.614	24800	1303.5	PlusEnd	12	20210304	14	Dr α1β4
5	392.5	160	0.408	0	1407	PlusEnd	12	20210304	14	Dr α1β4
1	374	7520	20.107	1280	0	PlusEnd	12	20210501	14	Dr α1β4
2	393	6400	16.285	8800	374	PlusEnd	12	20210501	14	Dr α1β4
3	407	5120	12.58	15200	767	PlusEnd	12	20210501	14	Dr α1β4
4	57	-14720	-258.246	20320	1174	PlusEnd	12	20210501	14	Dr α1β4
5	24	-5440	-226.667	5600	1231	PlusEnd	12	20210501	14	Dr α1β4
6	270	2240	8.296	160	1255	PlusEnd	12	20210501	14	Dr α1β4
7	264	3040	11.515	2400	1525	PlusEnd	12	20210501	14	Dr α1β4
8	10	-3200	-320	5440	1789	PlusEnd	12	20210501	14	Dr α1β4
1	151	2240	14.834	3840	2	PlusEnd	12	20210527	14	Dr α1β4
2	131	2560	19.542	6080	153	PlusEnd	12	20210527	14	Dr α1β4
3	350	4640	13.257	8640	284	PlusEnd	12	20210527	14	Dr α1β4
4	257	2240	8.716	13280	634	PlusEnd	12	20210527	14	Dr α1β4
5	16	-7200	-450	15520	891	PlusEnd	12	20210527	14	Dr α1β4
6	29	-8320	-286.897	8320	907	PlusEnd	12	20210527	14	Dr α1β4
7	317	3200	10.095	0	936	PlusEnd	12	20210527	14	Dr α1β4
8	273	3520	12.894	3200	1253	PlusEnd	12	20210527	14	Dr α1β4
9	274	2560	9.343	6720	1526	PlusEnd	12	20210527	14	Dr α1β4
1	255	5440	21.333	7040	1	PlusEnd	12	20210304	15	Dr α1β4
2	44	-12480	-283.636	12480	256	PlusEnd	12	20210304	15	Dr α1β4
3	365	8640	23.671	0	300	PlusEnd	12	20210304	15	Dr α1β4
4	371	6080	16.388	8640	665	PlusEnd	12	20210304	15	Dr α1β4
5	46.5	-13760	-295.914	14720	1036	PlusEnd	12	20210304	15	Dr α1β4
6	459.5	5120	11.143	960	1082.5	PlusEnd	12	20210304	15	Dr α1β4
7	13	-5440	-418.462	6080	1542	PlusEnd	12	20210304	15	Dr α1β4
8	244.5	3840	15.706	640	1555	PlusEnd	12	20210304	15	Dr α1β4
1	200	4800	24	2400	1	PlusEnd	12	20210501	15	Dr α1β4
2	487	6240	12.813	7200	201	PlusEnd	12	20210501	15	Dr α1β4
3	256	3520	13.75	13440	688	PlusEnd	12	20210501	15	Dr α1β4
4	340	2880	8.471	16960	944	PlusEnd	12	20210501	15	Dr α1β4
5	18	-11840	-657.778	19840	1284	PlusEnd	12	20210501	15	Dr α1β4
6	34	-8000	-235.294	8000	1302	PlusEnd	12	20210501	15	Dr α1β4
7	109	960	8.807	0	1336	PlusEnd	12	20210501	15	Dr α1β4
8	3	-1120	-373.333	960	1445	PlusEnd	12	20210501	15	Dr α1β4
9	273	3520	12.894	-160	1448	PlusEnd	12	20210501	15	Dr α1β4
10	78	800	10.256	3360	1721	PlusEnd	12	20210501	15	Dr α1β4
1	117	480	4.103	3360	1	PlusEnd	12	20210527	15	Dr α1β4
2	448	5440	12.143	3840	118	PlusEnd	12	20210527	15	Dr α1β4
3	299	2560	8.562	9280	566	PlusEnd	12	20210527	15	Dr α1β4
4	138	1280	9.275	11840	865	PlusEnd	12	20210527	15	Dr α1β4
5	10	-10080	-1008	13120	1003	PlusEnd	12	20210527	15	Dr α1β4
6	6	-2880	-480	3040	1013	PlusEnd	12	20210527	15	Dr α1β4
7	247	800	3.239	160	1019	PlusEnd	12	20210527	15	Dr α1β4
8	240	1600	6.667	960	1266	PlusEnd	12	20210527	15	Dr α1β4
9	8	-2560	-320	2560	1506	PlusEnd	12	20210527	15	Dr α1β4
10	285	0	0	0	1514	PlusEnd	12	20210527	15	Dr α1β4
1	411.5	10400	25.273	6720	0.5	PlusEnd	12	20210304	16	Dr α1β4
2	289.5	3520	12.159	17120	412	PlusEnd	12	20210304	16	Dr α1β4
3	82	-19840	-241.951	20640	701.5	PlusEnd	12	20210304	16	Dr α1β4
4	363.5	5440	14.966	800	783.5	PlusEnd	12	20210304	16	Dr α1β4
5	7	-4800	-685.714	6240	1147	PlusEnd	12	20210304	16	Dr α1β4
6	237.5	3520	14.821	1440	1154	PlusEnd	12	20210304	16	Dr α1β4
7	8.5	-4640	-545.882	4960	1391.5	PlusEnd	12	20210304	16	Dr α1β4
8	380.5	6400	16.82	320	1400	PlusEnd	12	20210304	16	Dr α1β4
9	19	-6720	-353.684	6720	1780.5	PlusEnd	12	20210304	16	Dr α1β4
1	209	4640	22.201	2880	1	PlusEnd	12	20210501	16	Dr α1β4
2	184	3360	18.261	7520	210	PlusEnd	12	20210501	16	Dr α1β4
3	263	3520	13.384	10880	394	PlusEnd	12	20210501	16	Dr α1β4
4	326	2400	7.362	14400	657	PlusEnd	12	20210501	16	Dr α1β4
5	13	-9600	-738.462	16800	983	PlusEnd	12	20210501	16	Dr α1β4
6	32	-7200	-225	7200	996	PlusEnd	12	20210501	16	Dr α1β4
7	323	4640	14.365	0	1028	PlusEnd	12	20210501	16	Dr α1β4
8	204	2400	11.765	4640	1351	PlusEnd	12	20210501	16	Dr α1β4
9	134	960	7.164	7040	1555	PlusEnd	12	20210501	16	Dr α1β4
10	20	-8000	-400	8000	1689	PlusEnd	12	20210501	16	Dr α1β4
11	89	960	10.787	0	1709	PlusEnd	12	20210501	16	Dr α1β4
1	302	4000	13.245	4640	6	PlusEnd	12	20210527	16	Dr α1β4
2	228	2400	10.526	8640	308	PlusEnd	12	20210527	16	Dr α1β4
3	134	1120	8.358	11040	536	PlusEnd	12	20210527	16	Dr α1β4
4	8	-5120	-640	12160	670	PlusEnd	12	20210527	16	Dr α1β4
5	6	-2880	-480	7040	678	PlusEnd	12	20210527	16	Dr α1β4
6	23	-4160	-180.87	4160	684	PlusEnd	12	20210527	16	Dr α1β4
7	168	1600	9.524	0	707	PlusEnd	12	20210527	16	Dr α1β4
8	30	160	5.333	1600	875	PlusEnd	12	20210527	16	Dr α1β4
9	3	-1600	-533.333	1760	905	PlusEnd	12	20210527	16	Dr α1β4
10	187	320	1.711	160	908	PlusEnd	12	20210527	16	Dr α1β4
11	86	1440	16.744	480	1095	PlusEnd	12	20210527	16	Dr α1β4
12	3	-1600	-533.333	1920	1181	PlusEnd	12	20210527	16	Dr α1β4
13	276	160	0.58	320	1184	PlusEnd	12	20210527	16	Dr α1β4
14	76	1120	14.737	480	1460	PlusEnd	12	20210527	16	Dr α1β4
15	1	-1600	-1600	1600	1536	PlusEnd	12	20210527	16	Dr α1β4
16	206	480	2.33	0	1537	PlusEnd	12	20210527	16	Dr α1β4
17	56	960	17.143	480	1743	PlusEnd	12	20210527	16	Dr α1β4
1	237.5	5120	21.558	3360	1	PlusEnd	12	20210304	17	Dr α1β4
2	280.5	4160	14.831	8480	238.5	PlusEnd	12	20210304	17	Dr α1β4
3	8.5	-4320	-508.235	12640	519	PlusEnd	12	20210304	17	Dr α1β4
4	18.5	-3840	-207.568	8320	527.5	PlusEnd	12	20210304	17	Dr α1β4
5	4.5	-4160	-924.444	4480	546	PlusEnd	12	20210304	17	Dr α1β4
6	263	2400	9.125	320	550.5	PlusEnd	12	20210304	17	Dr α1β4
7	323.5	4320	13.354	2720	813.5	PlusEnd	12	20210304	17	Dr α1β4
8	233	1920	8.24	7040	1137	PlusEnd	12	20210304	17	Dr α1β4
9	12	-8960	-746.667	8960	1370	PlusEnd	12	20210304	17	Dr α1β4
10	417.5	3200	7.665	0	1382	PlusEnd	12	20210304	17	Dr α1β4
1	449	9280	20.668	3360	-1	PlusEnd	12	20210501	17	Dr α1β4
2	372	7520	20.215	12640	448	PlusEnd	12	20210501	17	Dr α1β4
3	484	7200	14.876	20160	820	PlusEnd	12	20210501	17	Dr α1β4
4	302	2400	7.947	27360	1304	PlusEnd	12	20210501	17	Dr α1β4
5	103	-29760	-288.932	29760	1606	PlusEnd	12	20210501	17	Dr α1β4
6	91	0	0	0	1709	PlusEnd	12	20210501	17	Dr α1β4
1	220.5	3360	15.238	2800	1.5	PlusEnd	12	20210527	17	Dr α1β4
2	343.5	6720	19.563	6160	222	PlusEnd	12	20210527	17	Dr α1β4
3	503	6826.66	13.572	12880	565.5	PlusEnd	12	20210527	17	Dr α1β4
4	355.333	4480	12.608	19706.7	1068.5	PlusEnd	12	20210527	17	Dr α1β4
5	86	-24106.7	-280.31	24186.7	1423.83	PlusEnd	12	20210527	17	Dr α1β4
6	288.667	-106.667	-0.37	80	1509.83	PlusEnd	12	20210527	17	Dr α1β4
1	373.5	7360	19.705	5280	1	PlusEnd	12	20210304	18	Dr α1β4
2	32.5	-12640	-388.923	12640	374.5	PlusEnd	12	20210304	18	Dr α1β4
3	540	11360	21.037	0	407	PlusEnd	12	20210304	18	Dr α1β4
4	237.5	4000	16.842	11360	947	PlusEnd	12	20210304	18	Dr α1β4
5	41.5	-14400	-346.988	15360	1184.5	PlusEnd	12	20210304	18	Dr α1β4
6	365	3520	9.644	960	1226	PlusEnd	12	20210304	18	Dr α1β4
7	65.5	640	9.771	4480	1591	PlusEnd	12	20210304	18	Dr α1β4
8	2.5	-4160	-1664	5120	1656.5	PlusEnd	12	20210304	18	Dr α1β4
9	140.5	160	1.139	960	1659	PlusEnd	12	20210304	18	Dr α1β4
1	368	6080	16.522	2560	1	PlusEnd	12	20210501	18	Dr α1β4
2	472	6240	13.22	8640	369	PlusEnd	12	20210501	18	Dr α1β4
3	281	4480	15.943	14880	841	PlusEnd	12	20210501	18	Dr α1β4
4	512	5600	10.938	19360	1122	PlusEnd	12	20210501	18	Dr α1β4
5	35	-10720	-306.286	24960	1634	PlusEnd	12	20210501	18	Dr α1β4
6	15	-11360	-757.333	14240	1669	PlusEnd	12	20210501	18	Dr α1β4
7	15	-2880	-192	2880	1684	PlusEnd	12	20210501	18	Dr α1β4
8	99	0	0	0	1699	PlusEnd	12	20210501	18	Dr α1β4
1	933	16320	17.492	2880	0	PlusEnd	12	20210304	19	Dr α1β4
2	593.5	12480	21.028	19200	933	PlusEnd	12	20210304	19	Dr α1β4
3	95	-31680	-333.474	31680	1526.5	PlusEnd	12	20210304	19	Dr α1β4
4	178	0	0	0	1621.5	PlusEnd	12	20210304	19	Dr α1β4
1	125	2400	19.2	3040	0	PlusEnd	12	20210501	19	Dr α1β4
2	154	4320	28.052	5440	125	PlusEnd	12	20210501	19	Dr α1β4
3	391	5600	14.322	9760	279	PlusEnd	12	20210501	19	Dr α1β4
4	226	3040	13.451	15360	670	PlusEnd	12	20210501	19	Dr α1β4
5	11	-6880	-625.455	18400	896	PlusEnd	12	20210501	19	Dr α1β4
[truncated: 1,144 more rows]

## Sheet: MTdynamics_sgMT_Fig.2h
X1	Duration (s)	Length change (nm)	Speed (nm/s)	Plus end length (nm)	Imaging period (th s)	Polarity	Conc_uM	Date	MT_ID
1	210	-2560	-12.19	24320	911	PlusEnd	12	20210911	1
2	268	-3360	-12.537	21760	1121	PlusEnd	12	20210911	1
3	155	-3040	-19.613	18400	1389	PlusEnd	12	20210911	1
4	63	-15360	-243.81	15360	1544	PlusEnd	12	20210911	1
1	220	-2880	-13.091	12320	885	PlusEnd	12	20210911	2
2	509	-4960	-9.745	9440	1105	PlusEnd	12	20210911	2
3	19	-4480	-235.789	4480	1614	PlusEnd	12	20210911	2
1	116	-1920	-16.552	16320	974	PlusEnd	12	20210911	3
2	68	-1600	-23.529	14400	1090	PlusEnd	12	20210911	3
3	8	-4480	-560	12800	1158	PlusEnd	12	20210911	3
4	15	-5120	-341.333	8320	1166	PlusEnd	12	20210911	3
5	26	-3200	-123.077	3200	1181	PlusEnd	12	20210911	3
1	115	-640	-5.565	14720	942	PlusEnd	12	20210911	4
2	218	-3200	-14.679	14080	1057	PlusEnd	12	20210911	4
3	226	-3520	-15.575	10880	1275	PlusEnd	12	20210911	4
4	65	-1280	-19.692	7360	1501	PlusEnd	12	20210911	4
5	26	-6080	-233.846	6080	1566	PlusEnd	12	20210911	4
1	328	-5120	-15.61	20160	1029	PlusEnd	12	20210911	5
2	28	-7200	-257.143	15040	1357	PlusEnd	12	20210911	5
3	37	-7840	-211.892	7840	1385	PlusEnd	12	20210911	5
1	293	-2560	-8.737	19040	1069	PlusEnd	12	20210911	6
2	245	-5280	-21.551	16480	1362	PlusEnd	12	20210911	6
3	56	-11200	-200	11200	1607	PlusEnd	12	20210911	6
1	369	-6560	-17.778	20960	871	PlusEnd	12	20210911	7
2	89	-14400	-161.798	14400	1240	PlusEnd	12	20210911	7
1	269	-3040	-11.301	17120	896	PlusEnd	12	20210911	8
2	255	-4800	-18.824	14080	1165	PlusEnd	12	20210911	8
3	49	-9280	-189.388	9280	1420	PlusEnd	12	20210911	8
1	102	-2400	-23.529	20320	907	PlusEnd	12	20210911	9
2	88	-3520	-40	17920	1009	PlusEnd	12	20210911	9
3	47	-14400	-306.383	14400	1097	PlusEnd	12	20210911	9
1	597	-6400	-10.72	22560	1303	PlusEnd	12	20210911	10
2	80	-16160	-202	16160	1900	PlusEnd	12	20210911	10
1	210	-1600	-7.619	16640	1007	PlusEnd	12	20210911	11
2	117	-2400	-20.513	15040	1217	PlusEnd	12	20210911	11
3	41	-12640	-308.293	12640	1334	PlusEnd	12	20210911	11
1	170	-1280	-7.529	16480	906	PlusEnd	12	20210911	12
2	287	-4640	-16.167	15200	1076	PlusEnd	12	20210911	12
3	509	-5440	-10.688	10560	1363	PlusEnd	12	20210911	12
4	32	-5120	-160	5120	1872	PlusEnd	12	20210911	12
1	68	-3520	-51.765	13440	893	PlusEnd	12	20210911	13
2	29	-9920	-342.069	9920	961	PlusEnd	12	20210911	13
1	75	-1920	-25.6	19680	911	PlusEnd	12	20210911	14
2	162	-2240	-13.827	17760	986	PlusEnd	12	20210911	14
3	34	-7200	-211.765	15520	1148	PlusEnd	12	20210911	14
4	7	-2720	-388.571	8320	1182	PlusEnd	12	20210911	14
5	31	-5600	-180.645	5600	1189	PlusEnd	12	20210911	14
1	289	-3360	-11.626	12960	891	PlusEnd	12	20210911	15
2	105	-2080	-19.81	9600	1180	PlusEnd	12	20210911	15
3	379	-4000	-10.554	7520	1285	PlusEnd	12	20210911	15
4	16	-3520	-220	3520	1664	PlusEnd	12	20210911	15
1	112	-4800	-42.857	22560	1010	PlusEnd	12	20210911	16
2	61	-11200	-183.607	17760	1122	PlusEnd	12	20210911	16
3	35	-3680	-105.143	6560	1183	PlusEnd	12	20210911	16
4	19	-2880	-151.579	2880	1218	PlusEnd	12	20210911	16
1	66	-2560	-38.788	12480	884	PlusEnd	12	20210911	17
2	117	-2560	-21.88	9920	950	PlusEnd	12	20210911	17
3	33	-7360	-223.03	7360	1067	PlusEnd	12	20210911	17
1	218	-6240	-28.624	17280	896	PlusEnd	12	20210911	18
2	81	-11040	-136.296	11040	1114	PlusEnd	12	20210911	18
1	124	-3680	-29.677	16000	877	PlusEnd	12	20210911	19
2	63	-1600	-25.397	12320	1001	PlusEnd	12	20210911	19
3	14	-5440	-388.571	10720	1064	PlusEnd	12	20210911	19
4	21	-5280	-251.429	5280	1078	PlusEnd	12	20210911	19
1	304	-3680	-12.105	9760	862	PlusEnd	12	20210911	20
2	198	-1760	-8.889	6080	1166	PlusEnd	12	20210911	20
3	23	-4320	-187.826	4320	1364	PlusEnd	12	20210911	20
1	504	-6080	-12.063	22880	906	PlusEnd	12	20210911	21
2	195	-2080	-10.667	16800	1410	PlusEnd	12	20210911	21
3	69	-14720	-213.333	14720	1605	PlusEnd	12	20210911	21
1	88	-4000	-45.455	15360	906	PlusEnd	12	20210911	23
2	43	-11360	-264.186	11360	994	PlusEnd	12	20210911	23
1	151	-2720	-18.013	9760	945	PlusEnd	12	20210911	25
2	178	-2080	-11.685	7040	1096	PlusEnd	12	20210911	25
3	28	-4960	-177.143	4960	1274	PlusEnd	12	20210911	25
1	106	-2080	-19.623	9920	865	PlusEnd	12	20210911	26
2	134	-3040	-22.687	7840	971	PlusEnd	12	20210911	26
3	11	-4800	-436.364	4800	1105	PlusEnd	12	20210911	26
1	126	-3360	-26.667	12480	961	PlusEnd	12	20210911	29
2	32	-9120	-285	9120	1087	PlusEnd	12	20210911	29
1	322	-4000	-12.422	16480	979	PlusEnd	12	20210911	30
2	81	-12480	-154.074	12480	1301	PlusEnd	12	20210911	30
1	84	-7840	-93.333	26080	655	PlusEnd	12	20210923	1
2	37	-18240	-492.973	18240	739	PlusEnd	12	20210923	1
1	17	-1840	-108.235	16880	649	PlusEnd	12	20210923	3
2	213	-7680	-36.056	15040	666	PlusEnd	12	20210923	3
3	88	-1360	-15.455	7360	879	PlusEnd	12	20210923	3
4	28	-5920	-211.429	6000	967	PlusEnd	12	20210923	3
1	187	-5760	-30.802	17760	665	PlusEnd	12	20210923	4
2	26	-9920	-381.538	12000	852	PlusEnd	12	20210923	4
3	3	-2080	-693.333	2080	878	PlusEnd	12	20210923	4
1	60	-4080	-68	21520	713.5	PlusEnd	12	20210923	8
2	40	-17360	-434	17440	773.5	PlusEnd	12	20210923	8
1	62	-3680	-59.355	10400	678	PlusEnd	12	20210923	10
2	11	-3840	-349.091	6720	740	PlusEnd	12	20210923	10
3	11	-2880	-261.818	2880	751	PlusEnd	12	20210923	10
1	154	-4320	-28.052	17440	671	PlusEnd	12	20210923	14
2	97	-1920	-19.794	13120	825	PlusEnd	12	20210923	14
3	26	-11200	-430.769	11200	922	PlusEnd	12	20210923	14
1	90	-3840	-42.667	25280	825	PlusEnd	12	20210923	16
2	80	-21440	-268	21440	915	PlusEnd	12	20210923	16
1	263	-8960	-34.068	22080	681	PlusEnd	12	20210923	17
2	46	-13120	-285.217	13120	944	PlusEnd	12	20210923	17
1	63	-1760	-27.937	23040	890	PlusEnd	12	20210923	18
2	83	-21280	-256.386	21280	953	PlusEnd	12	20210923	18
1	96	-4880	-50.833	14960	662.5	PlusEnd	12	20210923	19
2	62	-2000	-32.258	10080	758.5	PlusEnd	12	20210923	19
3	29	-8080	-278.621	8080	820.5	PlusEnd	12	20210923	19
1	100	-3520	-35.2	23840	723	PlusEnd	12	20210923	20
2	55	-2880	-52.364	20320	823	PlusEnd	12	20210923	20
3	12	-6880	-573.333	17440	878	PlusEnd	12	20210923	20
4	38	-10560	-277.895	10560	890	PlusEnd	12	20210923	20
1	22.333	-2400	-107.463	11813.3	690.167	PlusEnd	12	20210923	21
2	45	-1813.33	-40.296	9413.33	712.5	PlusEnd	12	20210923	21
3	46.667	-1546.67	-33.143	7600	757.5	PlusEnd	12	20210923	21
4	34.667	-1546.67	-44.615	6053.33	804.167	PlusEnd	12	20210923	21
5	15.333	-4426.67	-288.696	4506.67	838.833	PlusEnd	12	20210923	21
1	78	-5040	-64.615	11600	663	PlusEnd	12	20210923	23
2	19.5	-6480	-332.308	6560	741	PlusEnd	12	20210923	23
1	145	-6080	-41.931	16000	677	PlusEnd	12	20210923	25
2	20	-320	-16	9920	822	PlusEnd	12	20210923	25
3	18	-2880	-160	9600	842	PlusEnd	12	20210923	25
4	23	-6720	-292.174	6720	860	PlusEnd	12	20210923	25
1	56.667	-3093.33	-54.588	20080	625.5	PlusEnd	12	20210923	27
2	17.667	-9440	-534.341	16986.7	682.167	PlusEnd	12	20210923	27
3	27.667	-7466.67	-269.879	7546.67	699.833	PlusEnd	12	20210923	27
1	104.5	-2560	-24.498	23600	2	PlusEnd	12	20210929	1
2	120.5	-4800	-39.834	21040	106.5	PlusEnd	12	20210929	1
3	61	-880	-14.426	16240	227	PlusEnd	12	20210929	1
4	103.5	-5040	-48.696	15360	288	PlusEnd	12	20210929	1
5	98.5	-1520	-15.431	10320	391.5	PlusEnd	12	20210929	1
6	34.5	-8880	-257.391	8800	490	PlusEnd	12	20210929	1
1	115.5	-3120	-27.013	22880	19	PlusEnd	12	20210929	2
2	16.5	-1440	-87.273	19760	134.5	PlusEnd	12	20210929	2
3	19	-880	-46.316	18320	151	PlusEnd	12	20210929	2
4	14.5	-1600	-110.345	17440	170	PlusEnd	12	20210929	2
5	29.5	-1280	-43.39	15840	184.5	PlusEnd	12	20210929	2
6	40.5	-3840	-94.815	14560	214	PlusEnd	12	20210929	2
7	11.667	-7226.67	-619.427	10720	254.5	PlusEnd	12	20210929	2
8	13	-3466.67	-266.667	3493.33	266.167	PlusEnd	12	20210929	2
1	33	-1120	-33.939	23040	66	PlusEnd	12	20210929	3
2	34	-3520	-103.529	21920	99	PlusEnd	12	20210929	3
3	41	-1280	-31.22	18400	133	PlusEnd	12	20210929	3
4	48	-3680	-76.667	17120	174	PlusEnd	12	20210929	3
5	22	-6560	-298.182	13440	222	PlusEnd	12	20210929	3
6	26	-6880	-264.615	6880	244	PlusEnd	12	20210929	3
1	147.5	-10400	-70.508	14160	20	PlusEnd	12	20210929	4
2	9	-3760	-417.778	3760	167.5	PlusEnd	12	20210929	4
1	56	-1760	-31.429	13760	40.5	PlusEnd	12	20210929	5
2	11.667	-1306.67	-112	12000	96.5	PlusEnd	12	20210929	5
3	61.667	-906.667	-14.703	10693.3	108.167	PlusEnd	12	20210929	5
4	24.667	-1333.33	-54.054	9786.67	169.833	PlusEnd	12	20210929	5
5	6.667	-906.666	-136	8453.33	194.5	PlusEnd	12	20210929	5
6	8.333	-213.334	-25.6	7546.67	201.167	PlusEnd	12	20210929	5
7	6.333	-1066.67	-168.421	7333.33	209.5	PlusEnd	12	20210929	5
8	7	-160	-22.857	6266.67	215.833	PlusEnd	12	20210929	5
9	6.333	-1333.33	-210.526	6106.67	222.833	PlusEnd	12	20210929	5
10	28	-533.333	-19.048	4773.33	229.167	PlusEnd	12	20210929	5
11	14.333	-4320	-301.396	4240	257.167	PlusEnd	12	20210929	5
1	111	-3680	-33.153	14240	80	PlusEnd	12	20210929	6
2	117	-3520	-30.085	10560	191	PlusEnd	12	20210929	6
3	42	-800	-19.048	7040	308	PlusEnd	12	20210929	6
4	53	-1440	-27.17	6240	350	PlusEnd	12	20210929	6
5	46	-2080	-45.217	4800	403	PlusEnd	12	20210929	6
6	6	-2720	-453.333	2720	449	PlusEnd	12	20210929	6
1	57.833	-3120	-53.948	8560	16.167	PlusEnd	12	20210929	7
2	10.5	-5413.33	-515.556	5440	74	PlusEnd	12	20210929	7
1	35	-1280	-36.571	10400	54	PlusEnd	12	20210929	8
2	4.5	-640	-142.222	9120	89	PlusEnd	12	20210929	8
3	110.5	-2640	-23.891	8480	93.5	PlusEnd	12	20210929	8
4	29.5	-1920	-65.085	5840	204	PlusEnd	12	20210929	8
5	121	-2613.33	-21.598	3920	233.5	PlusEnd	12	20210929	8
6	3.333	-1280	-383.999	1306.67	354.5	PlusEnd	12	20210929	8
1	67	-4640	-69.254	21600	255	PlusEnd	12	20210929	9
2	46	-16960	-368.696	16960	322	PlusEnd	12	20210929	9
1	54.5	-3120	-57.248	18880	166	PlusEnd	12	20210929	10
2	27.5	-3200	-116.364	15760	220.5	PlusEnd	12	20210929	10
3	5	-4320	-864	12560	248	PlusEnd	12	20210929	10
4	13	-8240	-633.846	8240	253	PlusEnd	12	20210929	10
1	67.5	-2720	-40.296	18720	7	PlusEnd	12	20210929	11
2	75.5	-3040	-40.265	16000	74.5	PlusEnd	12	20210929	11
3	55.5	-7520	-135.495	12960	150	PlusEnd	12	20210929	11
4	2.5	-1920	-768	5440	205.5	PlusEnd	12	20210929	11
5	11	-3600	-327.273	3520	208	PlusEnd	12	20210929	11
1	15	-2800	-186.667	14160	6.5	PlusEnd	12	20210929	12
2	17.5	-1520	-86.857	11360	21.5	PlusEnd	12	20210929	12
3	33.5	-3200	-95.522	9840	39	PlusEnd	12	20210929	12
4	17	-6640	-390.588	6640	72.5	PlusEnd	12	20210929	12
1	25	-1120	-44.8	16000	9	PlusEnd	12	20210929	13
2	9	-1120	-124.444	14880	34	PlusEnd	12	20210929	13
3	119	-4960	-41.681	13760	43	PlusEnd	12	20210929	13
4	83	-3200	-38.554	8800	162	PlusEnd	12	20210929	13
5	187	-4480	-23.957	5600	245	PlusEnd	12	20210929	13
6	4	-1120	-280	1120	432	PlusEnd	12	20210929	13
1	201.5	-7280	-36.129	10400	27	PlusEnd	12	20210929	14
2	92.5	-3200	-34.595	3120	228.5	PlusEnd	12	20210929	14
1	55	-2640	-48	17360	21	PlusEnd	12	20210929	15
2	20	-14800	-740	14720	76	PlusEnd	12	20210929	15
1	51	-5680	-111.373	19360	32	PlusEnd	12	20210929	16
2	32	-13680	-427.5	13680	83	PlusEnd	12	20210929	16
1	30.75	-3680	-119.675	7200	1.25	PlusEnd	12	20210929	17
2	17	-1080	-63.529	3520	32	PlusEnd	12	20210929	17
3	3.25	-2440	-750.769	2440	49	PlusEnd	12	20210929	17
1	327.5	-10000	-30.534	12240	102.5	PlusEnd	12	20210929	18
2	9.833	-2213.33	-225.085	2240	430	PlusEnd	12	20210929	18
1	225.5	-6560	-29.091	12880	30	PlusEnd	12	20210929	19
2	213	-6400	-30.047	6320	255.5	PlusEnd	12	20210929	19
1	156	-5120	-32.821	23280	44	PlusEnd	12	20210929	20
2	19.5	-9600	-492.308	18160	200	PlusEnd	12	20210929	20
3	31	-8560	-276.129	8560	219.5	PlusEnd	12	20210929	20
1	133	-5440	-40.902	18880	105	PlusEnd	12	20210929	21
2	14	-6560	-468.571	13440	238	PlusEnd	12	20210929	21
3	22	-6880	-312.727	6880	252	PlusEnd	12	20210929	21
1	90.5	-6240	-68.95	21600	49.5	PlusEnd	12	20210929	22
2	110.5	-2240	-20.271	15360	140	PlusEnd	12	20210929	22
3	52.5	-13120	-249.905	13120	250.5	PlusEnd	12	20210929	22
1	29	-3093.33	-106.667	8453.33	33.167	PlusEnd	12	20210929	23
2	19.667	-800	-40.678	5360	62.167	PlusEnd	12	20210929	23
3	13	-4586.67	-352.821	4560	81.833	PlusEnd	12	20210929	23
1	20	-2560	-128	6720	98.5	PlusEnd	12	20210929	24
2	4.667	-2480	-531.429	4160	118.5	PlusEnd	12	20210929	24
3	5	-1706.67	-341.333	1680	123.167	PlusEnd	12	20210929	24
1	174	-7520	-43.218	19200	60	PlusEnd	12	20210929	25
2	9	-1920	-213.333	11680	234	PlusEnd	12	20210929	25
3	53	-960	-18.113	9760	243	PlusEnd	12	20210929	25
4	51	-2560	-50.196	8800	296	PlusEnd	12	20210929	25
5	23	-6240	-271.304	6240	347	PlusEnd	12	20210929	25
1	200	-11680	-58.4	33280	103	PlusEnd	12	20210929	26
2	85	-21600	-254.118	21600	303	PlusEnd	12	20210929	26
1	39.5	-1760	-44.557	7840	0.5	PlusEnd	12	20210929	29
2	6.5	-1520	-233.846	6080	40	PlusEnd	12	20210929	29
3	6.5	-4560	-701.538	4560	46.5	PlusEnd	12	20210929	29
1	32	-3440	-107.5	16720	13	PlusEnd	12	20210929	30
2	7.5	-5760	-768	13280	45	PlusEnd	12	20210929	30
3	20	-7600	-380	7520	52.5	PlusEnd	12	20210929	30

## Sheet: MTgliding_GMPCPPvsTxl_Fig.4a
Nr	TID	PID	x [¬µm]	y [¬µm]	t [sec]	I [val]	Len [¬µm]	D2S [¬µm]	D2R [¬µm]	D2P [¬µm]	v [¬µm/sec]	θ ± [deg]	Δθ ± [deg]	Date	Taxol_concentration (uM)	Tubulin Isotype	Nucleotide	Rep
1	1	1	85.839	62.764	0	15280	0	0	NA	NA	NA	NA	NA	20211104	0	Dr α1β4	GMPCPP	Rep 1
2	1	2	93.869	61.318	10	14336	8.159	8.159	NA	8.159	0.816	-10.208	NA	20211104	0	Dr α1β4	GMPCPP	Rep 1
3	1	3	100.392	59.472	20	13888	14.938	14.92	NA	6.779	0.678	-15.803	-5.594	20211104	0	Dr α1β4	GMPCPP	Rep 1
4	1	4	107.038	57.011	30	13616	22.025	21.965	NA	7.087	0.709	-20.323	-4.521	20211104	0	Dr α1β4	GMPCPP	Rep 1
5	1	5	113.191	53.319	40	11648	29.201	28.937	NA	7.176	0.718	-30.964	-10.641	20211104	0	Dr α1β4	GMPCPP	Rep 1
6	1	6	119.098	49.996	50	16272	35.978	35.626	NA	6.778	0.678	-29.358	1.606	20211104	0	Dr α1β4	GMPCPP	Rep 1
7	1	7	125.375	46.304	60	15616	43.26	42.825	NA	7.282	0.728	-30.466	-1.108	20211104	0	Dr α1β4	GMPCPP	Rep 1
8	1	8	131.036	42.858	70	14832	49.888	49.386	NA	6.627	0.663	-31.329	-0.863	20211104	0	Dr α1β4	GMPCPP	Rep 1
9	1	9	137.435	39.289	80	12656	57.215	56.685	NA	7.327	0.733	-29.148	2.181	20211104	0	Dr α1β4	GMPCPP	Rep 1
10	1	10	143.958	35.597	90	11152	64.71	64.155	NA	7.495	0.749	-29.511	-0.363	20211104	0	Dr α1β4	GMPCPP	Rep 1
11	1	11	150.111	32.52	100	11840	71.59	71.032	NA	6.88	0.688	-26.565	2.946	20211104	0	Dr α1β4	GMPCPP	Rep 1
12	1	12	157.834	28.428	110	8416	80.329	79.763	NA	8.74	0.874	-27.918	-1.353	20211104	0	Dr α1β4	GMPCPP	Rep 1
13	2	1	126.267	134.758	0	13888	0	0	NA	NA	NA	NA	NA	20211104	0	Dr α1β4	GMPCPP	Rep 1
14	2	2	132.451	130.051	10	14560	7.772	7.772	NA	7.772	0.777	-37.278	NA	20211104	0	Dr α1β4	GMPCPP	Rep 1
15	2	3	137.127	125.99	20	16800	13.966	13.959	NA	6.194	0.619	-40.972	-3.694	20211104	0	Dr α1β4	GMPCPP	Rep 1
16	2	4	143.158	120.944	30	12512	21.829	21.821	NA	7.863	0.786	-39.92	1.051	20211104	0	Dr α1β4	GMPCPP	Rep 1
17	2	5	148.08	116.021	40	15760	28.79	28.756	NA	6.962	0.696	-45	-5.08	20211104	0	Dr α1β4	GMPCPP	Rep 1
18	2	6	152.757	110.607	50	11136	35.945	35.848	NA	7.155	0.715	-49.185	-4.185	20211104	0	Dr α1β4	GMPCPP	Rep 1
19	2	7	156.572	105.315	60	13936	42.469	42.253	NA	6.524	0.652	-54.211	-5.026	20211104	0	Dr α1β4	GMPCPP	Rep 1
20	2	8	161.249	99.9	70	13744	49.624	49.385	NA	7.155	0.715	-49.185	5.026	20211104	0	Dr α1β4	GMPCPP	Rep 1
21	2	9	166.417	94.362	80	9584	57.199	56.956	NA	7.575	0.758	-46.975	2.21	20211104	0	Dr α1β4	GMPCPP	Rep 1
22	2	10	170.848	89.439	90	10880	63.822	63.571	NA	6.623	0.662	-48.013	-1.038	20211104	0	Dr α1β4	GMPCPP	Rep 1
23	2	11	174.909	84.147	100	14016	70.492	70.197	NA	6.671	0.667	-52.496	-4.483	20211104	0	Dr α1β4	GMPCPP	Rep 1
24	2	12	180.447	78.363	110	11888	78.5	78.205	NA	8.008	0.801	-46.245	6.25	20211104	0	Dr α1β4	GMPCPP	Rep 1
25	3	1	88.424	177.77	0	15840	0	0	NA	NA	NA	NA	NA	20211104	0	Dr α1β4	GMPCPP	Rep 1
26	3	2	89.008	170.663	10	18912	7.131	7.131	NA	7.131	0.713	-85.298	NA	20211104	0	Dr α1β4	GMPCPP	Rep 1
27	3	3	89.747	163.525	20	19584	14.307	14.306	NA	7.176	0.718	-84.094	1.204	20211104	0	Dr α1β4	GMPCPP	Rep 1
28	3	4	90.485	156.264	30	17776	21.606	21.605	NA	7.298	0.73	-84.193	-0.099	20211104	0	Dr α1β4	GMPCPP	Rep 1
29	3	5	90.854	149.373	40	17584	28.507	28.502	NA	6.902	0.69	-86.934	-2.74	20211104	0	Dr α1β4	GMPCPP	Rep 1
30	3	6	90.731	142.235	50	17824	35.646	35.61	NA	7.139	0.714	-90.988	-4.054	20211104	0	Dr α1β4	GMPCPP	Rep 1
31	3	7	89.87	134.974	60	15712	42.958	42.821	NA	7.312	0.731	-96.766	-5.778	20211104	0	Dr α1β4	GMPCPP	Rep 1
32	3	8	88.024	128.205	70	17552	49.974	49.567	NA	7.016	0.702	-105.255	-8.489	20211104	0	Dr α1β4	GMPCPP	Rep 1
33	3	9	86.424	121.19	80	18096	57.169	56.615	NA	7.195	0.719	-102.848	2.407	20211104	0	Dr α1β4	GMPCPP	Rep 1
34	3	10	84.701	114.422	90	19632	64.153	63.458	NA	6.985	0.698	-104.281	-1.433	20211104	0	Dr α1β4	GMPCPP	Rep 1
35	3	11	82.978	107.53	100	19536	71.257	70.451	NA	7.104	0.71	-104.036	0.245	20211104	0	Dr α1β4	GMPCPP	Rep 1
36	3	12	81.624	100.392	110	17344	78.522	77.677	NA	7.265	0.727	-100.739	3.297	20211104	0	Dr α1β4	GMPCPP	Rep 1
37	4	1	93.039	127.559	0	13792	0	0	NA	NA	NA	NA	NA	20211104	0	Dr α1β4	GMPCPP	Rep 1
38	4	2	100.423	128.482	10	14032	7.441	7.441	NA	7.441	0.744	7.125	NA	20211104	0	Dr α1β4	GMPCPP	Rep 1
39	4	3	107.438	128.482	20	14528	14.456	14.428	NA	7.015	0.701	0	-7.125	20211104	0	Dr α1β4	GMPCPP	Rep 1
40	4	4	114.268	127.744	30	22000	21.326	21.23	NA	6.87	0.687	-6.17	-6.17	20211104	0	Dr α1β4	GMPCPP	Rep 1
41	4	5	121.467	127.005	40	16864	28.564	28.434	NA	7.237	0.724	-5.856	0.314	20211104	0	Dr α1β4	GMPCPP	Rep 1
42	4	6	129.036	126.267	50	14112	36.168	36.02	NA	7.605	0.76	-5.572	0.284	20211104	0	Dr α1β4	GMPCPP	Rep 1
43	4	7	135.866	124.236	60	18960	43.294	42.956	NA	7.126	0.713	-16.557	-10.985	20211104	0	Dr α1β4	GMPCPP	Rep 1
44	4	8	141.958	121.467	70	24448	49.985	49.297	NA	6.692	0.669	-24.444	-7.887	20211104	0	Dr α1β4	GMPCPP	Rep 1
45	4	9	148.234	118.329	80	17008	57.003	55.962	NA	7.017	0.702	-26.565	-2.121	20211104	0	Dr α1β4	GMPCPP	Rep 1
46	4	10	153.957	114.822	90	22784	63.715	62.236	NA	6.712	0.671	-31.504	-4.939	20211104	0	Dr α1β4	GMPCPP	Rep 1
47	4	11	160.049	110.76	100	17248	71.036	69.084	NA	7.321	0.732	-33.69	-2.186	20211104	0	Dr α1β4	GMPCPP	Rep 1
48	4	12	165.402	107.438	110	21744	77.337	75.109	NA	6.301	0.63	-31.827	1.863	20211104	0	Dr α1β4	GMPCPP	Rep 1
49	5	1	57.411	136.051	0	14192	0	0	NA	NA	NA	NA	NA	20211104	0	Dr α1β4	GMPCPP	Rep 1
50	5	2	58.703	129.036	10	18448	7.133	7.133	NA	7.133	0.713	-79.563	NA	20211104	0	Dr α1β4	GMPCPP	Rep 1
51	5	3	59.472	121.683	20	22320	14.526	14.515	NA	7.393	0.739	-84.028	-4.466	20211104	0	Dr α1β4	GMPCPP	Rep 1
52	5	4	59.349	114.422	30	19952	21.788	21.716	NA	7.262	0.726	-90.971	-6.943	20211104	0	Dr α1β4	GMPCPP	Rep 1
53	5	5	59.349	107.407	40	17376	28.803	28.709	NA	7.015	0.701	-90	0.971	20211104	0	Dr α1β4	GMPCPP	Rep 1
54	5	6	58.734	100.269	50	21840	35.967	35.806	NA	7.164	0.716	-94.927	-4.927	20211104	0	Dr α1β4	GMPCPP	Rep 1
55	5	7	55.534	95.1	60	17200	42.046	40.994	NA	6.079	0.608	-121.759	-26.832	20211104	0	Dr α1β4	GMPCPP	Rep 1
56	5	8	51.473	89.685	70	17360	48.815	46.744	NA	6.769	0.677	-126.87	-5.11	20211104	0	Dr α1β4	GMPCPP	Rep 1
57	5	9	46.796	83.901	80	13616	56.253	53.219	NA	7.438	0.744	-128.956	-2.086	20211104	0	Dr α1β4	GMPCPP	Rep 1
58	5	10	41.627	79.594	90	14512	62.982	58.622	NA	6.728	0.673	-140.194	-11.239	20211104	0	Dr α1β4	GMPCPP	Rep 1
59	5	11	36.828	74.794	100	13456	69.769	64.622	NA	6.788	0.679	-135	5.194	20211104	0	Dr α1β4	GMPCPP	Rep 1
60	6	1	120.913	115.006	0	13328	0	0	NA	NA	NA	NA	NA	20211104	0	Dr α1β4	GMPCPP	Rep 1
61	6	2	115.406	118.914	10	15280	6.753	6.753	NA	6.753	0.675	144.644	NA	20211104	0	Dr α1β4	GMPCPP	Rep 1
62	6	3	109.745	123.713	20	15424	14.174	14.161	NA	7.422	0.742	139.708	-4.937	20211104	0	Dr α1β4	GMPCPP	Rep 1
63	6	4	103.715	127.897	30	15456	21.514	21.494	NA	7.34	0.734	145.244	5.536	20211104	0	Dr α1β4	GMPCPP	Rep 1
64	6	5	97.684	132.697	40	13040	29.221	29.198	NA	7.707	0.771	141.483	-3.761	20211104	0	Dr α1β4	GMPCPP	Rep 1
65	6	6	93.254	137.004	50	14544	35.401	35.341	NA	6.179	0.618	135.807	-5.676	20211104	0	Dr α1β4	GMPCPP	Rep 1
66	6	7	87.962	143.158	60	12928	43.516	43.339	NA	8.116	0.812	130.696	-5.111	20211104	0	Dr α1β4	GMPCPP	Rep 1
67	6	8	84.516	147.834	70	13888	49.325	49.015	NA	5.809	0.581	126.384	-4.311	20211104	0	Dr α1β4	GMPCPP	Rep 1
68	6	9	80.701	153.988	80	14336	56.566	56.005	NA	7.24	0.724	121.799	-4.585	20211104	0	Dr α1β4	GMPCPP	Rep 1
69	6	10	76.271	159.895	90	15584	63.95	63.308	NA	7.384	0.738	126.87	5.071	20211104	0	Dr α1β4	GMPCPP	Rep 1
70	6	11	72.702	165.556	100	12384	70.642	69.854	NA	6.692	0.669	122.229	-4.641	20211104	0	Dr α1β4	GMPCPP	Rep 1
71	6	12	68.271	171.586	110	14432	78.125	77.282	NA	7.483	0.748	126.304	4.076	20211104	0	Dr α1β4	GMPCPP	Rep 1
72	6	13	64.149	177.309	120	12688	85.178	84.284	NA	7.053	0.705	125.77	-0.534	20211104	0	Dr α1β4	GMPCPP	Rep 1
73	6	14	59.349	183.708	130	11392	93.177	92.251	NA	7.999	0.8	126.87	1.1	20211104	0	Dr α1β4	GMPCPP	Rep 1
74	7	1	136.758	130.79	0	15360	0	0	NA	NA	NA	NA	NA	20211104	0	Dr α1β4	GMPCPP	Rep 1
75	7	2	136.266	138.42	10	14240	7.646	7.646	NA	7.646	0.765	93.691	NA	20211104	0	Dr α1β4	GMPCPP	Rep 1
76	7	3	135.651	145.681	20	15248	14.933	14.932	NA	7.287	0.729	94.844	1.153	20211104	0	Dr α1β4	GMPCPP	Rep 1
77	7	4	134.666	152.695	30	13840	22.017	22.006	NA	7.084	0.708	97.989	3.145	20211104	0	Dr α1β4	GMPCPP	Rep 1
78	7	5	133.805	159.587	40	15216	28.962	28.949	NA	6.945	0.695	97.125	-0.864	20211104	0	Dr α1β4	GMPCPP	Rep 1
79	7	6	132.205	166.479	50	20384	36.037	35.979	NA	7.075	0.708	103.069	5.944	20211104	0	Dr α1β4	GMPCPP	Rep 1
80	7	7	130.851	173.494	60	16688	43.181	43.111	NA	7.144	0.714	100.923	-2.147	20211104	0	Dr α1β4	GMPCPP	Rep 1
81	7	8	129.497	180.878	70	12432	50.688	50.612	NA	7.507	0.751	100.389	-0.534	20211104	0	Dr α1β4	GMPCPP	Rep 1
82	7	9	127.774	187.77	80	12496	57.792	57.684	NA	7.104	0.71	104.036	3.647	20211104	0	Dr α1β4	GMPCPP	Rep 1
83	8	1	134.174	174.478	0	12896	0	0	NA	NA	NA	NA	NA	20211104	0	Dr α1β4	GMPCPP	Rep 1
84	8	2	128.267	170.663	10	16144	7.032	7.032	NA	7.032	0.703	-147.144	NA	20211104	0	Dr α1β4	GMPCPP	Rep 1
85	8	3	122.236	167.094	20	17456	14.039	14.037	NA	7.007	0.701	-149.381	-2.237	20211104	0	Dr α1β4	GMPCPP	Rep 1
86	8	4	116.329	163.279	30	16336	21.071	21.068	NA	7.032	0.703	-147.144	2.237	20211104	0	Dr α1β4	GMPCPP	Rep 1
87	8	5	109.684	159.956	40	13232	28.501	28.472	NA	7.43	0.743	-153.435	-6.291	20211104	0	Dr α1β4	GMPCPP	Rep 1
88	8	6	103.407	157.249	50	13312	35.337	35.263	NA	6.835	0.684	-156.666	-3.231	20211104	0	Dr α1β4	GMPCPP	Rep 1
89	8	7	96.638	154.541	60	14800	42.627	42.502	NA	7.29	0.729	-158.199	-1.533	20211104	0	Dr α1β4	GMPCPP	Rep 1
90	8	8	89.87	152.203	70	14096	49.788	49.589	NA	7.161	0.716	-160.942	-2.744	20211104	0	Dr α1β4	GMPCPP	Rep 1
91	8	9	82.855	150.357	80	19024	57.042	56.705	NA	7.254	0.725	-165.256	-4.314	20211104	0	Dr α1β4	GMPCPP	Rep 1
92	8	10	76.209	149.373	90	16976	63.76	63.168	NA	6.718	0.672	-171.573	-6.317	20211104	0	Dr α1β4	GMPCPP	Rep 1
93	8	11	68.702	148.88	100	13344	71.283	70.298	NA	7.523	0.752	-176.248	-4.675	20211104	0	Dr α1β4	GMPCPP	Rep 1
94	8	12	62.303	147.896	110	13808	77.758	76.63	NA	6.475	0.647	-171.254	4.994	20211104	0	Dr α1β4	GMPCPP	Rep 1
95	9	1	79.194	129.774	0	15904	0	0	NA	NA	NA	NA	NA	20211104	0	Dr α1β4	GMPCPP	Rep 1
96	9	2	86.485	127.344	10	16752	7.686	7.686	NA	7.686	0.769	-18.435	NA	20211104	0	Dr α1β4	GMPCPP	Rep 1
97	9	3	92.885	124.882	20	23216	14.543	14.539	NA	6.857	0.686	-21.038	-2.603	20211104	0	Dr α1β4	GMPCPP	Rep 1
98	9	4	100.023	122.544	30	13776	22.054	22.048	NA	7.511	0.751	-18.138	2.899	20211104	0	Dr α1β4	GMPCPP	Rep 1
99	9	5	106.791	120.329	40	15104	29.176	29.169	NA	7.122	0.712	-18.122	0.016	20211104	0	Dr α1β4	GMPCPP	Rep 1
100	9	6	113.068	117.621	50	19856	36.011	35.988	NA	6.835	0.684	-23.334	-5.212	20211104	0	Dr α1β4	GMPCPP	Rep 1
101	9	7	119.467	114.791	60	24560	43.009	42.971	NA	6.998	0.7	-23.86	-0.526	20211104	0	Dr α1β4	GMPCPP	Rep 1
102	9	8	126.113	111.468	70	18416	50.439	50.364	NA	7.43	0.743	-26.565	-2.705	20211104	0	Dr α1β4	GMPCPP	Rep 1
103	9	9	132.143	108.145	80	19888	57.324	57.197	NA	6.885	0.689	-28.856	-2.291	20211104	0	Dr α1β4	GMPCPP	Rep 1
104	9	10	138.666	104.945	90	16960	64.589	64.447	NA	7.265	0.727	-26.131	2.725	20211104	0	Dr α1β4	GMPCPP	Rep 1
105	9	11	144.942	101.623	100	20928	71.691	71.522	NA	7.102	0.71	-27.897	-1.766	20211104	0	Dr α1β4	GMPCPP	Rep 1
106	9	12	151.465	98.177	110	13632	79.068	78.877	NA	7.377	0.738	-27.848	0.05	20211104	0	Dr α1β4	GMPCPP	Rep 1
107	9	13	157.372	95.346	120	16608	85.618	85.423	NA	6.55	0.655	-25.602	2.245	20211104	0	Dr α1β4	GMPCPP	Rep 1
108	9	14	164.202	92.208	130	13280	93.135	92.939	NA	7.517	0.752	-24.677	0.925	20211104	0	Dr α1β4	GMPCPP	Rep 1
109	9	15	170.109	89.254	140	18768	99.739	99.537	NA	6.604	0.66	-26.565	-1.888	20211104	0	Dr α1β4	GMPCPP	Rep 1
110	9	16	177.124	86.301	150	10432	107.35	107.146	NA	7.611	0.761	-22.834	3.731	20211104	0	Dr α1β4	GMPCPP	Rep 1
111	9	17	183.647	83.716	160	14144	114.366	114.157	NA	7.016	0.702	-21.615	1.219	20211104	0	Dr α1β4	GMPCPP	Rep 1
112	10	1	63.01	150.142	0	18496	0	0	NA	NA	NA	NA	NA	20211104	0	Dr α1β4	GMPCPP	Rep 1
113	10	2	70.333	151.926	10	13264	7.537	7.537	NA	7.537	0.754	13.696	NA	20211104	0	Dr α1β4	GMPCPP	Rep 1
114	10	3	77.532	153.034	20	12416	14.821	14.807	NA	7.284	0.728	8.746	-4.95	20211104	0	Dr α1β4	GMPCPP	Rep 1
115	10	4	84.916	154.511	30	13168	22.351	22.337	NA	7.53	0.753	11.31	2.564	20211104	0	Dr α1β4	GMPCPP	Rep 1
116	10	5	91.747	155.249	40	14656	29.221	29.186	NA	6.87	0.687	6.17	-5.14	20211104	0	Dr α1β4	GMPCPP	Rep 1
117	10	6	98.761	156.726	50	12096	36.39	36.352	NA	7.169	0.717	11.889	5.718	20211104	0	Dr α1β4	GMPCPP	Rep 1
118	10	7	105.776	157.834	60	12800	43.492	43.452	NA	7.102	0.71	8.973	-2.916	20211104	0	Dr α1β4	GMPCPP	Rep 1
119	10	8	112.422	158.941	70	13648	50.229	50.189	NA	6.737	0.674	9.462	0.49	20211104	0	Dr α1β4	GMPCPP	Rep 1
120	10	9	119.806	159.68	80	14288	57.65	57.591	NA	7.421	0.742	5.711	-3.752	20211104	0	Dr α1β4	GMPCPP	Rep 1
121	10	10	126.821	159.864	90	14080	64.667	64.547	NA	7.017	0.702	1.507	-4.203	20211104	0	Dr α1β4	GMPCPP	Rep 1
122	10	11	133.466	160.418	100	16848	71.336	71.201	NA	6.669	0.667	4.764	3.256	20211104	0	Dr α1β4	GMPCPP	Rep 1
123	10	12	141.219	160.972	110	12400	79.109	78.955	NA	7.773	0.777	4.086	-0.678	20211104	0	Dr α1β4	GMPCPP	Rep 1
124	10	13	148.05	161.156	120	11536	85.941	85.75	NA	6.833	0.683	1.548	-2.537	20211104	0	Dr α1β4	GMPCPP	Rep 1
125	10	14	154.88	160.787	130	18624	92.781	92.484	NA	6.84	0.684	-3.094	-4.642	20211104	0	Dr α1β4	GMPCPP	Rep 1
126	10	15	162.079	160.787	140	12656	99.981	99.639	NA	7.199	0.72	0	3.094	20211104	0	Dr α1β4	GMPCPP	Rep 1
127	11	1	166.141	111.007	0	13232	0	0	NA	NA	NA	NA	NA	20211104	0	Dr α1β4	GMPCPP	Rep 1
128	11	2	158.941	109.468	10	13264	7.362	7.362	NA	7.362	0.736	-167.939	NA	20211104	0	Dr α1β4	GMPCPP	Rep 1
129	11	3	151.742	109.468	20	13392	14.561	14.481	NA	7.199	0.72	180	-12.061	20211104	0	Dr α1β4	GMPCPP	Rep 1
130	11	4	144.542	108.73	30	15136	21.799	21.718	NA	7.237	0.724	-174.144	5.856	20211104	0	Dr α1β4	GMPCPP	Rep 1
131	11	5	137.527	108.176	40	13344	28.835	28.753	NA	7.037	0.704	-175.486	-1.342	20211104	0	Dr α1β4	GMPCPP	Rep 1
132	11	6	130.513	108.914	50	14368	35.889	35.689	NA	7.054	0.705	173.991	-10.523	20211104	0	Dr α1β4	GMPCPP	Rep 1
133	11	7	123.313	109.468	60	15328	43.109	42.855	NA	7.221	0.722	175.601	1.61	20211104	0	Dr α1β4	GMPCPP	Rep 1
134	11	8	116.298	111.13	70	14272	50.318	49.842	NA	7.209	0.721	166.675	-8.926	20211104	0	Dr α1β4	GMPCPP	Rep 1
135	11	9	110.022	113.529	80	15744	57.038	56.175	NA	6.72	0.672	159.075	-7.6	20211104	0	Dr α1β4	GMPCPP	Rep 1
136	11	10	103.376	116.668	90	16816	64.387	63.019	NA	7.349	0.735	154.722	-4.353	20211104	0	Dr α1β4	GMPCPP	Rep 1
137	11	11	97.1	120.36	100	14640	71.669	69.671	NA	7.282	0.728	149.534	-5.188	20211104	0	Dr α1β4	GMPCPP	Rep 1
138	11	12	90.454	123.313	110	13824	78.941	76.68	NA	7.272	0.727	156.038	6.503	20211104	0	Dr α1β4	GMPCPP	Rep 1
139	11	13	83.993	126.267	120	13936	86.046	83.553	NA	7.104	0.71	155.433	-0.605	20211104	0	Dr α1β4	GMPCPP	Rep 1
140	11	14	77.717	128.482	130	15648	92.701	90.134	NA	6.656	0.666	160.56	5.127	20211104	0	Dr α1β4	GMPCPP	Rep 1
141	11	15	71.071	130.882	140	14848	99.767	97.125	NA	7.066	0.707	160.145	-0.415	20211104	0	Dr α1β4	GMPCPP	Rep 1
142	11	16	64.241	134.02	150	13712	107.284	104.466	NA	7.517	0.752	155.323	-4.822	20211104	0	Dr α1β4	GMPCPP	Rep 1
143	11	17	57.965	136.974	160	14064	114.22	111.249	NA	6.937	0.694	154.799	-0.524	20211104	0	Dr α1β4	GMPCPP	Rep 1
144	11	18	51.504	139.558	170	13216	121.179	118.139	NA	6.959	0.696	158.199	3.4	20211104	0	Dr α1β4	GMPCPP	Rep 1
145	11	19	44.12	141.404	180	11984	128.79	125.75	NA	7.611	0.761	165.964	7.765	20211104	0	Dr α1β4	GMPCPP	Rep 1
146	12	1	166.879	132.174	0	13696	0	0	NA	NA	NA	NA	NA	20211104	0	Dr α1β4	GMPCPP	Rep 1
147	12	2	159.495	134.02	10	14176	7.611	7.611	NA	7.611	0.761	165.964	NA	20211104	0	Dr α1β4	GMPCPP	Rep 1
148	12	3	152.849	134.758	20	21440	14.298	14.266	NA	6.687	0.669	173.66	7.696	20211104	0	Dr α1β4	GMPCPP	Rep 1
149	12	4	146.204	135.497	30	16256	20.984	20.941	NA	6.687	0.669	173.66	0	20211104	0	Dr α1β4	GMPCPP	Rep 1
150	12	5	138.266	136.42	40	15664	28.976	28.926	NA	7.991	0.799	173.367	-0.292	20211104	0	Dr α1β4	GMPCPP	Rep 1
151	12	6	131.62	137.712	50	13472	35.746	35.691	NA	6.77	0.677	168.996	-4.371	20211104	0	Dr α1β4	GMPCPP	Rep 1
152	12	7	124.421	139.743	60	12928	43.226	43.127	NA	7.48	0.748	164.249	-4.748	20211104	0	Dr α1β4	GMPCPP	Rep 1
153	12	8	117.96	141.404	70	12320	49.897	49.782	NA	6.671	0.667	165.579	1.33	20211104	0	Dr α1β4	GMPCPP	Rep 1
154	12	9	111.13	143.435	80	16848	57.023	56.875	NA	7.126	0.713	163.443	-2.136	20211104	0	Dr α1β4	GMPCPP	Rep 1
155	12	10	104.299	145.65	90	16656	64.203	64.014	NA	7.18	0.718	162.031	-1.412	20211104	0	Dr α1β4	GMPCPP	Rep 1
156	12	11	97.1	148.419	100	14032	71.917	71.645	NA	7.714	0.771	158.962	-3.068	20211104	0	Dr α1β4	GMPCPP	Rep 1
157	12	12	90.27	150.45	110	12736	79.043	78.759	NA	7.126	0.713	163.443	4.48	20211104	0	Dr α1β4	GMPCPP	Rep 1
158	12	13	83.809	152.296	120	14912	85.762	85.472	NA	6.72	0.672	164.055	0.612	20211104	0	Dr α1β4	GMPCPP	Rep 1
159	12	14	77.348	154.88	130	12416	92.721	92.366	NA	6.959	0.696	158.199	-5.856	20211104	0	Dr α1β4	GMPCPP	Rep 1
160	12	15	70.517	156.357	140	12880	99.709	99.35	NA	6.988	0.699	167.8	9.601	20211104	0	Dr α1β4	GMPCPP	Rep 1
161	12	16	63.318	158.757	150	12864	107.298	106.918	NA	7.589	0.759	161.565	-6.234	20211104	0	Dr α1β4	GMPCPP	Rep 1
162	13	1	132.543	45.043	0	8928	0	0	NA	NA	NA	NA	NA	20211104	0	Dr α1β4	GMPCPP	Rep 1
163	13	2	127.405	50.181	10	12080	7.266	7.266	NA	7.266	0.727	135	NA	20211104	0	Dr α1β4	GMPCPP	Rep 1
164	13	3	122.359	55.349	20	11584	14.49	14.489	NA	7.223	0.722	134.31	-0.69	20211104	0	Dr α1β4	GMPCPP	Rep 1
165	13	4	117.683	60.149	30	16192	21.191	21.19	NA	6.701	0.67	134.256	-0.054	20211104	0	Dr α1β4	GMPCPP	Rep 1
166	13	5	112.883	65.687	40	14752	28.519	28.508	NA	7.328	0.733	130.914	-3.342	20211104	0	Dr α1β4	GMPCPP	Rep 1
167	13	6	108.822	71.594	50	14112	35.688	35.605	NA	7.169	0.717	124.509	-6.406	20211104	0	Dr α1β4	GMPCPP	Rep 1
168	13	7	104.392	77.501	60	13424	43.072	42.966	NA	7.384	0.738	126.87	2.361	20211104	0	Dr α1β4	GMPCPP	Rep 1
169	13	8	100.454	83.04	70	16176	49.867	49.734	NA	6.795	0.68	125.417	-1.453	20211104	0	Dr α1β4	GMPCPP	Rep 1
170	13	9	96.638	88.824	80	21280	56.796	56.621	NA	6.929	0.693	123.408	-2.009	20211104	0	Dr α1β4	GMPCPP	Rep 1
171	13	10	92.946	95.469	90	12176	64.399	64.115	NA	7.602	0.76	119.055	-4.353	20211104	0	Dr α1β4	GMPCPP	Rep 1
172	13	11	89.87	101.869	100	13904	71.499	71.065	NA	7.101	0.71	115.677	-3.378	20211104	0	Dr α1β4	GMPCPP	Rep 1
173	13	12	87.408	108.391	110	13152	78.471	77.783	NA	6.972	0.697	110.674	-5.002	20211104	0	Dr α1β4	GMPCPP	Rep 1
174	13	13	85.809	115.16	120	14144	85.426	84.265	NA	6.955	0.696	103.299	-7.376	20211104	0	Dr α1β4	GMPCPP	Rep 1
175	14	1	56.642	54.796	0	12576	0	0	NA	NA	NA	NA	NA	20211104	0	Dr α1β4	GMPCPP	Rep 1
176	14	2	52.95	60.58	10	15632	6.862	6.862	NA	6.862	0.686	122.55	NA	20211104	0	Dr α1β4	GMPCPP	Rep 1
177	14	3	49.258	67.225	20	14064	14.464	14.458	NA	7.602	0.76	119.055	-3.495	20211104	0	Dr α1β4	GMPCPP	Rep 1
178	14	4	45.689	72.517	30	17760	20.847	20.833	NA	6.383	0.638	123.996	4.942	20211104	0	Dr α1β4	GMPCPP	Rep 1
179	14	5	42.12	78.548	40	14608	27.855	27.84	NA	7.007	0.701	120.619	-3.378	20211104	0	Dr α1β4	GMPCPP	Rep 1
180	14	6	37.566	85.193	50	11968	35.91	35.887	NA	8.056	0.806	124.418	3.8	20211104	0	Dr α1β4	GMPCPP	Rep 1
181	14	7	33.751	90.485	60	15424	42.434	42.399	NA	6.524	0.652	125.789	1.371	20211104	0	Dr α1β4	GMPCPP	Rep 1
182	14	8	29.567	96.269	70	14416	49.573	49.529	NA	7.139	0.714	125.882	0.093	20211104	0	Dr α1β4	GMPCPP	Rep 1
183	14	9	25.26	102.053	80	11888	56.785	56.729	NA	7.212	0.721	126.674	0.792	20211104	0	Dr α1β4	GMPCPP	Rep 1
184	14	10	21.321	107.838	90	12224	63.782	63.726	NA	6.998	0.7	124.249	-2.425	20211104	0	Dr α1β4	GMPCPP	Rep 1
185	14	11	17.137	114.114	100	11184	71.326	71.269	NA	7.543	0.754	123.69	-0.559	20211104	0	Dr α1β4	GMPCPP	Rep 1
186	14	12	14.06	119.898	110	12288	77.877	77.791	NA	6.552	0.655	118.009	-5.681	20211104	0	Dr α1β4	GMPCPP	Rep 1
187	15	1	79.932	100.607	0	22224	0	0	NA	NA	NA	NA	NA	20211104	0	Dr α1β4	GMPCPP	Rep 1
188	15	2	86.362	104.207	10	15568	7.369	7.369	NA	7.369	0.737	29.24	NA	20211104	0	Dr α1β4	GMPCPP	Rep 1
189	15	3	93.131	106.915	20	15120	14.659	14.628	NA	7.29	0.729	21.801	-7.439	20211104	0	Dr α1β4	GMPCPP	Rep 1
190	15	4	99.9	109.13	30	16640	21.781	21.71	NA	7.122	0.712	18.122	-3.68	20211104	0	Dr α1β4	GMPCPP	Rep 1
191	15	5	106.915	111.591	40	14912	29.215	29.132	NA	7.434	0.743	19.335	1.213	20211104	0	Dr α1β4	GMPCPP	Rep 1
192	15	6	113.437	113.191	50	20656	35.931	35.79	NA	6.716	0.672	13.782	-5.553	20211104	0	Dr α1β4	GMPCPP	Rep 1
193	15	7	120.575	113.929	60	20496	43.107	42.771	NA	7.176	0.718	5.906	-7.875	20211104	0	Dr α1β4	GMPCPP	Rep 1
194	15	8	128.082	115.406	70	13792	50.758	50.373	NA	7.651	0.765	11.129	5.223	20211104	0	Dr α1β4	GMPCPP	Rep 1
195	15	9	134.851	117.375	80	14336	57.808	57.421	NA	7.049	0.705	16.22	5.091	20211104	0	Dr α1β4	GMPCPP	Rep 1
196	15	10	141.989	119.221	90	14688	65.18	64.788	NA	7.373	0.737	14.5	-1.72	20211104	0	Dr α1β4	GMPCPP	Rep 1
197	15	11	148.757	120.513	100	13728	72.071	71.646	NA	6.891	0.689	10.808	-3.692	20211104	0	Dr α1β4	GMPCPP	Rep 1
198	15	12	155.772	121.744	110	15584	79.193	78.73	NA	7.122	0.712	9.951	-0.858	20211104	0	Dr α1β4	GMPCPP	Rep 1
199	16	1	158.972	148.327	0	13760	0	0	NA	NA	NA	NA	NA	20211104	0	Dr α1β4	GMPCPP	Rep 1
200	16	2	156.387	141.189	10	13792	7.591	7.591	NA	7.591	0.759	-109.904	NA	20211104	0	Dr α1β4	GMPCPP	Rep 1
201	16	3	153.434	134.666	20	27072	14.751	14.74	NA	7.16	0.716	-114.362	-4.459	20211104	0	Dr α1β4	GMPCPP	Rep 1
202	16	4	150.111	128.144	30	15040	22.072	22.042	NA	7.32	0.732	-116.996	-2.633	20211104	0	Dr α1β4	GMPCPP	Rep 1
203	16	5	146.296	122.113	40	12656	29.207	29.117	NA	7.136	0.714	-122.32	-5.324	20211104	0	Dr α1β4	GMPCPP	Rep 1
204	16	6	142.604	116.575	50	13792	35.863	35.722	NA	6.656	0.666	-123.69	-1.37	20211104	0	Dr α1β4	GMPCPP	Rep 1
205	16	7	138.05	110.668	60	16400	43.322	43.08	NA	7.459	0.746	-127.626	-3.936	20211104	0	Dr α1β4	GMPCPP	Rep 1
206	16	8	133.251	103.899	70	13344	51.619	51.336	NA	8.298	0.83	-125.34	2.286	20211104	0	Dr α1β4	GMPCPP	Rep 1
207	16	9	129.067	98.238	80	13760	58.659	58.337	NA	7.04	0.704	-126.469	-1.129	20211104	0	Dr α1β4	GMPCPP	Rep 1
208	16	10	125.128	92.7	90	16256	65.455	65.113	NA	6.795	0.68	-125.417	1.052	20211104	0	Dr α1β4	GMPCPP	Rep 1
209	16	11	120.329	86.793	100	13168	73.066	72.661	NA	7.611	0.761	-129.094	-3.677	20211104	0	Dr α1β4	GMPCPP	Rep 1
210	16	12	116.268	81.132	110	12496	80.033	79.616	NA	6.967	0.697	-125.655	3.439	20211104	0	Dr α1β4	GMPCPP	Rep 1
211	17	1	121.836	85.101	0	13408	0	0	NA	NA	NA	NA	NA	20211104	0	Dr α1β4	GMPCPP	Rep 1
212	17	2	116.575	79.532	10	16272	7.661	7.661	NA	7.661	0.766	-133.373	NA	20211104	0	Dr α1β4	GMPCPP	Rep 1
213	17	3	111.16	74.979	20	15856	14.736	14.712	NA	7.075	0.708	-139.939	-6.566	20211104	0	Dr α1β4	GMPCPP	Rep 1
214	17	4	105.376	70.179	30	13200	22.252	22.217	NA	7.516	0.752	-140.315	-0.375	20211104	0	Dr α1β4	GMPCPP	Rep 1
215	17	5	98.977	66.364	40	14544	29.703	29.557	NA	7.45	0.745	-149.199	-8.884	20211104	0	Dr α1β4	GMPCPP	Rep 1
216	17	6	93.193	62.918	50	14480	36.435	36.229	NA	6.733	0.673	-149.216	-0.017	20211104	0	Dr α1β4	GMPCPP	Rep 1
217	17	7	87.285	58.98	60	14352	43.535	43.314	NA	7.1	0.71	-146.31	2.906	20211104	0	Dr α1β4	GMPCPP	Rep 1
218	17	8	81.501	55.411	70	17760	50.332	50.084	NA	6.797	0.68	-148.325	-2.015	20211104	0	Dr α1β4	GMPCPP	Rep 1
219	17	9	75.717	50.857	80	14384	57.693	57.442	NA	7.361	0.736	-141.789	6.536	20211104	0	Dr α1β4	GMPCPP	Rep 1
220	17	10	70.056	46.304	90	12208	64.958	64.703	NA	7.265	0.727	-141.189	0.6	20211104	0	Dr α1β4	GMPCPP	Rep 1
221	17	11	64.149	42.243	100	11776	72.127	71.866	NA	7.169	0.717	-145.491	-4.303	20211104	0	Dr α1β4	GMPCPP	Rep 1
222	17	12	58.734	38.182	110	11904	78.895	78.634	NA	6.769	0.677	-143.13	2.361	20211104	0	Dr α1β4	GMPCPP	Rep 1
223	18	1	146.019	97.1	0	13312	0	0	NA	NA	NA	NA	NA	20211104	0	Dr α1β4	GMPCPP	Rep 1
224	18	2	142.973	102.853	10	19392	6.51	6.51	NA	6.51	0.651	117.897	NA	20211104	0	Dr α1β4	GMPCPP	Rep 1
225	18	3	139.65	109.007	20	17072	13.503	13.503	NA	6.993	0.699	118.369	0.472	20211104	0	Dr α1β4	GMPCPP	Rep 1
226	18	4	135.958	115.283	30	17360	20.785	20.781	NA	7.282	0.728	120.466	2.096	20211104	0	Dr α1β4	GMPCPP	Rep 1
227	18	5	133.62	122.298	40	14400	28.179	28.083	NA	7.394	0.739	108.435	-12.031	20211104	0	Dr α1β4	GMPCPP	Rep 1
228	18	6	130.666	128.574	50	17376	35.116	35.019	NA	6.937	0.694	115.201	6.766	20211104	0	Dr α1β4	GMPCPP	Rep 1
229	18	7	127.344	133.62	60	14976	41.157	41.018	NA	6.042	0.604	123.366	8.165	20211104	0	Dr α1β4	GMPCPP	Rep 1
230	18	8	123.898	141.25	70	17056	49.53	49.382	NA	8.372	0.837	114.305	-9.062	20211104	0	Dr α1β4	GMPCPP	Rep 1
231	18	9	120.698	147.281	80	17888	56.356	56.207	NA	6.827	0.683	117.951	3.646	20211104	0	Dr α1β4	GMPCPP	Rep 1
232	18	10	116.391	153.434	90	13792	63.867	63.65	NA	7.511	0.751	124.992	7.041	20211104	0	Dr α1β4	GMPCPP	Rep 1
233	18	11	112.453	159.956	100	16128	71.487	71.258	NA	7.619	0.762	121.122	-3.87	20211104	0	Dr α1β4	GMPCPP	Rep 1
234	19	1	145.927	160.941	0	13296	0	0	NA	NA	NA	NA	NA	20211104	0	Dr α1β4	GMPCPP	Rep 1
235	19	2	139.035	160.449	10	18288	6.909	6.909	NA	6.909	0.691	-175.914	NA	20211104	0	Dr α1β4	GMPCPP	Rep 1
236	19	3	131.774	160.818	20	19360	14.18	14.153	NA	7.27	0.727	177.089	-6.996	20211104	0	Dr α1β4	GMPCPP	Rep 1
237	19	4	124.636	161.064	30	13072	21.322	21.291	NA	7.142	0.714	178.025	0.936	20211104	0	Dr α1β4	GMPCPP	Rep 1
238	19	5	117.621	161.802	40	16832	28.375	28.319	NA	7.054	0.705	173.991	-4.034	20211104	0	Dr α1β4	GMPCPP	Rep 1
239	19	6	110.853	161.926	50	19232	35.145	35.088	NA	6.77	0.677	178.958	4.967	20211104	0	Dr α1β4	GMPCPP	Rep 1
240	19	7	103.469	162.172	60	15840	42.533	42.476	NA	7.388	0.739	178.091	-0.868	20211104	0	Dr α1β4	GMPCPP	Rep 1
241	19	8	96.577	162.418	70	18352	49.429	49.372	NA	6.896	0.69	177.955	-0.136	20211104	0	Dr α1β4	GMPCPP	Rep 1
242	19	9	89.193	163.402	80	12720	56.879	56.787	NA	7.449	0.745	172.405	-5.549	20211104	0	Dr α1β4	GMPCPP	Rep 1
243	19	10	82.178	164.264	90	14304	63.946	63.835	NA	7.068	0.707	172.999	0.593	20211104	0	Dr α1β4	GMPCPP	Rep 1
244	19	11	75.163	165.618	100	14016	71.091	70.918	NA	7.144	0.714	169.077	-3.922	20211104	0	Dr α1β4	GMPCPP	Rep 1
245	19	12	68.271	167.956	110	13232	78.368	77.972	NA	7.278	0.728	161.259	-7.819	20211104	0	Dr α1β4	GMPCPP	Rep 1
246	20	1	100.238	83.439	0	19232	0	0	NA	NA	NA	NA	NA	20211104	0	Dr α1β4	GMPCPP	Rep 1
247	20	2	92.577	81.87	10	19824	7.82	7.82	NA	7.82	0.782	-168.425	NA	20211104	0	Dr α1β4	GMPCPP	Rep 1
248	20	3	84.947	81.132	20	20048	15.486	15.464	NA	7.666	0.767	-174.472	-6.048	20211104	0	Dr α1β4	GMPCPP	Rep 1
249	20	4	78.178	80.517	30	17664	22.282	22.253	NA	6.797	0.68	-174.806	-0.333	20211104	0	Dr α1β4	GMPCPP	Rep 1
250	20	5	71.287	80.271	40	13568	29.179	29.124	NA	6.896	0.69	-177.955	-3.149	20211104	0	Dr α1β4	GMPCPP	Rep 1
251	20	6	64.518	79.04	50	18176	36.058	35.99	NA	6.88	0.688	-169.695	8.259	20211104	0	Dr α1β4	GMPCPP	Rep 1
252	20	7	57.257	78.671	60	16752	43.329	43.245	NA	7.27	0.727	-177.089	-7.394	20211104	0	Dr α1β4	GMPCPP	Rep 1
253	20	8	50.119	78.671	70	17632	50.466	50.345	NA	7.138	0.714	180	-2.911	20211104	0	Dr α1β4	GMPCPP	Rep 1
254	20	9	43.35	78.424	80	18032	57.24	57.108	NA	6.773	0.677	-177.917	2.083	20211104	0	Dr α1β4	GMPCPP	Rep 1
255	20	10	36.336	78.301	90	17168	64.255	64.109	NA	7.016	0.702	-178.995	-1.077	20211104	0	Dr α1β4	GMPCPP	Rep 1
256	20	11	29.321	78.917	100	10624	71.297	71.061	NA	7.042	0.704	174.987	-6.018	20211104	0	Dr α1β4	GMPCPP	Rep 1
257	20	12	20.583	78.548	110	10976	80.043	79.805	NA	8.746	0.875	-177.58	7.433	20211104	0	Dr α1β4	GMPCPP	Rep 1
1	1	1	147.68	150.45	0	17312	0	0	NA	NA	NA	NA	NA	20211104	0	Hs α1β3	GMPCPP	Rep 1
2	1	2	140.266	151.711	10	16448	7.521	7.521	NA	7.521	0.752	170.345	NA	20211104	0	Hs α1β3	GMPCPP	Rep 1
3	1	3	132.882	152.695	20	15136	14.971	14.968	NA	7.449	0.745	172.405	2.06	20211104	0	Hs α1β3	GMPCPP	Rep 1
4	1	4	125.744	153.926	30	15536	22.214	22.21	NA	7.243	0.724	170.218	-2.188	20211104	0	Hs α1β3	GMPCPP	Rep 1
5	1	5	118.606	155.772	40	15104	29.587	29.558	NA	7.373	0.737	165.5	-4.718	20211104	0	Hs α1β3	GMPCPP	Rep 1
6	1	6	111.714	157.495	50	15280	36.69	36.65	NA	7.104	0.71	165.964	0.464	20211104	0	Hs α1β3	GMPCPP	Rep 1
7	1	7	104.699	159.095	60	17232	43.885	43.842	NA	7.195	0.719	167.152	1.189	20211104	0	Hs α1β3	GMPCPP	Rep 1
8	1	8	97.684	161.064	70	14400	51.171	51.11	NA	7.286	0.729	164.32	-2.832	20211104	0	Hs α1β3	GMPCPP	Rep 1
9	1	9	91.039	163.772	80	17552	58.347	58.187	NA	7.176	0.718	157.834	-6.487	20211104	0	Hs α1β3	GMPCPP	Rep 1
10	1	10	84.147	165.987	90	20288	65.586	65.406	NA	7.239	0.724	162.181	4.347	20211104	0	Hs α1β3	GMPCPP	Rep 1
11	1	11	77.378	167.956	100	17648	72.636	72.449	NA	7.049	0.705	163.78	1.599	20211104	0	Hs α1β3	GMPCPP	Rep 1
12	1	12	69.994	170.54	110	11376	80.459	80.242	NA	7.823	0.782	160.71	-3.07	20211104	0	Hs α1β3	GMPCPP	Rep 1
13	1	13	63.103	172.755	120	11344	87.698	87.47	NA	7.239	0.724	162.181	1.471	20211104	0	Hs α1β3	GMPCPP	Rep 1
14	2	1	87.101	99.654	0	13232	0	0	NA	NA	NA	NA	NA	20211104	0	Hs α1β3	GMPCPP	Rep 1
15	2	2	93.869	99.654	10	16912	6.769	6.769	NA	6.769	0.677	0	NA	20211104	0	Hs α1β3	GMPCPP	Rep 1
16	2	3	101.377	98.792	20	15088	14.325	14.302	NA	7.556	0.756	-6.546	-6.546	20211104	0	Hs α1β3	GMPCPP	Rep 1
17	2	4	108.268	97.684	30	14944	21.305	21.259	NA	6.98	0.698	-9.13	-2.584	20211104	0	Hs α1β3	GMPCPP	Rep 1
18	2	5	115.283	94.854	40	14048	28.87	28.588	NA	7.564	0.756	-21.975	-12.844	20211104	0	Hs α1β3	GMPCPP	Rep 1
19	2	6	121.067	90.916	50	13280	35.867	35.072	NA	6.998	0.7	-34.249	-12.275	20211104	0	Hs α1β3	GMPCPP	Rep 1
20	2	7	126.605	86.608	60	13696	42.883	41.603	NA	7.016	0.702	-37.875	-3.626	20211104	0	Hs α1β3	GMPCPP	Rep 1
21	2	8	131.897	81.686	70	12752	50.111	48.266	NA	7.228	0.723	-42.93	-5.055	20211104	0	Hs α1β3	GMPCPP	Rep 1
22	2	9	136.081	76.517	80	14256	56.761	54.17	NA	6.65	0.665	-51.009	-8.079	20211104	0	Hs α1β3	GMPCPP	Rep 1
23	2	10	140.143	70.856	90	12736	63.728	60.355	NA	6.967	0.697	-54.345	-3.336	20211104	0	Hs α1β3	GMPCPP	Rep 1
24	2	11	144.327	64.764	100	16400	71.118	67.023	NA	7.39	0.739	-55.516	-1.171	20211104	0	Hs α1β3	GMPCPP	Rep 1
25	2	12	147.157	58.488	110	14528	78.003	72.811	NA	6.885	0.689	-65.726	-10.21	20211104	0	Hs α1β3	GMPCPP	Rep 1
26	3	1	170.017	144.173	0	12784	0	0	NA	NA	NA	NA	NA	20211104	0	Hs α1β3	GMPCPP	Rep 1
27	3	2	162.295	145.927	10	13616	7.919	7.919	NA	7.919	0.792	167.206	NA	20211104	0	Hs α1β3	GMPCPP	Rep 1
28	3	3	155.649	148.88	20	13728	15.192	15.12	NA	7.272	0.727	156.038	-11.168	20211104	0	Hs α1β3	GMPCPP	Rep 1
29	3	4	149.619	153.065	30	13664	22.531	22.252	NA	7.34	0.734	145.244	-10.793	20211104	0	Hs α1β3	GMPCPP	Rep 1
30	3	5	144.327	157.372	40	15920	29.355	28.883	NA	6.823	0.682	140.856	-4.388	20211104	0	Hs α1β3	GMPCPP	Rep 1
31	3	6	138.174	161.433	50	14512	36.727	36.221	NA	7.373	0.737	146.575	5.719	20211104	0	Hs α1β3	GMPCPP	Rep 1
32	3	7	132.512	165.618	60	17280	43.767	43.203	NA	7.04	0.704	143.531	-3.044	20211104	0	Hs α1β3	GMPCPP	Rep 1
33	3	8	126.236	169.433	70	15200	51.112	50.545	NA	7.345	0.734	148.707	5.176	20211104	0	Hs α1β3	GMPCPP	Rep 1
34	3	9	121.067	173.863	80	20336	57.92	57.25	NA	6.808	0.681	139.399	-9.308	20211104	0	Hs α1β3	GMPCPP	Rep 1
35	3	10	116.021	179.77	90	15776	65.688	64.674	NA	7.769	0.777	130.503	-8.896	20211104	0	Hs α1β3	GMPCPP	Rep 1
36	3	11	112.606	185.893	100	14016	72.699	70.969	NA	7.011	0.701	119.152	-11.351	20211104	0	Hs α1β3	GMPCPP	Rep 1
37	4	1	50.581	97.1	0	13952	0	0	NA	NA	NA	NA	NA	20211104	0	Hs α1β3	GMPCPP	Rep 1
38	4	2	52.211	102.546	10	14944	5.685	5.685	NA	5.685	0.568	73.33	NA	20211104	0	Hs α1β3	GMPCPP	Rep 1
39	4	3	53.319	107.838	20	23872	11.091	11.081	NA	5.407	0.541	78.179	4.848	20211104	0	Hs α1β3	GMPCPP	Rep 1
40	4	4	55.165	112.883	30	15856	16.464	16.436	NA	5.373	0.537	69.905	-8.274	20211104	0	Hs α1β3	GMPCPP	Rep 1
41	4	5	57.134	117.806	40	18416	21.766	21.718	NA	5.302	0.53	68.199	-1.706	20211104	0	Hs α1β3	GMPCPP	Rep 1
42	4	6	59.349	122.729	50	17232	27.164	27.087	NA	5.398	0.54	65.772	-2.426	20211104	0	Hs α1β3	GMPCPP	Rep 1
43	4	7	61.687	127.528	60	17296	32.503	32.392	NA	5.339	0.534	64.026	-1.747	20211104	0	Hs α1β3	GMPCPP	Rep 1
44	4	8	65.01	132.082	70	15968	38.14	37.841	NA	5.637	0.564	53.881	-10.145	20211104	0	Hs α1β3	GMPCPP	Rep 1
45	4	9	67.841	137.004	80	20400	43.818	43.477	NA	5.678	0.568	60.101	6.22	20211104	0	Hs α1β3	GMPCPP	Rep 1
46	5	1	139.373	176.109	0	14064	0	0	NA	NA	NA	NA	NA	20211104	0	Hs α1β3	GMPCPP	Rep 1
47	5	2	132.882	174.601	10	15328	6.665	6.665	NA	6.665	0.666	-166.926	NA	20211104	0	Hs α1β3	GMPCPP	Rep 1
48	5	3	127.713	172.755	20	25344	12.153	12.133	NA	5.489	0.549	-160.346	6.58	20211104	0	Hs α1β3	GMPCPP	Rep 1
49	5	4	122.913	169.925	30	23440	17.725	17.584	NA	5.572	0.557	-149.47	10.876	20211104	0	Hs α1β3	GMPCPP	Rep 1
50	5	5	118.237	166.11	40	17904	23.761	23.383	NA	6.035	0.604	-140.793	8.677	20211104	0	Hs α1β3	GMPCPP	Rep 1
51	5	6	114.175	162.295	50	16656	29.333	28.736	NA	5.572	0.557	-136.79	4.003	20211104	0	Hs α1β3	GMPCPP	Rep 1
52	5	7	110.114	157.618	60	26576	35.526	34.612	NA	6.194	0.619	-130.972	5.818	20211104	0	Hs α1β3	GMPCPP	Rep 1
53	5	8	106.668	153.188	70	16240	41.139	39.938	NA	5.613	0.561	-127.875	3.097	20211104	0	Hs α1β3	GMPCPP	Rep 1
54	5	9	103.346	148.634	80	18256	46.776	45.309	NA	5.637	0.564	-126.119	1.756	20211104	0	Hs α1β3	GMPCPP	Rep 1
55	5	10	99.407	143.342	90	16960	53.373	51.681	NA	6.596	0.66	-126.656	-0.537	20211104	0	Hs α1β3	GMPCPP	Rep 1
56	5	11	93.992	138.42	100	18976	60.691	58.991	NA	7.318	0.732	-137.726	-11.07	20211104	0	Hs α1β3	GMPCPP	Rep 1
57	5	12	87.839	134.974	110	19584	67.743	65.939	NA	7.053	0.705	-150.751	-13.025	20211104	0	Hs α1β3	GMPCPP	Rep 1
58	5	13	81.317	131.897	120	12752	74.955	72.975	NA	7.212	0.721	-154.747	-3.996	20211104	0	Hs α1β3	GMPCPP	Rep 1
59	5	14	74.179	128.451	130	13168	82.881	80.757	NA	7.926	0.793	-154.231	0.516	20211104	0	Hs α1β3	GMPCPP	Rep 1
60	6	1	159.095	110.237	0	18160	0	0	NA	NA	NA	NA	NA	20211104	0	Hs α1β3	GMPCPP	Rep 1
61	6	2	155.157	116.575	10	13248	7.462	7.462	NA	7.462	0.746	121.855	NA	20211104	0	Hs α1β3	GMPCPP	Rep 1
62	6	3	151.926	122.759	20	12640	14.439	14.429	NA	6.977	0.698	117.582	-4.273	20211104	0	Hs α1β3	GMPCPP	Rep 1
63	6	4	147.957	128.39	30	13440	21.327	21.297	NA	6.889	0.689	125.181	7.599	20211104	0	Hs α1β3	GMPCPP	Rep 1
64	6	5	144.727	134.389	40	12480	28.141	28.103	NA	6.814	0.681	118.301	-6.88	20211104	0	Hs α1β3	GMPCPP	Rep 1
65	6	6	140.481	139.835	50	17312	35.047	34.964	NA	6.905	0.691	127.942	9.641	20211104	0	Hs α1β3	GMPCPP	Rep 1
66	6	7	136.328	145.742	60	17200	42.268	42.178	NA	7.221	0.722	125.112	-2.83	20211104	0	Hs α1β3	GMPCPP	Rep 1
67	6	8	131.62	150.911	70	14352	49.259	49.084	NA	6.991	0.699	132.325	7.213	20211104	0	Hs α1β3	GMPCPP	Rep 1
68	7	1	116.883	171.402	0	18512	0	0	NA	NA	NA	NA	NA	20211104	0	Hs α1β3	GMPCPP	Rep 1
69	7	2	111.222	167.34	10	22208	6.967	6.967	NA	6.967	0.697	-144.345	NA	20211104	0	Hs α1β3	GMPCPP	Rep 1
70	7	3	104.576	164.018	20	22720	14.397	14.352	NA	7.43	0.743	-153.435	-9.09	20211104	0	Hs α1β3	GMPCPP	Rep 1
71	7	4	97.931	161.679	30	20800	21.442	21.301	NA	7.045	0.704	-160.615	-7.181	20211104	0	Hs α1β3	GMPCPP	Rep 1
72	7	5	91.039	159.587	40	14416	28.644	28.417	NA	7.202	0.72	-163.113	-2.498	20211104	0	Hs α1β3	GMPCPP	Rep 1
73	7	6	84.024	157.987	50	11104	35.839	35.492	NA	7.195	0.719	-167.152	-4.039	20211104	0	Hs α1β3	GMPCPP	Rep 1
74	7	7	77.378	156.141	60	15280	42.737	42.35	NA	6.897	0.69	-164.476	2.676	20211104	0	Hs α1β3	GMPCPP	Rep 1
75	7	8	71.102	153.434	70	14192	49.572	49.181	NA	6.835	0.684	-156.666	7.81	20211104	0	Hs α1β3	GMPCPP	Rep 1
76	7	9	64.333	151.465	80	17184	56.621	56.204	NA	7.049	0.705	-163.78	-7.114	20211104	0	Hs α1β3	GMPCPP	Rep 1
77	7	10	56.949	150.726	90	14720	64.042	63.4	NA	7.421	0.742	-174.289	-10.51	20211104	0	Hs α1β3	GMPCPP	Rep 1
78	7	11	50.488	150.111	100	17504	70.533	69.725	NA	6.49	0.649	-174.56	-0.27	20211104	0	Hs α1β3	GMPCPP	Rep 1
79	7	12	43.597	149.25	110	16912	77.478	76.561	NA	6.945	0.695	-172.875	1.685	20211104	0	Hs α1β3	GMPCPP	Rep 1
80	8	1	110.022	101.161	0	15920	0	0	NA	NA	NA	NA	NA	20211104	0	Hs α1β3	GMPCPP	Rep 1
81	8	2	105.992	94.239	10	14800	8.01	8.01	NA	8.01	0.801	-120.209	NA	20211104	0	Hs α1β3	GMPCPP	Rep 1
82	8	3	101.438	88.085	20	14640	15.665	15.642	NA	7.655	0.765	-126.501	-6.293	20211104	0	Hs α1β3	GMPCPP	Rep 1
83	8	4	96.761	83.286	30	13328	22.367	22.257	NA	6.701	0.67	-134.256	-7.754	20211104	0	Hs α1β3	GMPCPP	Rep 1
84	8	5	91.47	78.486	40	13536	29.511	29.298	NA	7.144	0.714	-137.793	-3.537	20211104	0	Hs α1β3	GMPCPP	Rep 1
85	8	6	84.578	74.917	50	16496	37.272	36.553	NA	7.761	0.776	-152.622	-14.83	20211104	0	Hs α1β3	GMPCPP	Rep 1
86	8	7	77.563	72.579	60	15584	44.666	43.25	NA	7.394	0.739	-161.565	-8.943	20211104	0	Hs α1β3	GMPCPP	Rep 1
87	8	8	69.933	71.348	70	12784	52.395	49.959	NA	7.729	0.773	-170.838	-9.273	20211104	0	Hs α1β3	GMPCPP	Rep 1
88	8	9	63.041	71.594	80	13712	59.291	55.51	NA	6.896	0.69	177.955	-11.208	20211104	0	Hs α1β3	GMPCPP	Rep 1
89	8	10	55.411	72.702	90	13120	67.001	61.582	NA	7.71	0.771	171.741	-6.214	20211104	0	Hs α1β3	GMPCPP	Rep 1
90	8	11	48.888	74.302	100	12832	73.717	66.774	NA	6.716	0.672	166.218	-5.522	20211104	0	Hs α1β3	GMPCPP	Rep 1
91	8	12	42.489	78.363	110	11152	81.296	71.277	NA	7.579	0.758	147.6	-18.618	20211104	0	Hs α1β3	GMPCPP	Rep 1
92	9	1	75.132	109.099	0	12976	0	0	NA	NA	NA	NA	NA	20211104	0	Hs α1β3	GMPCPP	Rep 1
93	9	2	70.302	103.53	10	18208	7.372	7.372	NA	7.372	0.737	-130.938	NA	20211104	0	Hs α1β3	GMPCPP	Rep 1
94	9	3	66.364	97.869	20	17520	14.268	14.248	NA	6.896	0.69	-124.824	6.114	20211104	0	Hs α1β3	GMPCPP	Rep 1
95	9	4	61.195	92.946	30	12224	21.406	21.334	NA	7.138	0.714	-136.397	-11.573	20211104	0	Hs α1β3	GMPCPP	Rep 1
96	9	5	56.272	87.162	40	13664	29.001	28.93	NA	7.595	0.76	-130.4	5.997	20211104	0	Hs α1β3	GMPCPP	Rep 1
97	9	6	52.58	81.255	50	16384	35.967	35.831	NA	6.966	0.697	-122.005	8.395	20211104	0	Hs α1β3	GMPCPP	Rep 1
98	9	7	48.027	75.963	60	15552	42.949	42.81	NA	6.981	0.698	-130.711	-8.705	20211104	0	Hs α1β3	GMPCPP	Rep 1
99	9	8	44.335	69.933	70	14832	50.019	49.824	NA	7.071	0.707	-121.477	9.234	20211104	0	Hs α1β3	GMPCPP	Rep 1
100	9	9	41.258	63.287	80	17200	57.343	56.975	NA	7.323	0.732	-114.842	6.634	20211104	0	Hs α1β3	GMPCPP	Rep 1
101	9	10	37.566	57.257	90	15504	64.413	64.022	NA	7.071	0.707	-121.477	-6.634	20211104	0	Hs α1β3	GMPCPP	Rep 1
102	9	11	33.874	51.719	100	14544	71.069	70.673	NA	6.656	0.666	-123.69	-2.213	20211104	0	Hs α1β3	GMPCPP	Rep 1
103	9	12	29.351	46.335	110	9776	78.101	77.687	NA	7.032	0.703	-130.03	-6.34	20211104	0	Hs α1β3	GMPCPP	Rep 1
104	10	1	171.309	74.025	0	12416	0	0	NA	NA	NA	NA	NA	20211104	0	Hs α1β3	GMPCPP	Rep 1
105	10	2	164.202	73.748	10	13424	7.113	7.113	NA	7.113	0.711	-177.769	NA	20211104	0	Hs α1β3	GMPCPP	Rep 1
106	10	3	156.695	73.01	20	12208	14.656	14.649	NA	7.543	0.754	-174.382	3.386	20211104	0	Hs α1β3	GMPCPP	Rep 1
107	10	4	149.926	72.394	30	13808	21.452	21.445	NA	6.797	0.68	-174.806	-0.423	20211104	0	Hs α1β3	GMPCPP	Rep 1
108	10	5	142.789	72.517	40	16288	28.591	28.561	NA	7.139	0.714	179.012	-6.182	20211104	0	Hs α1β3	GMPCPP	Rep 1
109	10	6	135.528	72.025	50	16448	35.869	35.838	NA	7.278	0.728	-176.121	4.866	20211104	0	Hs α1β3	GMPCPP	Rep 1
110	10	7	128.39	71.902	60	14304	43.008	42.972	NA	7.139	0.714	-179.012	-2.891	20211104	0	Hs α1β3	GMPCPP	Rep 1
111	10	8	121.375	71.779	70	17104	50.024	49.985	NA	7.016	0.702	-178.995	0.017	20211104	0	Hs α1β3	GMPCPP	Rep 1
112	10	9	114.237	71.41	80	15344	57.171	57.132	NA	7.147	0.715	-177.039	1.956	20211104	0	Hs α1β3	GMPCPP	Rep 1
113	10	10	106.853	71.41	90	12816	64.555	64.509	NA	7.384	0.738	180	-2.961	20211104	0	Hs α1β3	GMPCPP	Rep 1
114	10	11	99.469	70.548	100	12592	71.989	71.924	NA	7.434	0.743	-173.346	6.654	20211104	0	Hs α1β3	GMPCPP	Rep 1
115	11	1	138.266	130.882	0	17104	0	0	NA	NA	NA	NA	NA	20211104	0	Hs α1β3	GMPCPP	Rep 1
116	11	2	131.405	128.574	10	20304	7.239	7.239	NA	7.239	0.724	-161.411	NA	20211104	0	Hs α1β3	GMPCPP	Rep 1
117	11	3	124.513	125.498	20	17136	14.786	14.769	NA	7.547	0.755	-155.943	5.468	20211104	0	Hs α1β3	GMPCPP	Rep 1
118	11	4	118.36	122.175	30	15184	21.779	21.727	NA	6.993	0.699	-151.631	4.312	20211104	0	Hs α1β3	GMPCPP	Rep 1
119	11	5	112.453	118.237	40	15024	28.879	28.744	NA	7.1	0.71	-146.31	5.321	20211104	0	Hs α1β3	GMPCPP	Rep 1
120	11	6	106.422	113.314	50	18192	36.663	36.368	NA	7.784	0.778	-140.774	5.536	20211104	0	Hs α1β3	GMPCPP	Rep 1
121	11	7	100.638	108.391	60	17088	44.259	43.837	NA	7.595	0.76	-139.6	1.174	20211104	0	Hs α1β3	GMPCPP	Rep 1
122	11	8	95.1	103.838	70	16224	51.428	50.938	NA	7.17	0.717	-140.572	-0.972	20211104	0	Hs α1β3	GMPCPP	Rep 1
123	11	9	90.054	98.423	80	16528	58.83	58.12	NA	7.401	0.74	-132.979	7.594	20211104	0	Hs α1β3	GMPCPP	Rep 1
124	11	10	85.378	93.131	90	27344	65.892	64.979	NA	7.062	0.706	-131.468	1.511	20211104	0	Hs α1β3	GMPCPP	Rep 1
125	12	1	50.581	116.483	0	14688	0	0	NA	NA	NA	NA	NA	20211104	0	Hs α1β3	GMPCPP	Rep 1
126	12	2	53.811	111.776	10	13792	5.709	5.709	NA	5.709	0.571	-55.539	NA	20211104	0	Hs α1β3	GMPCPP	Rep 1
127	12	3	57.749	107.099	20	17712	11.823	11.809	NA	6.114	0.611	-49.899	5.64	20211104	0	Hs α1β3	GMPCPP	Rep 1
128	12	4	62.18	103.284	30	19952	17.67	17.571	NA	5.847	0.585	-40.732	9.167	20211104	0	Hs α1β3	GMPCPP	Rep 1
129	12	5	66.856	100.33	40	16256	23.201	22.93	NA	5.531	0.553	-32.276	8.456	20211104	0	Hs α1β3	GMPCPP	Rep 1
130	12	6	70.302	97.746	50	20352	27.508	27.203	NA	4.307	0.431	-36.87	-4.594	20211104	0	Hs α1β3	GMPCPP	Rep 1
131	12	7	75.102	95.408	60	18176	32.847	32.333	NA	5.339	0.534	-25.974	10.896	20211104	0	Hs α1β3	GMPCPP	Rep 1
132	12	8	80.64	93.316	70	15808	38.767	37.951	NA	5.92	0.592	-20.695	5.279	20211104	0	Hs α1β3	GMPCPP	Rep 1
133	12	9	86.055	91.593	80	17424	44.45	43.335	NA	5.682	0.568	-17.65	3.045	20211104	0	Hs α1β3	GMPCPP	Rep 1
134	12	10	90.977	90.608	90	16464	49.47	47.973	NA	5.02	0.502	-11.31	6.34	20211104	0	Hs α1β3	GMPCPP	Rep 1
135	12	11	95.531	90.116	100	16016	54.05	52.113	NA	4.58	0.458	-6.17	5.14	20211104	0	Hs α1β3	GMPCPP	Rep 1
136	12	12	100.577	90.485	110	16000	59.109	56.352	NA	5.059	0.506	4.185	10.355	20211104	0	Hs α1β3	GMPCPP	Rep 1
137	12	13	105.376	91.1	120	17712	63.948	60.389	NA	4.839	0.484	7.306	3.121	20211104	0	Hs α1β3	GMPCPP	Rep 1
138	12	14	110.545	92.085	130	18528	69.21	64.738	NA	5.262	0.526	10.784	3.479	20211104	0	Hs α1β3	GMPCPP	Rep 1
139	13	1	79.378	143.619	0	14144	0	0	NA	NA	NA	NA	NA	20211104	0	Hs α1β3	GMPCPP	Rep 1
140	13	2	84.086	147.404	10	13104	6.04	6.04	NA	6.04	0.604	38.797	NA	20211104	0	Hs α1β3	GMPCPP	Rep 1
141	13	3	89.501	151.957	20	16576	13.115	13.114	NA	7.075	0.708	40.061	1.264	20211104	0	Hs α1β3	GMPCPP	Rep 1
142	13	4	94.054	156.018	30	16496	19.216	19.212	NA	6.101	0.61	41.73	1.669	20211104	0	Hs α1β3	GMPCPP	Rep 1
143	13	5	99.1	159.956	40	13712	25.617	25.609	NA	6.401	0.64	37.972	-3.758	20211104	0	Hs α1β3	GMPCPP	Rep 1
144	13	6	104.146	163.402	50	19184	31.727	31.698	NA	6.11	0.611	34.33	-3.641	20211104	0	Hs α1β3	GMPCPP	Rep 1
145	13	7	110.176	168.571	60	14544	39.669	39.637	NA	7.942	0.794	40.601	6.271	20211104	0	Hs α1β3	GMPCPP	Rep 1
146	13	8	114.852	173.002	70	14320	46.111	46.062	NA	6.442	0.644	43.452	2.851	20211104	0	Hs α1β3	GMPCPP	Rep 1
147	13	9	118.298	178.047	80	11392	52.222	51.962	NA	6.11	0.611	55.67	12.218	20211104	0	Hs α1β3	GMPCPP	Rep 1
148	13	10	122.483	182.478	90	16512	58.316	58.034	NA	6.094	0.609	46.637	-9.033	20211104	0	Hs α1β3	GMPCPP	Rep 1
149	13	11	126.821	187.923	100	12016	65.278	64.913	NA	6.962	0.696	51.459	4.822	20211104	0	Hs α1β3	GMPCPP	Rep 1
150	14	1	37.289	114.637	0	14352	0	0	NA	NA	NA	NA	NA	20211104	0	Hs α1β3	GMPCPP	Rep 1
151	14	2	42.243	117.744	10	13440	5.847	5.847	NA	5.847	0.585	32.101	NA	20211104	0	Hs α1β3	GMPCPP	Rep 1
152	14	3	46.919	121.806	20	18464	12.041	12.005	NA	6.194	0.619	40.972	8.87	20211104	0	Hs α1β3	GMPCPP	Rep 1
153	14	4	51.719	126.482	30	16928	18.743	18.669	NA	6.701	0.67	44.256	3.284	20211104	0	Hs α1β3	GMPCPP	Rep 1
154	14	5	55.78	131.036	40	17472	24.844	24.715	NA	6.101	0.61	48.27	4.015	20211104	0	Hs α1β3	GMPCPP	Rep 1
155	14	6	59.595	136.451	50	16464	31.468	31.199	NA	6.624	0.662	54.834	6.563	20211104	0	Hs α1β3	GMPCPP	Rep 1
156	14	7	63.164	142.481	60	12560	38.475	38.01	NA	7.007	0.701	59.381	4.548	20211104	0	Hs α1β3	GMPCPP	Rep 1
157	14	8	66.241	147.896	70	12448	44.703	44.095	NA	6.228	0.623	60.396	1.014	20211104	0	Hs α1β3	GMPCPP	Rep 1
158	14	9	68.948	153.803	80	17200	51.201	50.361	NA	6.498	0.65	65.376	4.981	20211104	0	Hs α1β3	GMPCPP	Rep 1
159	14	10	71.41	159.587	90	13744	57.487	56.433	NA	6.286	0.629	66.949	1.572	20211104	0	Hs α1β3	GMPCPP	Rep 1
160	14	11	74.24	165.987	100	14176	64.485	63.263	NA	6.998	0.7	66.14	-0.809	20211104	0	Hs α1β3	GMPCPP	Rep 1
161	14	12	76.332	171.894	110	13392	70.752	69.302	NA	6.267	0.627	70.498	4.358	20211104	0	Hs α1β3	GMPCPP	Rep 1
162	15	1	151.003	108.545	0	20656	0	0	NA	NA	NA	NA	NA	20211104	0	Hs α1β3	GMPCPP	Rep 1
163	15	2	143.773	110.791	10	14624	7.571	7.571	NA	7.571	0.757	162.743	NA	20211104	0	Hs α1β3	GMPCPP	Rep 1
164	15	3	136.512	112.76	20	15856	15.094	15.092	NA	7.523	0.752	164.827	2.084	20211104	0	Hs α1β3	GMPCPP	Rep 1
165	15	4	129.743	115.591	30	13856	22.431	22.397	NA	7.337	0.734	157.306	-7.521	20211104	0	Hs α1β3	GMPCPP	Rep 1
166	15	5	123.959	118.914	40	23104	29.102	28.963	NA	6.671	0.667	150.124	-7.182	20211104	0	Hs α1β3	GMPCPP	Rep 1
167	15	6	117.437	123.221	50	11840	36.918	36.635	NA	7.816	0.782	146.56	-3.564	20211104	0	Hs α1β3	GMPCPP	Rep 1
168	15	7	111.53	127.159	60	18992	44.018	43.642	NA	7.1	0.71	146.31	-0.25	20211104	0	Hs α1β3	GMPCPP	Rep 1
169	15	8	105.376	131.589	70	16224	51.6	51.116	NA	7.582	0.758	144.246	-2.064	20211104	0	Hs α1β3	GMPCPP	Rep 1
170	15	9	99.961	136.881	80	12352	59.171	58.38	NA	7.571	0.757	135.659	-8.588	20211104	0	Hs α1β3	GMPCPP	Rep 1
171	15	10	95.039	142.173	90	14592	66.399	65.291	NA	7.228	0.723	132.93	-2.729	20211104	0	Hs α1β3	GMPCPP	Rep 1
172	15	11	90.977	148.942	100	13024	74.292	72.353	NA	7.894	0.789	120.964	-11.966	20211104	0	Hs α1β3	GMPCPP	Rep 1
173	16	1	144.358	59.072	0	15552	0	0	NA	NA	NA	NA	NA	20211104	0	Hs α1β3	GMPCPP	Rep 1
174	16	2	137.743	62.426	10	11792	7.416	7.416	NA	7.416	0.742	153.116	NA	20211104	0	Hs α1β3	GMPCPP	Rep 1
175	16	3	130.482	64.764	20	12496	15.045	14.998	NA	7.628	0.763	162.15	9.034	20211104	0	Hs α1β3	GMPCPP	Rep 1
176	16	4	124.452	67.225	30	14720	21.558	21.511	NA	6.513	0.651	157.797	-4.353	20211104	0	Hs α1β3	GMPCPP	Rep 1
177	16	5	117.191	69.318	40	13184	29.114	29.035	NA	7.556	0.756	163.926	6.13	20211104	0	Hs α1β3	GMPCPP	Rep 1
178	16	6	110.914	71.902	50	12080	35.902	35.82	NA	6.788	0.679	157.62	-6.307	20211104	0	Hs α1β3	GMPCPP	Rep 1
179	16	7	104.761	74.732	60	15648	42.675	42.581	NA	6.773	0.677	155.298	-2.322	20211104	0	Hs α1β3	GMPCPP	Rep 1
180	16	8	98.731	78.055	70	18832	49.56	49.419	NA	6.885	0.689	151.144	-4.153	20211104	0	Hs α1β3	GMPCPP	Rep 1
181	16	9	92.085	81.009	80	18080	56.833	56.689	NA	7.272	0.727	156.038	4.893	20211104	0	Hs α1β3	GMPCPP	Rep 1
182	16	10	84.947	83.963	90	11936	64.557	64.414	NA	7.725	0.772	157.521	1.483	20211104	0	Hs α1β3	GMPCPP	Rep 1
183	16	11	77.194	86.916	100	13056	72.854	72.707	NA	8.297	0.83	159.146	1.625	20211104	0	Hs α1β3	GMPCPP	Rep 1
184	17	1	69.594	77.163	0	14320	0	0	NA	NA	NA	NA	NA	20211104	0	Hs α1β3	GMPCPP	Rep 1
185	17	2	69.071	84.639	10	13312	7.495	7.495	NA	7.495	0.749	94.002	NA	20211104	0	Hs α1β3	GMPCPP	Rep 1
186	17	3	67.225	91.654	20	12496	14.748	14.684	NA	7.254	0.725	104.744	10.742	20211104	0	Hs α1β3	GMPCPP	Rep 1
187	17	4	65.626	98.915	30	12816	22.183	22.111	NA	7.435	0.744	102.426	-2.318	20211104	0	Hs α1β3	GMPCPP	Rep 1
188	17	5	63.78	105.315	40	14800	28.844	28.746	NA	6.66	0.666	106.091	3.665	20211104	0	Hs α1β3	GMPCPP	Rep 1
189	17	6	62.057	112.576	50	21072	36.306	36.206	NA	7.463	0.746	103.349	-2.742	20211104	0	Hs α1β3	GMPCPP	Rep 1
190	17	7	60.457	120.083	60	13616	43.982	43.882	NA	7.676	0.768	102.031	-1.318	20211104	0	Hs α1β3	GMPCPP	Rep 1
191	17	8	59.472	127.098	70	15104	51.066	50.95	NA	7.084	0.708	97.989	-4.041	20211104	0	Hs α1β3	GMPCPP	Rep 1
192	17	9	57.872	134.235	80	14080	58.381	58.264	NA	7.315	0.731	102.633	4.644	20211104	0	Hs α1β3	GMPCPP	Rep 1
193	17	10	57.134	141.619	90	13184	65.801	65.65	NA	7.421	0.742	95.711	-6.923	20211104	0	Hs α1β3	GMPCPP	Rep 1
194	18	1	65.256	117.129	0	16048	0	0	NA	NA	NA	NA	NA	20211104	0	Hs α1β3	GMPCPP	Rep 1
195	18	2	62.303	122.913	10	13424	6.495	6.495	NA	6.495	0.649	117.051	NA	20211104	0	Hs α1β3	GMPCPP	Rep 1
196	18	3	59.226	128.328	20	19632	12.723	12.719	NA	6.228	0.623	119.604	2.554	20211104	0	Hs α1β3	GMPCPP	Rep 1
197	18	4	55.411	134.112	30	12464	19.652	19.631	NA	6.929	0.693	123.408	3.803	20211104	0	Hs α1β3	GMPCPP	Rep 1
198	18	5	50.242	138.789	40	12480	26.622	26.355	NA	6.97	0.697	137.862	14.455	20211104	0	Hs α1β3	GMPCPP	Rep 1
199	18	6	44.458	140.512	50	14704	32.657	31.294	NA	6.035	0.604	163.413	25.55	20211104	0	Hs α1β3	GMPCPP	Rep 1
200	18	7	37.566	139.897	60	13088	39.577	35.848	NA	6.919	0.692	-174.898	21.69	20211104	0	Hs α1β3	GMPCPP	Rep 1
201	18	8	32.274	137.435	70	14224	45.413	38.732	NA	5.836	0.584	-155.056	19.842	20211104	0	Hs α1β3	GMPCPP	Rep 1
202	18	9	26.736	132.389	80	11008	52.905	41.433	NA	7.492	0.749	-137.663	17.393	20211104	0	Hs α1β3	GMPCPP	Rep 1
203	18	10	23.167	127.344	90	12752	59.085	43.311	NA	6.18	0.618	-125.272	12.391	20211104	0	Hs α1β3	GMPCPP	Rep 1
204	19	1	125.713	81.593	0	14064	0	0	NA	NA	NA	NA	NA	20211104	0	Hs α1β3	GMPCPP	Rep 1
205	19	2	119.344	79.04	10	28832	6.862	6.862	NA	6.862	0.686	-158.151	NA	20211104	0	Hs α1β3	GMPCPP	Rep 1
206	19	3	114.299	75.717	20	15936	12.903	12.838	NA	6.042	0.604	-146.634	11.517	20211104	0	Hs α1β3	GMPCPP	Rep 1
207	19	4	109.622	70.548	30	11040	19.874	19.517	NA	6.97	0.697	-132.138	14.496	20211104	0	Hs α1β3	GMPCPP	Rep 1
208	19	5	106.545	65.626	40	14208	25.679	24.947	NA	5.805	0.581	-122.005	10.132	20211104	0	Hs α1β3	GMPCPP	Rep 1
209	19	6	103.961	59.964	50	15152	31.902	30.675	NA	6.223	0.622	-114.538	7.468	20211104	0	Hs α1β3	GMPCPP	Rep 1
210	19	7	103.346	54.18	60	17728	37.719	35.381	NA	5.817	0.582	-96.072	18.465	20211104	0	Hs α1β3	GMPCPP	Rep 1
211	19	8	102.976	47.658	70	15376	44.252	40.848	NA	6.533	0.653	-93.24	2.833	20211104	0	Hs α1β3	GMPCPP	Rep 1
212	19	9	103.592	40.52	80	12864	51.416	46.652	NA	7.164	0.716	-85.073	8.167	20211104	0	Hs α1β3	GMPCPP	Rep 1
213	19	10	105.069	34.49	90	12160	57.624	51.429	NA	6.208	0.621	-76.239	8.834	20211104	0	Hs α1β3	GMPCPP	Rep 1
214	20	1	67.933	95.069	0	18048	0	0	NA	NA	NA	NA	NA	20211104	0	Hs α1β3	GMPCPP	Rep 1
215	20	2	66.118	89.316	10	18352	6.033	6.033	NA	6.033	0.603	-107.511	NA	20211104	0	Hs α1β3	GMPCPP	Rep 1
216	20	3	64.887	83.655	20	15488	11.826	11.814	NA	5.793	0.579	-102.265	5.246	20211104	0	Hs α1β3	GMPCPP	Rep 1
217	20	4	64.272	78.609	30	14784	16.909	16.862	NA	5.083	0.508	-96.953	5.312	20211104	0	Hs α1β3	GMPCPP	Rep 1
218	20	5	64.272	73.563	40	19232	21.955	21.815	NA	5.046	0.505	-90	6.953	20211104	0	Hs α1β3	GMPCPP	Rep 1
219	20	6	65.01	68.395	50	18256	27.176	26.834	NA	5.221	0.522	-81.87	8.13	20211104	0	Hs α1β3	GMPCPP	Rep 1
220	20	7	66.364	62.98	60	15360	32.758	32.128	NA	5.582	0.558	-75.964	5.906	20211104	0	Hs α1β3	GMPCPP	Rep 1
221	20	8	68.21	56.949	70	13296	39.065	38.121	NA	6.307	0.631	-72.979	2.984	20211104	0	Hs α1β3	GMPCPP	Rep 1
222	20	9	71.779	51.042	80	11712	45.966	44.195	NA	6.902	0.69	-58.861	14.118	20211104	0	Hs α1β3	GMPCPP	Rep 1
223	20	10	75.84	46.489	90	16144	52.068	49.22	NA	6.101	0.61	-48.27	10.591	20211104	0	Hs α1β3	GMPCPP	Rep 1
224	20	11	79.901	41.935	100	16896	58.169	54.465	NA	6.101	0.61	-48.27	0	20211104	0	Hs α1β3	GMPCPP	Rep 1
225	20	13	84.209	37.197	120	11184	64.572	60.117	NA	6.403	0.32	-47.726	0.544	20211104	0	Hs α1β3	GMPCPP	Rep 1
1	1	1	122.575	97.469	0	13408	0	0	NA	NA	NA	NA	NA	20211105	0	Dr α1β4	GMPCPP	Rep 2
2	1	2	115.837	100.084	10	13760	7.228	7.228	NA	7.228	0.723	158.787	NA	20211105	0	Dr α1β4	GMPCPP	Rep 2
3	1	3	109.191	102.792	20	13296	14.404	14.403	NA	7.176	0.718	157.834	-0.954	20211105	0	Dr α1β4	GMPCPP	Rep 2
4	1	4	103.161	105.622	30	16448	21.065	21.056	NA	6.662	0.666	154.855	-2.978	20211105	0	Dr α1β4	GMPCPP	Rep 2
5	1	5	96.885	108.699	40	22224	28.055	28.037	NA	6.99	0.699	153.886	-0.969	20211105	0	Dr α1β4	GMPCPP	Rep 2
6	1	6	90.362	111.776	50	19216	35.267	35.247	NA	7.212	0.721	154.747	0.861	20211105	0	Dr α1β4	GMPCPP	Rep 2
7	1	7	83.839	115.345	60	15856	42.702	42.661	NA	7.435	0.744	151.314	-3.433	20211105	0	Dr α1β4	GMPCPP	Rep 2
8	1	8	77.809	118.914	70	15248	49.709	49.637	NA	7.007	0.701	149.381	-1.932	20211105	0	Dr α1β4	GMPCPP	Rep 2
9	1	9	72.517	123.221	80	14960	56.533	56.293	NA	6.823	0.682	140.856	-8.525	20211105	0	Dr α1β4	GMPCPP	Rep 2
10	1	10	66.364	127.282	90	14528	63.905	63.628	NA	7.373	0.737	146.575	5.719	20211105	0	Dr α1β4	GMPCPP	Rep 2
11	1	11	60.826	131.959	100	14864	71.154	70.728	NA	7.248	0.725	139.821	-6.754	20211105	0	Dr α1β4	GMPCPP	Rep 2
12	1	12	55.411	135.897	110	16560	77.849	77.38	NA	6.696	0.67	143.973	4.152	20211105	0	Dr α1β4	GMPCPP	Rep 2
13	1	13	49.504	139.589	120	13408	84.815	84.341	NA	6.966	0.697	147.995	4.022	20211105	0	Dr α1β4	GMPCPP	Rep 2
14	2	1	96.885	92.331	0	13184	0	0	NA	NA	NA	NA	NA	20211105	0	Dr α1β4	GMPCPP	Rep 2
15	2	2	94.054	98.607	10	16432	6.885	6.885	NA	6.885	0.689	114.274	NA	20211105	0	Dr α1β4	GMPCPP	Rep 2
16	2	3	91.377	104.761	20	16976	13.595	13.595	NA	6.71	0.671	113.509	-0.765	20211105	0	Dr α1β4	GMPCPP	Rep 2
17	2	4	88.977	111.406	30	17024	20.661	20.649	NA	7.066	0.707	109.855	-3.654	20211105	0	Dr α1β4	GMPCPP	Rep 2
18	2	5	86.67	118.237	40	16288	27.871	27.847	NA	7.209	0.721	108.667	-1.188	20211105	0	Dr α1β4	GMPCPP	Rep 2
19	2	6	84.27	124.698	50	15200	34.763	34.738	NA	6.892	0.689	110.376	1.71	20211105	0	Dr α1β4	GMPCPP	Rep 2
20	2	7	82.147	131.528	60	16480	41.915	41.876	NA	7.153	0.715	107.266	-3.111	20211105	0	Dr α1β4	GMPCPP	Rep 2
21	2	8	80.578	137.989	70	18944	48.564	48.482	NA	6.649	0.665	103.65	-3.615	20211105	0	Dr α1β4	GMPCPP	Rep 2
22	2	9	78.609	144.819	80	17360	55.673	55.579	NA	7.108	0.711	106.082	2.431	20211105	0	Dr α1β4	GMPCPP	Rep 2
23	2	10	77.132	152.08	90	15584	63.082	62.929	NA	7.41	0.741	101.497	-4.585	20211105	0	Dr α1β4	GMPCPP	Rep 2
24	2	11	75.163	158.726	100	15184	70.013	69.858	NA	6.931	0.693	106.504	5.008	20211105	0	Dr α1β4	GMPCPP	Rep 2
25	2	12	72.948	165.618	110	14272	77.253	77.096	NA	7.239	0.724	107.819	1.315	20211105	0	Dr α1β4	GMPCPP	Rep 2
26	2	13	70.61	171.894	120	13968	83.95	83.789	NA	6.698	0.67	110.433	2.614	20211105	0	Dr α1β4	GMPCPP	Rep 2
27	3	1	74.794	134.482	0	17040	0	0	NA	NA	NA	NA	NA	20211105	0	Dr α1β4	GMPCPP	Rep 2
28	3	2	78.178	140.573	10	14784	6.969	6.969	NA	6.969	0.697	60.945	NA	20211105	0	Dr α1β4	GMPCPP	Rep 2
29	3	3	81.501	146.85	20	15680	14.071	14.07	NA	7.102	0.71	62.103	1.157	20211105	0	Dr α1β4	GMPCPP	Rep 2
30	3	4	85.378	152.572	30	20848	20.983	20.959	NA	6.912	0.691	55.886	-6.217	20211105	0	Dr α1β4	GMPCPP	Rep 2
31	3	5	89.439	158.941	40	15312	28.536	28.509	NA	7.553	0.755	57.475	1.59	20211105	0	Dr α1β4	GMPCPP	Rep 2
32	3	6	93.5	164.479	50	17248	35.404	35.352	NA	6.868	0.687	53.746	-3.729	20211105	0	Dr α1β4	GMPCPP	Rep 2
33	3	7	97.931	169.648	60	19280	42.211	42.095	NA	6.808	0.681	49.399	-4.347	20211105	0	Dr α1β4	GMPCPP	Rep 2
34	3	8	102.73	175.186	70	15520	49.54	49.369	NA	7.328	0.733	49.086	-0.313	20211105	0	Dr α1β4	GMPCPP	Rep 2
35	3	9	107.345	180.078	80	19280	56.265	56.023	NA	6.725	0.673	46.668	-2.417	20211105	0	Dr α1β4	GMPCPP	Rep 2
36	3	10	112.883	185.308	90	15008	63.882	63.515	NA	7.617	0.762	43.363	-3.305	20211105	0	Dr α1β4	GMPCPP	Rep 2
37	4	1	134.789	120.698	0	14128	0	0	NA	NA	NA	NA	NA	20211105	0	Dr α1β4	GMPCPP	Rep 2
38	4	2	131.22	125.99	10	14848	6.383	6.383	NA	6.383	0.638	123.996	NA	20211105	0	Dr α1β4	GMPCPP	Rep 2
39	4	3	126.451	132.082	20	13616	14.119	14.111	NA	7.736	0.774	128.055	4.058	20211105	0	Dr α1β4	GMPCPP	Rep 2
40	4	4	122.206	137.712	30	16416	21.171	21.162	NA	7.052	0.705	127.02	-1.035	20211105	0	Dr α1β4	GMPCPP	Rep 2
41	4	5	118.606	143.619	40	16560	28.089	28.059	NA	6.918	0.692	121.357	-5.663	20211105	0	Dr α1β4	GMPCPP	Rep 2
42	4	6	114.452	149.803	50	15328	35.538	35.506	NA	7.449	0.745	123.887	2.53	20211105	0	Dr α1β4	GMPCPP	Rep 2
43	4	7	110.76	155.711	60	14864	42.504	42.465	NA	6.966	0.697	122.005	-1.882	20211105	0	Dr α1β4	GMPCPP	Rep 2
44	4	8	107.161	161.064	70	22944	48.955	48.916	NA	6.451	0.645	123.917	1.912	20211105	0	Dr α1β4	GMPCPP	Rep 2
45	4	9	103.376	167.064	80	19856	56.049	56.005	NA	7.093	0.709	122.242	-1.675	20211105	0	Dr α1β4	GMPCPP	Rep 2
46	4	10	99.469	172.755	90	22800	62.953	62.909	NA	6.904	0.69	124.469	2.227	20211105	0	Dr α1β4	GMPCPP	Rep 2
47	4	11	95.408	178.663	100	15984	70.121	70.077	NA	7.169	0.717	124.509	0.039	20211105	0	Dr α1β4	GMPCPP	Rep 2
48	4	12	91.839	185.431	110	13024	77.773	77.686	NA	7.652	0.765	117.801	-6.707	20211105	0	Dr α1β4	GMPCPP	Rep 2
49	5	1	102.792	127.221	0	15120	0	0	NA	NA	NA	NA	NA	20211105	0	Dr α1β4	GMPCPP	Rep 2
50	5	2	97.377	128.205	10	15760	5.504	5.504	NA	5.504	0.55	169.695	NA	20211105	0	Dr α1β4	GMPCPP	Rep 2
51	5	3	90.731	129.036	20	22720	12.201	12.196	NA	6.697	0.67	172.875	3.18	20211105	0	Dr α1β4	GMPCPP	Rep 2
52	5	4	83.532	129.405	30	14848	19.41	19.383	NA	7.209	0.721	177.064	4.189	20211105	0	Dr α1β4	GMPCPP	Rep 2
53	5	5	76.24	130.236	40	15184	26.749	26.722	NA	7.339	0.734	173.501	-3.564	20211105	0	Dr α1β4	GMPCPP	Rep 2
54	5	6	69.318	130.513	50	21088	33.677	33.636	NA	6.928	0.693	177.709	4.209	20211105	0	Dr α1β4	GMPCPP	Rep 2
55	5	7	62.118	130.882	60	16016	40.886	40.838	NA	7.209	0.721	177.064	-0.645	20211105	0	Dr α1β4	GMPCPP	Rep 2
56	5	8	55.011	131.805	70	14560	48.053	48	NA	7.167	0.717	172.6	-4.464	20211105	0	Dr α1β4	GMPCPP	Rep 2
57	5	9	48.273	133.005	80	17296	54.897	54.825	NA	6.844	0.684	169.902	-2.698	20211105	0	Dr α1β4	GMPCPP	Rep 2
58	5	10	41.381	134.851	90	11632	62.031	61.883	NA	7.135	0.713	165.005	-4.898	20211105	0	Dr α1β4	GMPCPP	Rep 2
59	5	11	34.613	137.066	100	11808	69.153	68.886	NA	7.122	0.712	161.878	-3.127	20211105	0	Dr α1β4	GMPCPP	Rep 2
60	5	12	28.336	139.404	110	13760	75.851	75.446	NA	6.698	0.67	159.567	-2.311	20211105	0	Dr α1β4	GMPCPP	Rep 2
61	5	13	21.321	142.358	120	9072	83.462	82.865	NA	7.611	0.761	157.166	-2.401	20211105	0	Dr α1β4	GMPCPP	Rep 2
62	5	14	14.799	145.804	130	9664	90.839	89.934	NA	7.377	0.738	152.152	-5.014	20211105	0	Dr α1β4	GMPCPP	Rep 2
63	6	1	83.224	114.791	0	15488	0	0	NA	NA	NA	NA	NA	20211105	0	Dr α1β4	GMPCPP	Rep 2
64	6	2	85.655	121.56	10	13616	7.192	7.192	NA	7.192	0.719	70.247	NA	20211105	0	Dr α1β4	GMPCPP	Rep 2
65	6	3	88.054	127.928	20	17440	13.998	13.997	NA	6.806	0.681	69.353	-0.894	20211105	0	Dr α1β4	GMPCPP	Rep 2
66	6	4	90.731	134.389	30	16800	20.991	20.987	NA	6.994	0.699	67.496	-1.857	20211105	0	Dr α1β4	GMPCPP	Rep 2
67	6	5	92.485	141.035	40	18608	27.864	27.83	NA	6.873	0.687	75.217	7.721	20211105	0	Dr α1β4	GMPCPP	Rep 2
68	6	6	94.7	148.327	50	14560	35.485	35.445	NA	7.621	0.762	73.101	-2.116	20211105	0	Dr α1β4	GMPCPP	Rep 2
69	6	7	97.008	154.511	60	19424	42.086	42.043	NA	6.601	0.66	69.538	-3.564	20211105	0	Dr α1β4	GMPCPP	Rep 2
70	6	8	99.5	160.787	70	22336	48.839	48.791	NA	6.753	0.675	68.344	-1.194	20211105	0	Dr α1β4	GMPCPP	Rep 2
71	6	9	102.607	168.202	80	16448	56.878	56.819	NA	8.04	0.804	67.262	-1.082	20211105	0	Dr α1β4	GMPCPP	Rep 2
72	6	10	106.791	173.74	90	15120	63.819	63.486	NA	6.941	0.694	52.927	-14.335	20211105	0	Dr α1β4	GMPCPP	Rep 2
73	6	11	110.607	179.524	100	17936	70.748	70.287	NA	6.929	0.693	56.592	3.665	20211105	0	Dr α1β4	GMPCPP	Rep 2
74	6	12	114.175	185.677	110	12144	77.862	77.349	NA	7.113	0.711	59.886	3.294	20211105	0	Dr α1β4	GMPCPP	Rep 2
75	7	1	123.652	175.586	0	18864	0	0	NA	NA	NA	NA	NA	20211105	0	Dr α1β4	GMPCPP	Rep 2
76	7	2	123.652	168.571	10	15328	7.015	7.015	NA	7.015	0.701	-90	NA	20211105	0	Dr α1β4	GMPCPP	Rep 2
77	7	3	123.406	161.679	20	16048	13.911	13.909	NA	6.896	0.69	-92.045	-2.045	20211105	0	Dr α1β4	GMPCPP	Rep 2
78	7	4	123.867	154.695	30	15936	20.91	20.892	NA	6.999	0.7	-86.219	5.826	20211105	0	Dr α1β4	GMPCPP	Rep 2
79	7	5	124.236	147.773	40	18656	27.843	27.819	NA	6.932	0.693	-86.947	-0.728	20211105	0	Dr α1β4	GMPCPP	Rep 2
80	7	6	124.236	140.666	50	18256	34.95	34.925	NA	7.107	0.711	-90	-3.053	20211105	0	Dr α1β4	GMPCPP	Rep 2
81	7	7	124.421	133.374	60	14432	42.244	42.219	NA	7.294	0.729	-88.55	1.45	20211105	0	Dr α1β4	GMPCPP	Rep 2
82	7	8	124.421	125.713	70	13392	49.905	49.879	NA	7.661	0.766	-90	-1.45	20211105	0	Dr α1β4	GMPCPP	Rep 2
83	7	9	123.682	119.437	80	16592	56.224	56.149	NA	6.32	0.632	-96.71	-6.71	20211105	0	Dr α1β4	GMPCPP	Rep 2
84	7	10	122.667	112.329	90	15856	63.404	63.264	NA	7.179	0.718	-98.13	-1.42	20211105	0	Dr α1β4	GMPCPP	Rep 2
85	7	11	121.836	104.945	100	14496	70.834	70.664	NA	7.431	0.743	-96.419	1.711	20211105	0	Dr α1β4	GMPCPP	Rep 2
86	7	12	120.544	98.208	110	14528	77.695	77.441	NA	6.861	0.686	-100.856	-4.438	20211105	0	Dr α1β4	GMPCPP	Rep 2
87	7	13	119.467	91.47	120	12656	84.518	84.22	NA	6.823	0.682	-99.08	1.776	20211105	0	Dr α1β4	GMPCPP	Rep 2
88	8	1	129.682	101.93	0	17056	0	0	NA	NA	NA	NA	NA	20211105	0	Dr α1β4	GMPCPP	Rep 2
89	8	2	136.051	98.3	10	16096	7.331	7.331	NA	7.331	0.733	-29.685	NA	20211105	0	Dr α1β4	GMPCPP	Rep 2
90	8	3	142.696	94.792	20	14432	14.845	14.843	NA	7.514	0.751	-27.824	1.861	20211105	0	Dr α1β4	GMPCPP	Rep 2
91	8	4	148.419	91.47	30	13920	21.463	21.459	NA	6.617	0.662	-30.141	-2.317	20211105	0	Dr α1β4	GMPCPP	Rep 2
92	8	5	154.511	87.778	40	18592	28.586	28.579	NA	7.123	0.712	-31.218	-1.077	20211105	0	Dr α1β4	GMPCPP	Rep 2
93	8	6	160.603	85.009	50	13840	35.277	35.248	NA	6.692	0.669	-24.444	6.774	20211105	0	Dr α1β4	GMPCPP	Rep 2
94	8	7	166.694	81.686	60	15600	42.217	42.187	NA	6.939	0.694	-28.61	-4.167	20211105	0	Dr α1β4	GMPCPP	Rep 2
95	8	8	173.248	78.548	70	13360	49.483	49.444	NA	7.266	0.727	-25.589	3.022	20211105	0	Dr α1β4	GMPCPP	Rep 2
96	8	9	179.432	75.779	80	13616	56.258	56.205	NA	6.776	0.678	-24.121	1.468	20211105	0	Dr α1β4	GMPCPP	Rep 2
97	8	10	186.231	72.886	90	10432	63.647	63.572	NA	7.389	0.739	-23.042	1.079	20211105	0	Dr α1β4	GMPCPP	Rep 2
98	8	11	192.754	69.564	100	11040	70.967	70.892	NA	7.32	0.732	-26.996	-3.954	20211105	0	Dr α1β4	GMPCPP	Rep 2
99	9	1	138.727	88.947	0	13264	0	0	NA	NA	NA	NA	NA	20211105	0	Dr α1β4	GMPCPP	Rep 2
100	9	2	131.959	85.87	10	12192	7.435	7.435	NA	7.435	0.744	-155.556	NA	20211105	0	Dr α1β4	GMPCPP	Rep 2
101	9	3	125.067	83.163	20	14272	14.84	14.835	NA	7.405	0.74	-158.552	-2.996	20211105	0	Dr α1β4	GMPCPP	Rep 2
102	9	4	118.298	80.947	30	12304	21.962	21.939	NA	7.122	0.712	-161.878	-3.326	20211105	0	Dr α1β4	GMPCPP	Rep 2
103	9	5	111.16	78.609	40	12240	29.473	29.442	NA	7.511	0.751	-161.862	0.016	20211105	0	Dr α1β4	GMPCPP	Rep 2
104	9	6	105.622	76.394	50	16176	35.437	35.405	NA	5.965	0.596	-158.199	3.663	20211105	0	Dr α1β4	GMPCPP	Rep 2
105	9	7	98.731	73.686	60	12336	42.842	42.809	NA	7.405	0.74	-158.552	-0.354	20211105	0	Dr α1β4	GMPCPP	Rep 2
106	9	8	91.593	72.087	70	12688	50.157	50.059	NA	7.315	0.731	-167.367	-8.814	20211105	0	Dr α1β4	GMPCPP	Rep 2
107	9	9	84.947	70.733	80	13120	56.939	56.781	NA	6.782	0.678	-168.486	-1.12	20211105	0	Dr α1β4	GMPCPP	Rep 2
108	9	10	77.317	69.502	90	13280	64.668	64.415	NA	7.729	0.773	-170.838	-2.351	20211105	0	Dr α1β4	GMPCPP	Rep 2
109	9	11	70.056	69.01	100	12176	71.945	71.507	NA	7.278	0.728	-176.121	-5.284	20211105	0	Dr α1β4	GMPCPP	Rep 2
110	9	12	64.272	68.641	110	14352	77.741	77.175	NA	5.796	0.58	-176.348	-0.226	20211105	0	Dr α1β4	GMPCPP	Rep 2
111	10	1	121.498	48.827	0	11760	0	0	NA	NA	NA	NA	NA	20211105	0	Dr α1β4	GMPCPP	Rep 2
112	10	2	114.483	51.904	10	12656	7.66	7.66	NA	7.66	0.766	156.318	NA	20211105	0	Dr α1β4	GMPCPP	Rep 2
113	10	3	108.361	54.457	20	11568	14.294	14.293	NA	6.634	0.663	157.36	1.042	20211105	0	Dr α1β4	GMPCPP	Rep 2
114	10	4	101.715	56.765	30	11840	21.328	21.316	NA	7.035	0.703	160.852	3.492	20211105	0	Dr α1β4	GMPCPP	Rep 2
115	10	5	95.531	59.626	40	18640	28.142	28.123	NA	6.814	0.681	155.171	-5.681	20211105	0	Dr α1β4	GMPCPP	Rep 2
116	10	6	88.239	63.226	50	15168	36.274	36.242	NA	8.132	0.813	153.726	-1.445	20211105	0	Dr α1β4	GMPCPP	Rep 2
117	10	7	82.886	66.179	60	17104	42.389	42.332	NA	6.114	0.611	151.113	-2.612	20211105	0	Dr α1β4	GMPCPP	Rep 2
118	10	8	76.978	70.425	70	14592	49.663	49.482	NA	7.275	0.727	144.293	-6.82	20211105	0	Dr α1β4	GMPCPP	Rep 2
119	10	9	71.81	74.394	80	18224	56.18	55.88	NA	6.517	0.652	142.481	-1.812	20211105	0	Dr α1β4	GMPCPP	Rep 2
120	10	10	66.272	79.009	90	17584	63.389	62.936	NA	7.209	0.721	140.194	-2.286	20211105	0	Dr α1β4	GMPCPP	Rep 2
121	10	11	60.549	84.362	100	12800	71.225	70.552	NA	7.836	0.784	136.909	-3.285	20211105	0	Dr α1β4	GMPCPP	Rep 2
122	10	12	56.119	89.162	110	14288	77.757	76.821	NA	6.532	0.653	132.709	-4.2	20211105	0	Dr α1β4	GMPCPP	Rep 2
123	10	13	50.95	93.869	120	13232	84.748	83.701	NA	6.991	0.699	137.675	4.966	20211105	0	Dr α1β4	GMPCPP	Rep 2
124	10	14	45.781	98.854	130	12224	91.929	90.751	NA	7.18	0.718	136.042	-1.634	20211105	0	Dr α1β4	GMPCPP	Rep 2
125	11	1	82.055	55.472	0	10656	0	0	NA	NA	NA	NA	NA	20211105	0	Dr α1β4	GMPCPP	Rep 2
126	11	2	89.347	53.811	10	12544	7.479	7.479	NA	7.479	0.748	-12.836	NA	20211105	0	Dr α1β4	GMPCPP	Rep 2
127	11	3	95.623	52.519	20	10688	13.887	13.886	NA	6.408	0.641	-11.634	1.202	20211105	0	Dr α1β4	GMPCPP	Rep 2
128	11	4	102.269	51.227	30	16544	20.657	20.655	NA	6.77	0.677	-11.004	0.63	20211105	0	Dr α1β4	GMPCPP	Rep 2
129	11	5	109.653	49.565	40	13424	28.225	28.223	NA	7.569	0.757	-12.68	-1.677	20211105	0	Dr α1β4	GMPCPP	Rep 2
130	11	6	116.944	47.996	50	11360	35.684	35.682	NA	7.459	0.746	-12.144	0.536	20211105	0	Dr α1β4	GMPCPP	Rep 2
131	11	7	123.129	45.966	60	13424	42.193	42.16	NA	6.509	0.651	-18.178	-6.034	20211105	0	Dr α1β4	GMPCPP	Rep 2
132	11	8	129.682	43.843	70	14080	49.082	49.026	NA	6.889	0.689	-17.949	0.229	20211105	0	Dr α1β4	GMPCPP	Rep 2
133	11	9	136.42	41.166	80	12112	56.332	56.216	NA	7.25	0.725	-21.666	-3.717	20211105	0	Dr α1β4	GMPCPP	Rep 2
134	11	10	143.065	39.135	90	15008	63.281	63.16	NA	6.949	0.695	-16.991	4.675	20211105	0	Dr α1β4	GMPCPP	Rep 2
135	11	11	149.373	36.705	100	12416	70.04	69.885	NA	6.759	0.676	-21.075	-4.084	20211105	0	Dr α1β4	GMPCPP	Rep 2
136	11	12	155.157	32.89	110	10272	76.969	76.511	NA	6.929	0.693	-33.408	-12.333	20211105	0	Dr α1β4	GMPCPP	Rep 2
137	12	1	117.744	117.806	0	16848	0	0	NA	NA	NA	NA	NA	20211105	0	Dr α1β4	GMPCPP	Rep 2
138	12	2	123.59	114.083	10	18112	6.93	6.93	NA	6.93	0.693	-32.491	NA	20211105	0	Dr α1β4	GMPCPP	Rep 2
139	12	3	129.959	110.299	20	13824	14.339	14.337	NA	7.408	0.741	-30.719	1.772	20211105	0	Dr α1β4	GMPCPP	Rep 2
140	12	4	136.42	107.991	30	20928	21.199	21.097	NA	6.861	0.686	-19.654	11.065	20211105	0	Dr α1β4	GMPCPP	Rep 2
141	12	5	143.712	107.345	40	9856	28.52	27.995	NA	7.32	0.732	-5.064	14.59	20211105	0	Dr α1β4	GMPCPP	Rep 2
142	12	6	150.265	105.407	50	14496	35.354	34.804	NA	6.834	0.683	-16.477	-11.413	20211105	0	Dr α1β4	GMPCPP	Rep 2
143	12	7	157.095	103.376	60	15376	42.479	41.913	NA	7.126	0.713	-16.557	-0.08	20211105	0	Dr α1β4	GMPCPP	Rep 2
144	12	8	164.018	101.253	70	14320	49.72	49.145	NA	7.241	0.724	-17.049	-0.492	20211105	0	Dr α1β4	GMPCPP	Rep 2
145	12	9	170.848	99.223	80	12368	56.846	56.261	NA	7.126	0.713	-16.557	0.492	20211105	0	Dr α1β4	GMPCPP	Rep 2
146	12	10	177.032	96.454	90	15456	63.621	63.015	NA	6.776	0.678	-24.121	-7.564	20211105	0	Dr α1β4	GMPCPP	Rep 2
147	12	11	183.77	93.562	100	11984	70.954	70.336	NA	7.332	0.733	-23.23	0.891	20211105	0	Dr α1β4	GMPCPP	Rep 2
148	12	12	190.292	90.854	110	10064	78.016	77.393	NA	7.062	0.706	-22.543	0.687	20211105	0	Dr α1β4	GMPCPP	Rep 2
149	12	13	195.954	87.531	120	10144	84.58	83.864	NA	6.564	0.656	-30.411	-7.868	20211105	0	Dr α1β4	GMPCPP	Rep 2
150	13	1	153.988	111.776	0	14064	0	0	NA	NA	NA	NA	NA	20211105	0	Dr α1β4	GMPCPP	Rep 2
151	13	2	155.095	104.761	10	14928	7.102	7.102	NA	7.102	0.71	-81.027	NA	20211105	0	Dr α1β4	GMPCPP	Rep 2
152	13	3	155.095	97.254	20	12768	14.609	14.564	NA	7.507	0.751	-90	-8.973	20211105	0	Dr α1β4	GMPCPP	Rep 2
153	13	4	153.742	90.731	30	15168	21.27	21.046	NA	6.662	0.666	-101.725	-11.725	20211105	0	Dr α1β4	GMPCPP	Rep 2
154	13	5	152.511	83.839	40	15056	28.271	27.975	NA	7.001	0.7	-100.125	1.6	20211105	0	Dr α1β4	GMPCPP	Rep 2
155	13	6	151.157	76.948	50	15072	35.295	34.943	NA	7.023	0.702	-101.113	-0.988	20211105	0	Dr α1β4	GMPCPP	Rep 2
156	13	7	148.204	69.81	60	14208	43.019	42.363	NA	7.725	0.772	-112.479	-11.366	20211105	0	Dr α1β4	GMPCPP	Rep 2
157	13	8	146.358	63.533	70	11888	49.562	48.842	NA	6.542	0.654	-106.39	6.09	20211105	0	Dr α1β4	GMPCPP	Rep 2
158	13	9	143.773	57.257	80	13200	56.349	55.467	NA	6.788	0.679	-112.38	-5.991	20211105	0	Dr α1β4	GMPCPP	Rep 2
159	13	10	140.573	51.104	90	12512	63.285	62.137	NA	6.936	0.694	-117.474	-5.094	20211105	0	Dr α1β4	GMPCPP	Rep 2
160	13	11	137.004	44.827	100	10592	70.505	69.069	NA	7.22	0.722	-119.624	-2.149	20211105	0	Dr α1β4	GMPCPP	Rep 2
161	13	12	131.589	38.428	110	10864	78.888	76.692	NA	8.383	0.838	-130.236	-10.613	20211105	0	Dr α1β4	GMPCPP	Rep 2
162	14	1	162.602	95.285	0	13552	0	0	NA	NA	NA	NA	NA	20211105	0	Dr α1β4	GMPCPP	Rep 2
163	14	2	162.849	87.901	10	13136	7.388	7.388	NA	7.388	0.739	-88.091	NA	20211105	0	Dr α1β4	GMPCPP	Rep 2
164	14	3	161.618	80.517	20	10976	14.874	14.801	NA	7.486	0.749	-99.462	-11.371	20211105	0	Dr α1β4	GMPCPP	Rep 2
165	14	4	159.895	73.871	30	12544	21.739	21.584	NA	6.865	0.687	-104.534	-5.072	20211105	0	Dr α1β4	GMPCPP	Rep 2
166	14	5	157.68	66.979	40	11664	28.978	28.73	NA	7.239	0.724	-107.819	-3.284	20211105	0	Dr α1β4	GMPCPP	Rep 2
167	14	6	155.095	60.703	50	12304	35.766	35.387	NA	6.788	0.679	-112.38	-4.561	20211105	0	Dr α1β4	GMPCPP	Rep 2
168	14	7	151.772	54.303	60	11296	42.977	42.388	NA	7.211	0.721	-117.44	-5.06	20211105	0	Dr α1β4	GMPCPP	Rep 2
169	14	8	148.942	48.15	70	9584	49.75	49.074	NA	6.773	0.677	-114.702	2.737	20211105	0	Dr α1β4	GMPCPP	Rep 2
170	14	9	144.635	42.858	80	11264	56.573	55.42	NA	6.823	0.682	-129.144	-14.442	20211105	0	Dr α1β4	GMPCPP	Rep 2
171	14	10	140.573	36.951	90	11888	63.742	62.355	NA	7.169	0.717	-124.509	4.635	20211105	0	Dr α1β4	GMPCPP	Rep 2
172	14	11	136.604	32.305	100	10768	69.852	68.135	NA	6.11	0.611	-130.507	-5.999	20211105	0	Dr α1β4	GMPCPP	Rep 2
173	14	12	131.805	26.767	110	12688	77.181	75.121	NA	7.328	0.733	-130.914	-0.407	20211105	0	Dr α1β4	GMPCPP	Rep 2
174	14	13	127.19	21.783	120	10368	83.973	81.588	NA	6.793	0.679	-132.797	-1.883	20211105	0	Dr α1β4	GMPCPP	Rep 2
175	14	14	121.283	17.537	130	9616	91.248	88.046	NA	7.275	0.727	-144.293	-11.496	20211105	0	Dr α1β4	GMPCPP	Rep 2
176	15	1	82.147	152.665	0	14752	0	0	NA	NA	NA	NA	NA	20211105	0	Dr α1β4	GMPCPP	Rep 2
177	15	2	86.762	145.465	10	19600	8.552	8.552	NA	8.552	0.855	-57.339	NA	20211105	0	Dr α1β4	GMPCPP	Rep 2
178	15	3	89.901	140.666	20	17280	14.286	14.286	NA	5.735	0.573	-56.821	0.518	20211105	0	Dr α1β4	GMPCPP	Rep 2
179	15	4	93.223	134.389	30	21312	21.388	21.37	NA	7.102	0.71	-62.103	-5.281	20211105	0	Dr α1β4	GMPCPP	Rep 2
180	15	5	96.177	128.851	40	17040	27.664	27.639	NA	6.276	0.628	-61.928	0.175	20211105	0	Dr α1β4	GMPCPP	Rep 2
181	15	6	100.792	122.021	50	16320	35.907	35.87	NA	8.243	0.824	-55.954	5.973	20211105	0	Dr α1β4	GMPCPP	Rep 2
182	15	7	104.669	116.852	60	19584	42.368	42.305	NA	6.461	0.646	-53.13	2.824	20211105	0	Dr α1β4	GMPCPP	Rep 2
183	15	8	109.653	110.391	70	15072	50.529	50.434	NA	8.16	0.816	-52.352	0.778	20211105	0	Dr α1β4	GMPCPP	Rep 2
184	15	9	113.529	105.222	80	17632	56.99	56.882	NA	6.461	0.646	-53.13	-0.778	20211105	0	Dr α1β4	GMPCPP	Rep 2
185	15	10	117.437	99.407	90	18688	63.995	63.888	NA	7.006	0.701	-56.101	-2.97	20211105	0	Dr α1β4	GMPCPP	Rep 2
186	15	11	121.375	93.746	100	18656	70.892	70.783	NA	6.896	0.69	-55.176	0.925	20211105	0	Dr α1β4	GMPCPP	Rep 2
187	15	12	125.682	88.331	110	17824	77.811	77.679	NA	6.919	0.692	-51.499	3.676	20211105	0	Dr α1β4	GMPCPP	Rep 2
188	16	1	125.067	129.067	0	17872	0	0	NA	NA	NA	NA	NA	20211105	0	Dr α1β4	GMPCPP	Rep 2
189	16	2	126.175	121.56	10	14112	7.588	7.588	NA	7.588	0.759	-81.607	NA	20211105	0	Dr α1β4	GMPCPP	Rep 2
190	16	3	127.282	114.791	20	16128	14.447	14.447	NA	6.859	0.686	-80.707	0.9	20211105	0	Dr α1β4	GMPCPP	Rep 2
191	16	4	128.882	108.022	30	17680	21.402	21.387	NA	6.955	0.696	-76.701	4.005	20211105	0	Dr α1β4	GMPCPP	Rep 2
192	16	5	130.359	101.253	40	17984	28.33	28.312	NA	6.928	0.693	-77.692	-0.991	20211105	0	Dr α1β4	GMPCPP	Rep 2
193	16	6	131.959	93.869	50	16096	35.886	35.866	NA	7.555	0.756	-77.775	-0.083	20211105	0	Dr α1β4	GMPCPP	Rep 2
194	16	7	133.805	86.978	60	16448	43.02	42.986	NA	7.135	0.713	-75.005	2.77	20211105	0	Dr α1β4	GMPCPP	Rep 2
195	16	8	135.774	80.086	70	13696	50.188	50.137	NA	7.168	0.717	-74.055	0.95	20211105	0	Dr α1β4	GMPCPP	Rep 2
196	16	9	136.758	73.563	80	12992	56.784	56.721	NA	6.596	0.66	-81.416	-7.362	20211105	0	Dr α1β4	GMPCPP	Rep 2
197	16	10	138.604	66.056	90	12144	64.515	64.448	NA	7.731	0.773	-76.185	5.231	20211105	0	Dr α1β4	GMPCPP	Rep 2
198	16	11	139.712	59.164	100	13008	71.495	71.42	NA	6.98	0.698	-80.87	-4.685	20211105	0	Dr α1β4	GMPCPP	Rep 2
199	16	12	140.573	53.257	110	15632	77.465	77.379	NA	5.97	0.597	-81.703	-0.833	20211105	0	Dr α1β4	GMPCPP	Rep 2
200	17	1	102.792	86.485	0	14544	0	0	NA	NA	NA	NA	NA	20211105	0	Dr α1β4	GMPCPP	Rep 2
201	17	2	101.807	93.869	10	13024	7.449	7.449	NA	7.449	0.745	97.595	NA	20211105	0	Dr α1β4	GMPCPP	Rep 2
202	17	3	101.069	100.884	20	13984	14.503	14.502	NA	7.054	0.705	96.009	-1.586	20211105	0	Dr α1β4	GMPCPP	Rep 2
203	17	4	100.33	108.022	30	13232	21.679	21.677	NA	7.176	0.718	95.906	-0.103	20211105	0	Dr α1β4	GMPCPP	Rep 2
204	17	5	100.207	114.791	40	12832	28.449	28.423	NA	6.77	0.677	91.042	-4.865	20211105	0	Dr α1β4	GMPCPP	Rep 2
205	17	6	99.715	121.19	50	18672	34.867	34.841	NA	6.418	0.642	94.399	3.357	20211105	0	Dr α1β4	GMPCPP	Rep 2
206	17	7	99.469	128.697	60	14448	42.378	42.343	NA	7.511	0.751	91.878	-2.521	20211105	0	Dr α1β4	GMPCPP	Rep 2
207	17	8	99.346	135.589	70	15952	49.271	49.225	NA	6.893	0.689	91.023	-0.855	20211105	0	Dr α1β4	GMPCPP	Rep 2
208	17	9	99.1	142.235	80	15952	55.921	55.872	NA	6.65	0.665	92.121	1.098	20211105	0	Dr α1β4	GMPCPP	Rep 2
209	17	10	99.961	149.865	90	13296	63.6	63.443	NA	7.679	0.768	83.558	-8.563	20211105	0	Dr α1β4	GMPCPP	Rep 2
210	17	11	100.946	156.264	100	18096	70.075	69.803	NA	6.475	0.647	81.254	-2.305	20211105	0	Dr α1β4	GMPCPP	Rep 2
211	17	12	101.192	163.525	110	15216	77.34	77.057	NA	7.265	0.727	88.059	6.805	20211105	0	Dr α1β4	GMPCPP	Rep 2
212	18	1	70.794	112.945	0	18096	0	0	NA	NA	NA	NA	NA	20211105	0	Dr α1β4	GMPCPP	Rep 2
213	18	2	77.686	110.853	10	13568	7.202	7.202	NA	7.202	0.72	-16.887	NA	20211105	0	Dr α1β4	GMPCPP	Rep 2
214	18	3	84.455	107.899	20	13456	14.587	14.563	NA	7.385	0.739	-23.575	-6.688	20211105	0	Dr α1β4	GMPCPP	Rep 2
215	18	4	89.747	104.33	30	15232	20.97	20.818	NA	6.383	0.638	-33.996	-10.422	20211105	0	Dr α1β4	GMPCPP	Rep 2
216	18	5	96.269	100.884	40	17408	28.347	28.186	NA	7.377	0.738	-27.848	6.149	20211105	0	Dr α1β4	GMPCPP	Rep 2
217	18	6	103.038	97.808	50	18064	35.782	35.62	NA	7.435	0.744	-24.444	3.404	20211105	0	Dr α1β4	GMPCPP	Rep 2
218	18	7	108.945	93.992	60	13392	42.814	42.599	NA	7.032	0.703	-32.856	-8.412	20211105	0	Dr α1β4	GMPCPP	Rep 2
219	18	8	114.606	90.177	70	15952	49.641	49.374	NA	6.827	0.683	-33.977	-1.121	20211105	0	Dr α1β4	GMPCPP	Rep 2
220	18	9	120.513	85.993	80	13488	56.88	56.554	NA	7.239	0.724	-35.311	-1.335	20211105	0	Dr α1β4	GMPCPP	Rep 2
221	18	10	125.436	80.332	90	11360	64.382	63.634	NA	7.502	0.75	-48.991	-13.68	20211105	0	Dr α1β4	GMPCPP	Rep 2
222	18	11	129.497	75.163	100	12832	70.955	69.81	NA	6.573	0.657	-51.843	-2.852	20211105	0	Dr α1β4	GMPCPP	Rep 2
223	18	12	132.943	68.764	110	12592	78.224	76.253	NA	7.268	0.727	-61.699	-9.856	20211105	0	Dr α1β4	GMPCPP	Rep 2
224	18	13	136.758	62.733	120	10544	85.359	82.9	NA	7.136	0.714	-57.68	4.019	20211105	0	Dr α1β4	GMPCPP	Rep 2
225	18	14	139.589	57.195	130	12560	91.579	88.548	NA	6.219	0.622	-62.928	-5.248	20211105	0	Dr α1β4	GMPCPP	Rep 2
226	19	1	56.765	118.852	0	12672	0	0	NA	NA	NA	NA	NA	20211105	0	Dr α1β4	GMPCPP	Rep 2
227	19	2	63.041	115.283	10	14160	7.22	7.22	NA	7.22	0.722	-29.624	NA	20211105	0	Dr α1β4	GMPCPP	Rep 2
228	19	3	69.687	111.591	20	14320	14.822	14.822	NA	7.602	0.76	-29.055	0.569	20211105	0	Dr α1β4	GMPCPP	Rep 2
229	19	4	74.856	108.022	30	13504	21.104	21.085	NA	6.281	0.628	-34.624	-5.57	20211105	0	Dr α1β4	GMPCPP	Rep 2
230	19	5	81.378	104.084	40	14176	28.723	28.704	NA	7.619	0.762	-31.122	3.502	20211105	0	Dr α1β4	GMPCPP	Rep 2
231	19	6	87.531	100.392	50	14832	35.899	35.88	NA	7.176	0.718	-30.964	0.159	20211105	0	Dr α1β4	GMPCPP	Rep 2
232	19	7	93.316	96.946	60	14864	42.632	42.613	NA	6.733	0.673	-30.784	0.18	20211105	0	Dr α1β4	GMPCPP	Rep 2
233	19	8	99.469	93.377	70	14464	49.745	49.725	NA	7.113	0.711	-30.114	0.67	20211105	0	Dr α1β4	GMPCPP	Rep 2
234	19	9	105.376	90.177	80	16128	56.463	56.439	NA	6.718	0.672	-28.443	1.671	20211105	0	Dr α1β4	GMPCPP	Rep 2
235	19	10	111.776	86.485	90	13488	63.851	63.826	NA	7.388	0.739	-29.982	-1.539	20211105	0	Dr α1β4	GMPCPP	Rep 2
236	19	11	117.437	82.793	100	16640	70.61	70.579	NA	6.759	0.676	-33.111	-3.13	20211105	0	Dr α1β4	GMPCPP	Rep 2
237	19	12	123.344	78.855	110	13632	77.71	77.669	NA	7.1	0.71	-33.69	-0.579	20211105	0	Dr α1β4	GMPCPP	Rep 2
238	19	13	129.251	74.671	120	15312	84.949	84.89	NA	7.239	0.724	-35.311	-1.621	20211105	0	Dr α1β4	GMPCPP	Rep 2
239	20	1	87.685	145.834	0	13008	0	0	NA	NA	NA	NA	NA	20211105	0	Dr α1β4	GMPCPP	Rep 2
240	20	2	81.194	144.204	10	20480	6.693	6.693	NA	6.693	0.669	-165.9	NA	20211105	0	Dr α1β4	GMPCPP	Rep 2
241	20	3	73.933	142.481	20	16720	14.156	14.156	NA	7.463	0.746	-166.651	-0.751	20211105	0	Dr α1β4	GMPCPP	Rep 2
242	20	4	67.041	140.758	30	11552	21.26	21.26	NA	7.104	0.71	-165.964	0.688	20211105	0	Dr α1β4	GMPCPP	Rep 2
243	20	5	59.657	139.773	40	15904	28.709	28.676	NA	7.449	0.745	-172.405	-6.442	20211105	0	Dr α1β4	GMPCPP	Rep 2
244	20	6	52.888	139.281	50	14240	35.496	35.409	NA	6.787	0.679	-175.84	-3.435	20211105	0	Dr α1β4	GMPCPP	Rep 2
245	20	7	45.873	138.05	60	12384	42.618	42.53	NA	7.122	0.712	-170.049	5.791	20211105	0	Dr α1β4	GMPCPP	Rep 2
246	20	8	38.858	138.05	70	12736	49.633	49.443	NA	7.015	0.701	180	-9.951	20211105	0	Dr α1β4	GMPCPP	Rep 2
247	20	9	31.597	138.666	80	12544	56.92	56.544	NA	7.287	0.729	175.156	-4.844	20211105	0	Dr α1β4	GMPCPP	Rep 2
248	20	10	24.829	137.927	90	11088	63.728	63.352	NA	6.809	0.681	-173.774	11.07	20211105	0	Dr α1β4	GMPCPP	Rep 2
249	20	11	17.076	137.804	100	10720	71.483	71.065	NA	7.754	0.775	-179.091	-5.316	20211105	0	Dr α1β4	GMPCPP	Rep 2
250	20	12	10.861	137.804	110	9376	77.698	77.243	NA	6.215	0.621	180	-0.909	20211105	0	Dr α1β4	GMPCPP	Rep 2
251	20	13	3.846	136.82	120	10512	84.781	84.323	NA	7.084	0.708	-172.011	7.989	20211105	0	Dr α1β4	GMPCPP	Rep 2
1	1	1	65.164	61.287	0	9632	0	0	NA	NA	NA	NA	NA	20211105	0	Hs α1β3	GMPCPP	Rep 2
2	1	2	59.257	65.164	10	8064	7.066	7.066	NA	7.066	0.707	146.725	NA	20211105	0	Hs α1β3	GMPCPP	Rep 2
3	1	3	54.549	69.194	20	10368	13.263	13.236	NA	6.197	0.62	139.43	-7.296	20211105	0	Hs α1β3	GMPCPP	Rep 2
4	1	4	49.627	74.117	30	10384	20.224	20.15	NA	6.962	0.696	135	-4.43	20211105	0	Hs α1β3	GMPCPP	Rep 2
5	1	5	46.181	79.778	40	10544	26.852	26.5	NA	6.627	0.663	121.329	-13.671	20211105	0	Hs α1β3	GMPCPP	Rep 2
6	1	6	43.104	85.439	50	11088	33.295	32.71	NA	6.443	0.644	118.523	-2.806	20211105	0	Hs α1β3	GMPCPP	Rep 2
7	1	7	39.166	90.977	60	11104	40.09	39.464	NA	6.795	0.68	125.417	6.894	20211105	0	Hs α1β3	GMPCPP	Rep 2
8	1	8	35.351	95.654	70	13232	46.126	45.496	NA	6.035	0.604	129.207	3.79	20211105	0	Hs α1β3	GMPCPP	Rep 2
9	1	9	32.52	101.93	80	13424	53.011	52.129	NA	6.885	0.689	114.274	-14.933	20211105	0	Hs α1β3	GMPCPP	Rep 2
10	1	10	31.167	108.699	90	11952	59.914	58.341	NA	6.903	0.69	101.31	-12.965	20211105	0	Hs α1β3	GMPCPP	Rep 2
11	1	11	29.567	116.083	100	9936	67.469	65.343	NA	7.555	0.756	102.225	0.915	20211105	0	Hs α1β3	GMPCPP	Rep 2
12	1	12	29.813	122.359	110	9840	73.75	70.565	NA	6.281	0.628	87.754	-14.471	20211105	0	Hs α1β3	GMPCPP	Rep 2
13	2	1	84.209	92.7	0	10224	0	0	NA	NA	NA	NA	NA	20211105	0	Hs α1β3	GMPCPP	Rep 2
14	2	2	78.055	88.762	10	16112	7.306	7.306	NA	7.306	0.731	-147.381	NA	20211105	0	Hs α1β3	GMPCPP	Rep 2
15	2	3	72.087	84.362	20	12704	14.721	14.713	NA	7.415	0.742	-143.606	3.775	20211105	0	Hs α1β3	GMPCPP	Rep 2
16	2	4	67.841	78.732	30	15936	21.772	21.518	NA	7.052	0.705	-127.02	16.586	20211105	0	Hs α1β3	GMPCPP	Rep 2
17	2	5	64.241	72.179	40	12368	29.249	28.633	NA	7.477	0.748	-118.78	8.24	20211105	0	Hs α1β3	GMPCPP	Rep 2
18	2	6	60.18	66.456	50	12272	36.267	35.583	NA	7.017	0.702	-125.362	-6.583	20211105	0	Hs α1β3	GMPCPP	Rep 2
19	2	7	55.288	61.195	60	15296	43.451	42.767	NA	7.184	0.718	-132.917	-7.555	20211105	0	Hs α1β3	GMPCPP	Rep 2
20	2	8	49.381	56.857	70	12224	50.78	49.977	NA	7.329	0.733	-143.707	-10.79	20211105	0	Hs α1β3	GMPCPP	Rep 2
21	2	9	42.274	54.365	80	9792	58.311	56.817	NA	7.531	0.753	-160.677	-16.969	20211105	0	Hs α1β3	GMPCPP	Rep 2
22	2	10	35.443	54.642	90	9984	65.147	61.859	NA	6.836	0.684	177.678	-21.645	20211105	0	Hs α1β3	GMPCPP	Rep 2
23	2	11	28.428	56.119	100	9024	72.315	66.706	NA	7.169	0.717	168.111	-9.567	20211105	0	Hs α1β3	GMPCPP	Rep 2
24	2	12	21.783	59.164	110	9008	79.626	70.863	NA	7.31	0.731	155.376	-12.735	20211105	0	Hs α1β3	GMPCPP	Rep 2
25	3	1	144.727	113.714	0	14496	0	0	NA	NA	NA	NA	NA	20211105	0	Hs α1β3	GMPCPP	Rep 2
26	3	2	146.665	105.807	10	12480	8.141	8.141	NA	8.141	0.814	-76.226	NA	20211105	0	Hs α1β3	GMPCPP	Rep 2
27	3	3	148.511	99.161	20	13920	15.038	15.037	NA	6.897	0.69	-74.476	1.75	20211105	0	Hs α1β3	GMPCPP	Rep 2
28	3	4	149.25	92.146	30	15392	22.092	22.037	NA	7.054	0.705	-83.991	-9.515	20211105	0	Hs α1β3	GMPCPP	Rep 2
29	3	5	151.096	84.639	40	14112	29.823	29.764	NA	7.731	0.773	-76.185	7.806	20211105	0	Hs α1β3	GMPCPP	Rep 2
30	3	6	153.434	78.117	50	12480	36.752	36.647	NA	6.929	0.693	-70.278	5.907	20211105	0	Hs α1β3	GMPCPP	Rep 2
31	3	7	155.649	71.102	60	11136	44.108	43.989	NA	7.356	0.736	-72.474	-2.197	20211105	0	Hs α1β3	GMPCPP	Rep 2
32	3	8	158.357	64.949	70	11648	50.831	50.634	NA	6.723	0.672	-66.251	6.224	20211105	0	Hs α1β3	GMPCPP	Rep 2
33	3	9	161.064	57.934	80	10720	58.35	58.123	NA	7.519	0.752	-68.895	-2.645	20211105	0	Hs α1β3	GMPCPP	Rep 2
34	3	10	163.741	51.319	90	12352	65.486	65.228	NA	7.136	0.714	-67.969	0.926	20211105	0	Hs α1β3	GMPCPP	Rep 2
35	3	11	166.141	44.489	100	9824	72.725	72.462	NA	7.24	0.724	-70.641	-2.672	20211105	0	Hs α1β3	GMPCPP	Rep 2
36	4	1	93.039	162.264	0	14448	0	0	NA	NA	NA	NA	NA	20211105	0	Hs α1β3	GMPCPP	Rep 2
37	4	2	87.408	160.818	10	13008	5.813	5.813	NA	5.813	0.581	-165.596	NA	20211105	0	Hs α1β3	GMPCPP	Rep 2
38	4	3	81.747	159.464	20	13200	11.634	11.633	NA	5.821	0.582	-166.551	-0.955	20211105	0	Hs α1β3	GMPCPP	Rep 2
39	4	4	74.732	158.233	30	11504	18.756	18.745	NA	7.122	0.712	-170.049	-3.498	20211105	0	Hs α1β3	GMPCPP	Rep 2
40	4	5	68.087	156.264	40	11696	25.687	25.663	NA	6.931	0.693	-163.496	6.554	20211105	0	Hs α1β3	GMPCPP	Rep 2
41	4	6	61.441	153.803	50	11488	32.774	32.711	NA	7.087	0.709	-159.677	3.819	20211105	0	Hs α1β3	GMPCPP	Rep 2
42	4	7	54.919	150.726	60	10992	39.985	39.828	NA	7.212	0.721	-154.747	4.93	20211105	0	Hs α1β3	GMPCPP	Rep 2
43	4	8	49.504	146.788	70	12352	46.681	46.204	NA	6.696	0.67	-143.973	10.774	20211105	0	Hs α1β3	GMPCPP	Rep 2
44	4	9	44.212	142.727	80	10976	53.352	52.59	NA	6.671	0.667	-142.496	1.477	20211105	0	Hs α1β3	GMPCPP	Rep 2
45	4	10	39.535	138.05	90	12096	59.965	58.727	NA	6.614	0.661	-135	7.496	20211105	0	Hs α1β3	GMPCPP	Rep 2
46	4	11	34.49	133.866	100	11040	66.52	65.073	NA	6.555	0.655	-140.332	-5.332	20211105	0	Hs α1β3	GMPCPP	Rep 2
47	4	12	28.952	129.313	110	8928	73.69	72.062	NA	7.17	0.717	-140.572	-0.24	20211105	0	Hs α1β3	GMPCPP	Rep 2
48	4	13	23.29	125.744	120	8048	80.382	78.731	NA	6.692	0.669	-147.771	-7.199	20211105	0	Hs α1β3	GMPCPP	Rep 2
49	4	14	17.506	122.79	130	8176	86.877	85.225	NA	6.495	0.649	-152.949	-5.178	20211105	0	Hs α1β3	GMPCPP	Rep 2
50	5	1	94.146	85.655	0	12048	0	0	NA	NA	NA	NA	NA	20211105	0	Hs α1β3	GMPCPP	Rep 2
51	5	2	98.946	91.747	10	10304	7.755	7.755	NA	7.755	0.776	51.766	NA	20211105	0	Hs α1β3	GMPCPP	Rep 2
52	5	3	103.961	96.146	20	17440	14.427	14.367	NA	6.671	0.667	41.26	-10.506	20211105	0	Hs α1β3	GMPCPP	Rep 2
53	5	4	109.499	100.823	30	17968	21.675	21.582	NA	7.248	0.725	40.179	-1.081	20211105	0	Hs α1β3	GMPCPP	Rep 2
54	5	5	115.406	106.361	40	13088	29.772	29.677	NA	8.097	0.81	43.152	2.973	20211105	0	Hs α1β3	GMPCPP	Rep 2
55	5	6	119.713	111.037	50	12704	36.13	36.027	NA	6.358	0.636	47.353	4.201	20211105	0	Hs α1β3	GMPCPP	Rep 2
56	5	7	125.744	115.345	60	10736	43.541	43.358	NA	7.411	0.741	35.538	-11.816	20211105	0	Hs α1β3	GMPCPP	Rep 2
57	5	8	132.02	119.037	70	12864	50.823	50.486	NA	7.282	0.728	30.466	-5.072	20211105	0	Hs α1β3	GMPCPP	Rep 2
58	5	9	137.435	123.836	80	14288	58.059	57.721	NA	7.236	0.724	41.553	11.087	20211105	0	Hs α1β3	GMPCPP	Rep 2
59	5	10	142.727	128.267	90	17168	64.96	64.621	NA	6.902	0.69	39.936	-1.616	20211105	0	Hs α1β3	GMPCPP	Rep 2
60	5	11	148.757	132.574	100	12992	72.371	71.999	NA	7.411	0.741	35.538	-4.399	20211105	0	Hs α1β3	GMPCPP	Rep 2
61	5	12	155.28	135.774	110	12256	79.636	79.052	NA	7.265	0.727	26.131	-9.407	20211105	0	Hs α1β3	GMPCPP	Rep 2
62	6	1	84.024	88.024	0	12464	0	0	NA	NA	NA	NA	NA	20211105	0	Hs α1β3	GMPCPP	Rep 2
63	6	2	91.777	89.377	10	10944	7.871	7.871	NA	7.871	0.787	9.904	NA	20211105	0	Hs α1β3	GMPCPP	Rep 2
64	6	3	97.931	89.87	20	17728	14.044	14.029	NA	6.173	0.617	4.574	-5.33	20211105	0	Hs α1β3	GMPCPP	Rep 2
65	6	4	105.438	90.362	30	15744	21.567	21.541	NA	7.523	0.752	3.752	-0.822	20211105	0	Hs α1β3	GMPCPP	Rep 2
66	6	5	111.591	91.1	40	14064	27.764	27.738	NA	6.197	0.62	6.843	3.091	20211105	0	Hs α1β3	GMPCPP	Rep 2
67	6	6	118.975	91.47	50	16352	35.157	35.121	NA	7.393	0.739	2.862	-3.98	20211105	0	Hs α1β3	GMPCPP	Rep 2
68	6	7	126.482	92.208	60	14944	42.701	42.664	NA	7.543	0.754	5.618	2.755	20211105	0	Hs α1β3	GMPCPP	Rep 2
69	6	8	133.62	92.454	70	15792	49.843	49.794	NA	7.142	0.714	1.975	-3.643	20211105	0	Hs α1β3	GMPCPP	Rep 2
70	6	9	141.004	92.331	80	11360	57.228	57.143	NA	7.385	0.739	-0.955	-2.93	20211105	0	Hs α1β3	GMPCPP	Rep 2
71	6	10	147.65	91.839	90	15840	63.892	63.74	NA	6.664	0.666	-4.236	-3.282	20211105	0	Hs α1β3	GMPCPP	Rep 2
72	6	11	155.157	90.977	100	14832	71.448	71.194	NA	7.556	0.756	-6.546	-2.31	20211105	0	Hs α1β3	GMPCPP	Rep 2
73	6	12	162.295	89.993	110	14352	78.654	78.295	NA	7.205	0.721	-7.853	-1.307	20211105	0	Hs α1β3	GMPCPP	Rep 2
74	6	13	169.31	88.885	120	9760	85.755	85.29	NA	7.102	0.71	-8.973	-1.119	20211105	0	Hs α1β3	GMPCPP	Rep 2
75	7	1	39.689	72.363	0	13968	0	0	NA	NA	NA	NA	NA	20211105	0	Hs α1β3	GMPCPP	Rep 2
76	7	2	45.812	75.963	10	11280	7.102	7.102	NA	7.102	0.71	30.453	NA	20211105	0	Hs α1β3	GMPCPP	Rep 2
77	7	3	51.596	79.901	20	9344	14.1	14.092	NA	6.998	0.7	34.249	3.796	20211105	0	Hs α1β3	GMPCPP	Rep 2
78	7	4	56.642	84.086	30	10656	20.655	20.611	NA	6.555	0.655	39.668	5.419	20211105	0	Hs α1β3	GMPCPP	Rep 2
79	7	5	62.303	88.147	40	11440	27.622	27.577	NA	6.967	0.697	35.655	-4.013	20211105	0	Hs α1β3	GMPCPP	Rep 2
80	7	6	66.856	92.208	50	11552	33.724	33.643	NA	6.101	0.61	41.73	6.074	20211105	0	Hs α1β3	GMPCPP	Rep 2
81	7	7	72.271	97.008	60	14000	40.959	40.852	NA	7.236	0.724	41.553	-0.177	20211105	0	Hs α1β3	GMPCPP	Rep 2
82	7	8	77.563	101.684	70	11872	48.022	47.897	NA	7.062	0.706	41.468	-0.085	20211105	0	Hs α1β3	GMPCPP	Rep 2
83	7	9	81.993	107.468	80	13120	55.308	54.973	NA	7.286	0.729	52.549	11.082	20211105	0	Hs α1β3	GMPCPP	Rep 2
84	7	10	85.562	112.883	90	11216	61.793	61.206	NA	6.485	0.649	56.611	4.062	20211105	0	Hs α1β3	GMPCPP	Rep 2
85	7	11	88.762	119.406	100	12112	69.058	67.979	NA	7.265	0.727	63.869	7.258	20211105	0	Hs α1β3	GMPCPP	Rep 2
86	7	12	90.608	126.667	110	10768	76.55	74.442	NA	7.492	0.749	75.735	11.866	20211105	0	Hs α1β3	GMPCPP	Rep 2
87	7	13	91.839	132.943	120	18512	82.946	79.934	NA	6.396	0.64	78.906	3.171	20211105	0	Hs α1β3	GMPCPP	Rep 2
88	7	14	93.069	140.573	130	11184	90.675	86.614	NA	7.729	0.773	80.838	1.931	20211105	0	Hs α1β3	GMPCPP	Rep 2
89	7	15	94.423	147.342	140	12704	97.577	92.831	NA	6.903	0.69	78.69	-2.148	20211105	0	Hs α1β3	GMPCPP	Rep 2
90	7	16	95.654	154.603	150	9712	104.942	99.476	NA	7.365	0.736	80.38	1.69	20211105	0	Hs α1β3	GMPCPP	Rep 2
91	7	17	97.131	161.372	160	11936	111.87	105.934	NA	6.928	0.693	77.692	-2.688	20211105	0	Hs α1β3	GMPCPP	Rep 2
92	7	18	97.254	168.387	170	13120	118.886	111.956	NA	7.016	0.702	88.995	11.303	20211105	0	Hs α1β3	GMPCPP	Rep 2
93	7	19	97.623	175.647	180	10368	126.156	118.423	NA	7.27	0.727	87.089	-1.906	20211105	0	Hs α1β3	GMPCPP	Rep 2
94	7	20	97.1	182.57	190	12160	133.098	124.264	NA	6.942	0.694	94.321	7.232	20211105	0	Hs α1β3	GMPCPP	Rep 2
95	8	1	159.126	126.082	0	8096	0	0	NA	NA	NA	NA	NA	20211105	0	Hs α1β3	GMPCPP	Rep 2
96	8	2	161.495	132.389	10	11104	6.737	6.737	NA	6.737	0.674	69.413	NA	20211105	0	Hs α1β3	GMPCPP	Rep 2
97	8	3	161.741	138.789	20	10240	13.142	12.973	NA	6.404	0.64	87.797	18.384	20211105	0	Hs α1β3	GMPCPP	Rep 2
98	8	4	159.28	145.311	30	9936	20.113	19.23	NA	6.972	0.697	110.674	22.877	20211105	0	Hs α1β3	GMPCPP	Rep 2
99	8	5	155.095	150.48	40	10448	26.763	24.729	NA	6.65	0.665	128.991	18.317	20211105	0	Hs α1β3	GMPCPP	Rep 2
100	8	6	149.065	153.68	50	12192	33.59	29.374	NA	6.827	0.683	152.049	23.058	20211105	0	Hs α1β3	GMPCPP	Rep 2
101	8	7	142.173	155.034	60	11104	40.613	33.55	NA	7.023	0.702	168.887	16.838	20211105	0	Hs α1β3	GMPCPP	Rep 2
102	8	8	135.897	153.68	70	12608	47.034	36.072	NA	6.421	0.642	-167.829	23.284	20211105	0	Hs α1β3	GMPCPP	Rep 2
103	8	9	130.236	150.357	80	15536	53.598	37.735	NA	6.564	0.656	-149.589	18.24	20211105	0	Hs α1β3	GMPCPP	Rep 2
104	8	10	125.928	145.435	90	19456	60.139	38.426	NA	6.541	0.654	-131.186	18.403	20211105	0	Hs α1β3	GMPCPP	Rep 2
105	8	11	122.729	138.912	100	11344	67.405	38.592	NA	7.265	0.727	-116.131	15.055	20211105	0	Hs α1β3	GMPCPP	Rep 2
106	8	12	121.621	132.143	110	12944	74.263	37.991	NA	6.859	0.686	-99.293	16.838	20211105	0	Hs α1β3	GMPCPP	Rep 2
107	8	13	123.098	125.375	120	16240	81.191	36.035	NA	6.928	0.693	-77.692	21.601	20211105	0	Hs α1β3	GMPCPP	Rep 2
108	8	14	126.913	119.96	130	11808	87.815	32.789	NA	6.624	0.662	-54.834	22.858	20211105	0	Hs α1β3	GMPCPP	Rep 2
109	8	15	131.589	115.037	140	15040	94.605	29.669	NA	6.79	0.679	-46.469	8.365	20211105	0	Hs α1β3	GMPCPP	Rep 2
110	9	1	103.038	135.466	0	12176	0	0	NA	NA	NA	NA	NA	20211105	0	Hs α1β3	GMPCPP	Rep 2
111	9	2	99.1	140.389	10	9936	6.304	6.304	NA	6.304	0.63	128.66	NA	20211105	0	Hs α1β3	GMPCPP	Rep 2
112	9	3	94.546	145.558	20	14096	13.193	13.189	NA	6.888	0.689	131.379	2.719	20211105	0	Hs α1β3	GMPCPP	Rep 2
113	9	4	90.362	149.988	30	12128	19.287	19.276	NA	6.094	0.609	133.363	1.985	20211105	0	Hs α1β3	GMPCPP	Rep 2
114	9	5	84.947	154.541	40	11696	26.362	26.29	NA	7.075	0.708	139.939	6.576	20211105	0	Hs α1β3	GMPCPP	Rep 2
115	9	6	79.532	158.357	50	11136	32.986	32.81	NA	6.624	0.662	144.834	4.894	20211105	0	Hs α1β3	GMPCPP	Rep 2
116	9	7	74.856	162.295	60	12992	39.099	38.91	NA	6.114	0.611	139.899	-4.934	20211105	0	Hs α1β3	GMPCPP	Rep 2
117	9	8	70.794	165.002	70	14448	43.98	43.727	NA	4.881	0.488	146.31	6.411	20211105	0	Hs α1β3	GMPCPP	Rep 2
118	10	1	85.439	116.883	0	10800	0	0	NA	NA	NA	NA	NA	20211105	0	Hs α1β3	GMPCPP	Rep 2
119	10	2	92.454	118.483	10	13696	7.195	7.195	NA	7.195	0.719	12.848	NA	20211105	0	Hs α1β3	GMPCPP	Rep 2
120	10	3	99.469	119.59	20	12592	14.297	14.289	NA	7.102	0.71	8.973	-3.875	20211105	0	Hs α1β3	GMPCPP	Rep 2
121	10	4	106.607	120.329	30	12720	21.473	21.446	NA	7.176	0.718	5.906	-3.066	20211105	0	Hs α1β3	GMPCPP	Rep 2
122	10	5	113.745	120.698	40	15344	28.62	28.561	NA	7.147	0.715	2.961	-2.945	20211105	0	Hs α1β3	GMPCPP	Rep 2
123	10	6	121.006	120.083	50	13136	35.907	35.71	NA	7.287	0.729	-4.844	-7.805	20211105	0	Hs α1β3	GMPCPP	Rep 2
124	10	7	128.39	118.975	60	9648	43.374	43.001	NA	7.467	0.747	-8.531	-3.687	20211105	0	Hs α1β3	GMPCPP	Rep 2
125	10	8	135.405	117.375	70	14160	50.569	49.968	NA	7.195	0.719	-12.848	-4.317	20211105	0	Hs α1β3	GMPCPP	Rep 2
126	10	9	142.542	115.898	80	15632	57.858	57.112	NA	7.289	0.729	-11.689	1.158	20211105	0	Hs α1β3	GMPCPP	Rep 2
127	10	10	149.188	114.422	90	14656	64.665	63.796	NA	6.808	0.681	-12.529	-0.839	20211105	0	Hs α1β3	GMPCPP	Rep 2
128	10	11	156.08	111.714	100	11632	72.07	70.829	NA	7.405	0.74	-21.448	-8.919	20211105	0	Hs α1β3	GMPCPP	Rep 2
129	10	12	163.095	109.007	110	11120	79.589	78.054	NA	7.519	0.752	-21.105	0.343	20211105	0	Hs α1β3	GMPCPP	Rep 2
130	12	1	121.652	95.623	0	17200	0	0	NA	NA	NA	NA	NA	20211105	0	Hs α1β3	GMPCPP	Rep 2
131	12	2	120.175	90.824	10	16064	5.022	5.022	NA	5.022	0.502	-107.103	NA	20211105	0	Hs α1β3	GMPCPP	Rep 2
132	12	3	118.114	87.347	20	16816	9.064	9.001	NA	4.042	0.404	-120.665	-13.562	20211105	0	Hs α1β3	GMPCPP	Rep 2
133	12	4	114.668	83.163	30	12880	14.484	14.284	NA	5.421	0.542	-129.472	-8.808	20211105	0	Hs α1β3	GMPCPP	Rep 2
134	12	5	109.991	78.978	40	12832	20.759	20.323	NA	6.275	0.628	-138.18	-8.707	20211105	0	Hs α1β3	GMPCPP	Rep 2
135	12	6	104.207	75.286	50	13792	27.621	26.794	NA	6.862	0.686	-147.45	-9.27	20211105	0	Hs α1β3	GMPCPP	Rep 2
136	12	7	98.054	73.44	60	12880	34.046	32.387	NA	6.424	0.642	-163.301	-15.851	20211105	0	Hs α1β3	GMPCPP	Rep 2
137	12	8	91.9	72.825	70	15296	40.23	37.482	NA	6.184	0.618	-174.289	-10.989	20211105	0	Hs α1β3	GMPCPP	Rep 2
138	12	9	85.009	74.179	80	16672	47.253	42.457	NA	7.023	0.702	168.887	-16.824	20211105	0	Hs α1β3	GMPCPP	Rep 2
139	12	10	79.84	77.378	90	9888	53.332	45.619	NA	6.079	0.608	148.241	-20.646	20211105	0	Hs α1β3	GMPCPP	Rep 2
140	12	11	75.409	82.055	100	9184	59.774	48.192	NA	6.442	0.644	133.452	-14.789	20211105	0	Hs α1β3	GMPCPP	Rep 2
141	12	12	72.702	86.855	110	10944	65.285	49.729	NA	5.511	0.551	119.427	-14.024	20211105	0	Hs α1β3	GMPCPP	Rep 2
142	13	1	121.56	112.329	20	16160	0	0	NA	NA	NA	NA	NA	20211105	0	Hs α1β3	GMPCPP	Rep 2
143	13	2	116.637	107.407	30	14640	6.962	6.962	NA	6.962	0.696	-135	NA	20211105	0	Hs α1β3	GMPCPP	Rep 2
144	13	3	111.96	102.453	40	15024	13.774	13.773	NA	6.812	0.681	-133.353	1.647	20211105	0	Hs α1β3	GMPCPP	Rep 2
145	13	4	106.884	97.469	50	16208	20.888	20.886	NA	7.114	0.711	-135.526	-2.173	20211105	0	Hs α1β3	GMPCPP	Rep 2
146	13	5	102.915	91.562	60	14736	28.005	27.909	NA	7.117	0.712	-123.896	11.629	20211105	0	Hs α1β3	GMPCPP	Rep 2
147	13	6	99.315	85.932	70	16416	34.688	34.52	NA	6.683	0.668	-122.593	1.304	20211105	0	Hs α1β3	GMPCPP	Rep 2
148	13	7	95.531	79.932	80	16384	41.781	41.558	NA	7.093	0.709	-122.242	0.35	20211105	0	Hs α1β3	GMPCPP	Rep 2
149	13	8	92.3	74.117	90	16752	48.433	48.128	NA	6.652	0.665	-119.055	3.188	20211105	0	Hs α1β3	GMPCPP	Rep 2
150	13	9	89.162	68.025	100	13120	55.286	54.886	NA	6.853	0.685	-117.255	1.799	20211105	0	Hs α1β3	GMPCPP	Rep 2
151	13	10	87.224	61.011	110	12880	62.563	61.746	NA	7.278	0.728	-105.446	11.809	20211105	0	Hs α1β3	GMPCPP	Rep 2
152	13	12	85.009	53.442	130	9168	70.45	69.309	NA	7.886	0.394	-106.314	-0.868	20211105	0	Hs α1β3	GMPCPP	Rep 2
153	14	1	81.07	40.151	0	10608	0	0	NA	NA	NA	NA	NA	20211105	0	Hs α1β3	GMPCPP	Rep 2
154	14	2	85.993	43.843	10	9040	6.153	6.153	NA	6.153	0.615	36.87	NA	20211105	0	Hs α1β3	GMPCPP	Rep 2
155	14	3	90.547	45.689	20	9232	11.067	10.976	NA	4.913	0.491	22.068	-14.802	20211105	0	Hs α1β3	GMPCPP	Rep 2
156	14	4	96.454	46.55	30	10256	17.037	16.661	NA	5.97	0.597	8.297	-13.771	20211105	0	Hs α1β3	GMPCPP	Rep 2
157	14	5	102.115	45.443	40	16752	22.805	21.7	NA	5.768	0.577	-11.07	-19.367	20211105	0	Hs α1β3	GMPCPP	Rep 2
158	14	6	107.653	42.735	50	14608	28.969	26.708	NA	6.164	0.616	-26.053	-14.983	20211105	0	Hs α1β3	GMPCPP	Rep 2
159	14	7	112.453	40.028	60	13296	34.48	31.382	NA	5.511	0.551	-29.427	-3.374	20211105	0	Hs α1β3	GMPCPP	Rep 2
160	14	8	116.391	35.351	70	21232	40.594	35.645	NA	6.114	0.611	-49.899	-20.472	20211105	0	Hs α1β3	GMPCPP	Rep 2
161	14	9	118.852	29.813	80	15200	46.654	39.17	NA	6.06	0.606	-66.038	-16.138	20211105	0	Hs α1β3	GMPCPP	Rep 2
162	14	10	119.344	23.414	90	13680	53.073	41.773	NA	6.418	0.642	-85.601	-19.564	20211105	0	Hs α1β3	GMPCPP	Rep 2
163	14	11	118.114	17.629	100	12768	58.986	43.352	NA	5.914	0.591	-102.011	-16.41	20211105	0	Hs α1β3	GMPCPP	Rep 2
164	14	12	115.406	12.461	110	8960	64.821	44.11	NA	5.835	0.583	-117.646	-15.634	20211105	0	Hs α1β3	GMPCPP	Rep 2
165	14	13	111.345	8.276	120	9488	70.652	43.96	NA	5.831	0.583	-134.145	-16.499	20211105	0	Hs α1β3	GMPCPP	Rep 2
166	15	1	159.68	70.517	0	15984	0	0	NA	NA	NA	NA	NA	20211105	0	Hs α1β3	GMPCPP	Rep 2
167	15	2	161.864	63.226	10	10784	7.612	7.612	NA	7.612	0.761	-73.323	NA	20211105	0	Hs α1β3	GMPCPP	Rep 2
168	15	3	163.341	56.457	20	13040	14.54	14.529	NA	6.928	0.693	-77.692	-4.369	20211105	0	Hs α1β3	GMPCPP	Rep 2
169	15	4	164.202	50.058	30	13232	20.997	20.954	NA	6.457	0.646	-82.333	-4.641	20211105	0	Hs α1β3	GMPCPP	Rep 2
170	15	5	166.787	43.904	40	9632	27.671	27.546	NA	6.674	0.667	-67.218	15.116	20211105	0	Hs α1β3	GMPCPP	Rep 2
171	15	6	170.356	37.751	50	9344	34.785	34.462	NA	7.113	0.711	-59.886	7.331	20211105	0	Hs α1β3	GMPCPP	Rep 2
172	15	7	173.555	31.351	60	7600	41.939	41.551	NA	7.155	0.715	-63.435	-3.549	20211105	0	Hs α1β3	GMPCPP	Rep 2
173	15	8	176.478	25.475	70	8144	48.503	48.073	NA	6.563	0.656	-63.555	-0.12	20211105	0	Hs α1β3	GMPCPP	Rep 2
174	15	9	178.693	19.014	80	7232	55.333	54.901	NA	6.83	0.683	-71.075	-7.52	20211105	0	Hs α1β3	GMPCPP	Rep 2
175	16	1	184.416	96.731	0	9648	0	0	NA	NA	NA	NA	NA	20211105	0	Hs α1β3	GMPCPP	Rep 2
176	16	2	179.955	102.115	10	10976	6.992	6.992	NA	6.992	0.699	129.644	NA	20211105	0	Hs α1β3	GMPCPP	Rep 2
177	16	3	175.032	107.038	20	12240	13.954	13.939	NA	6.962	0.696	135	5.356	20211105	0	Hs α1β3	GMPCPP	Rep 2
178	16	4	169.74	111.591	30	10720	20.935	20.886	NA	6.981	0.698	139.289	4.289	20211105	0	Hs α1β3	GMPCPP	Rep 2
179	16	5	164.079	115.406	40	12928	27.762	27.611	NA	6.827	0.683	146.023	6.734	20211105	0	Hs α1β3	GMPCPP	Rep 2
180	16	6	158.172	118.975	50	14160	34.664	34.403	NA	6.902	0.69	148.861	2.838	20211105	0	Hs α1β3	GMPCPP	Rep 2
181	16	7	152.634	123.406	60	11856	41.756	41.493	NA	7.092	0.709	141.34	-7.521	20211105	0	Hs α1β3	GMPCPP	Rep 2
182	16	8	147.219	127.713	70	12000	48.675	48.41	NA	6.919	0.692	141.499	0.159	20211105	0	Hs α1β3	GMPCPP	Rep 2
183	16	9	141.435	131.897	80	14496	55.814	55.534	NA	7.139	0.714	144.118	2.619	20211105	0	Hs α1β3	GMPCPP	Rep 2
184	16	10	136.512	136.204	90	13968	62.355	62.072	NA	6.541	0.654	138.814	-5.304	20211105	0	Hs α1β3	GMPCPP	Rep 2
185	16	11	131.466	140.389	100	12240	68.91	68.627	NA	6.555	0.655	140.332	1.518	20211105	0	Hs α1β3	GMPCPP	Rep 2
186	16	12	125.682	144.696	110	10304	76.122	75.831	NA	7.212	0.721	143.326	2.993	20211105	0	Hs α1β3	GMPCPP	Rep 2
187	17	1	140.85	145.65	0	14688	0	0	NA	NA	NA	NA	NA	20211105	0	Hs α1β3	GMPCPP	Rep 2
188	17	2	133.989	147.527	10	12128	7.113	7.113	NA	7.113	0.711	164.701	NA	20211105	0	Hs α1β3	GMPCPP	Rep 2
189	17	3	126.851	149.619	20	11360	14.551	14.551	NA	7.438	0.744	163.664	-1.037	20211105	0	Hs α1β3	GMPCPP	Rep 2
190	17	4	121.436	151.711	30	11008	20.356	20.338	NA	5.805	0.581	158.875	-4.789	20211105	0	Hs α1β3	GMPCPP	Rep 2
191	17	5	115.898	154.541	40	14048	26.576	26.489	NA	6.219	0.622	152.928	-5.947	20211105	0	Hs α1β3	GMPCPP	Rep 2
192	17	6	110.607	157.864	50	14512	32.824	32.617	NA	6.249	0.625	147.875	-5.053	20211105	0	Hs α1β3	GMPCPP	Rep 2
193	17	7	104.822	161.31	60	14160	39.557	39.284	NA	6.733	0.673	149.216	1.341	20211105	0	Hs α1β3	GMPCPP	Rep 2
194	17	8	98.669	164.879	70	13184	46.671	46.358	NA	7.113	0.711	149.886	0.67	20211105	0	Hs α1β3	GMPCPP	Rep 2
195	17	9	92.639	168.202	80	11232	53.556	53.225	NA	6.885	0.689	151.144	1.258	20211105	0	Hs α1β3	GMPCPP	Rep 2
196	17	10	86.978	171.402	90	11376	60.059	59.711	NA	6.503	0.65	150.524	-0.62	20211105	0	Hs α1β3	GMPCPP	Rep 2
197	17	11	80.701	174.971	100	8624	67.279	66.915	NA	7.22	0.722	150.376	-0.148	20211105	0	Hs α1β3	GMPCPP	Rep 2
198	17	12	74.794	178.17	110	8304	73.997	73.628	NA	6.718	0.672	151.557	1.181	20211105	0	Hs α1β3	GMPCPP	Rep 2
199	18	1	84.516	154.665	0	19632	0	0	NA	NA	NA	NA	NA	20211105	0	Hs α1β3	GMPCPP	Rep 2
200	18	2	85.932	148.05	10	19216	6.765	6.765	NA	6.765	0.676	-77.923	NA	20211105	0	Hs α1β3	GMPCPP	Rep 2
201	18	3	86.578	141.219	20	14256	13.625	13.602	NA	6.861	0.686	-84.596	-6.673	20211105	0	Hs α1β3	GMPCPP	Rep 2
202	18	4	86.393	134.482	30	19280	20.366	20.27	NA	6.74	0.674	-91.569	-6.973	20211105	0	Hs α1β3	GMPCPP	Rep 2
203	18	5	85.655	127.374	40	12848	27.511	27.314	NA	7.145	0.715	-95.932	-4.362	20211105	0	Hs α1β3	GMPCPP	Rep 2
204	18	6	85.009	121.006	50	17312	33.913	33.662	NA	6.401	0.64	-95.793	0.139	20211105	0	Hs α1β3	GMPCPP	Rep 2
205	18	7	82.793	114.452	60	14320	40.83	40.249	NA	6.918	0.692	-108.677	-12.884	20211105	0	Hs α1β3	GMPCPP	Rep 2
206	18	8	79.747	108.453	70	17184	47.559	46.457	NA	6.728	0.673	-116.917	-8.24	20211105	0	Hs α1β3	GMPCPP	Rep 2
207	18	9	74.948	103.284	80	14016	54.612	52.264	NA	7.054	0.705	-132.879	-15.962	20211105	0	Hs α1β3	GMPCPP	Rep 2
208	18	10	69.687	99.223	90	13792	61.258	57.391	NA	6.646	0.665	-142.334	-9.455	20211105	0	Hs α1β3	GMPCPP	Rep 2
209	18	11	63.041	96.731	100	12256	68.356	61.786	NA	7.098	0.71	-159.444	-17.11	20211105	0	Hs α1β3	GMPCPP	Rep 2
210	18	12	56.58	95.808	110	15264	74.883	65.15	NA	6.527	0.653	-171.87	-12.426	20211105	0	Hs α1β3	GMPCPP	Rep 2
211	19	1	154.788	109.622	0	17504	0	0	NA	NA	NA	NA	NA	20211105	0	Hs α1β3	GMPCPP	Rep 2
212	19	2	151.188	116.298	10	10128	7.585	7.585	NA	7.585	0.758	118.332	NA	20211105	0	Hs α1β3	GMPCPP	Rep 2
213	19	3	148.05	122.298	20	10480	14.356	14.355	NA	6.771	0.677	117.613	-0.719	20211105	0	Hs α1β3	GMPCPP	Rep 2
214	19	4	145.188	127.282	30	14720	20.103	20.1	NA	5.747	0.575	119.859	2.246	20211105	0	Hs α1β3	GMPCPP	Rep 2
215	19	5	142.235	132.82	40	17440	26.379	26.377	NA	6.276	0.628	118.072	-1.787	20211105	0	Hs α1β3	GMPCPP	Rep 2
216	19	6	139.743	139.189	50	16272	33.218	33.175	NA	6.839	0.684	111.371	-6.702	20211105	0	Hs α1β3	GMPCPP	Rep 2
217	19	7	137.527	145.004	60	14592	39.441	39.367	NA	6.223	0.622	110.854	-0.516	20211105	0	Hs α1β3	GMPCPP	Rep 2
218	19	8	135.22	152.111	70	11952	46.913	46.778	NA	7.472	0.747	107.987	-2.867	20211105	0	Hs α1β3	GMPCPP	Rep 2
219	20	1	88.424	127.005	0	14944	0	0	NA	NA	NA	NA	NA	20211105	0	Hs α1β3	GMPCPP	Rep 2
220	20	2	86.239	133.866	10	11888	7.2	7.2	NA	7.2	0.72	107.661	NA	20211105	0	Hs α1β3	GMPCPP	Rep 2
221	20	3	85.009	140.512	20	12240	13.959	13.932	NA	6.759	0.676	100.491	-7.169	20211105	0	Hs α1β3	GMPCPP	Rep 2
222	20	4	83.532	147.404	30	10400	21.007	20.977	NA	7.048	0.705	102.095	1.603	20211105	0	Hs α1β3	GMPCPP	Rep 2
223	20	5	82.793	154.049	40	11488	27.694	27.624	NA	6.687	0.669	96.34	-5.755	20211105	0	Hs α1β3	GMPCPP	Rep 2
224	20	6	82.67	161.433	50	10448	35.079	34.905	NA	7.385	0.739	90.955	-5.385	20211105	0	Hs α1β3	GMPCPP	Rep 2
225	20	7	82.916	168.571	60	10224	42.221	41.929	NA	7.142	0.714	88.025	-2.93	20211105	0	Hs α1β3	GMPCPP	Rep 2
226	20	8	83.532	176.201	70	8816	49.876	49.439	NA	7.655	0.765	85.389	-2.636	20211105	0	Hs α1β3	GMPCPP	Rep 2
227	20	9	83.655	182.355	80	13568	56.03	55.554	NA	6.155	0.615	88.854	3.465	20211105	0	Hs α1β3	GMPCPP	Rep 2
228	20	11	85.101	188.108	100	9216	61.963	61.193	NA	5.932	0.297	75.892	-12.963	20211105	0	Hs α1β3	GMPCPP	Rep 2
229	21	1	160.787	97.469	0	13472	0	0	NA	NA	NA	NA	NA	20211105	0	Hs α1β3	GMPCPP	Rep 2
230	21	2	160.387	90.547	10	11120	6.934	6.934	NA	6.934	0.693	-93.307	NA	20211105	0	Hs α1β3	GMPCPP	Rep 2
231	21	3	159.649	84.27	20	16448	13.254	13.248	NA	6.32	0.632	-96.71	-3.403	20211105	0	Hs α1β3	GMPCPP	Rep 2
232	21	4	156.572	77.625	30	14048	20.577	20.287	NA	7.323	0.732	-114.842	-18.133	20211105	0	Hs α1β3	GMPCPP	Rep 2
233	21	5	153.372	71.225	40	11536	27.732	27.271	NA	7.155	0.715	-116.565	-1.723	20211105	0	Hs α1β3	GMPCPP	Rep 2
234	21	6	150.296	66.179	50	12752	33.642	33.002	NA	5.91	0.591	-121.373	-4.808	20211105	0	Hs α1β3	GMPCPP	Rep 2
235	21	7	146.85	59.78	60	13600	40.91	40.184	NA	7.268	0.727	-118.301	3.072	20211105	0	Hs α1β3	GMPCPP	Rep 2
236	21	8	144.573	54.18	70	11136	46.955	46.226	NA	6.045	0.604	-112.126	6.174	20211105	0	Hs α1β3	GMPCPP	Rep 2
237	21	9	141.989	48.027	80	14160	53.629	52.895	NA	6.674	0.667	-112.782	-0.656	20211105	0	Hs α1β3	GMPCPP	Rep 2
238	21	10	139.281	41.504	90	12096	60.691	59.955	NA	7.062	0.706	-112.543	0.239	20211105	0	Hs α1β3	GMPCPP	Rep 2
239	21	11	137.066	34.859	100	12032	67.696	66.953	NA	7.005	0.701	-108.435	4.108	20211105	0	Hs α1β3	GMPCPP	Rep 2
240	21	12	135.589	27.967	110	10864	74.744	73.929	NA	7.048	0.705	-102.095	6.34	20211105	0	Hs α1β3	GMPCPP	Rep 2
241	21	13	133.62	20.583	120	11040	82.386	81.545	NA	7.642	0.764	-104.931	-2.837	20211105	0	Hs α1β3	GMPCPP	Rep 2
1	1	1	158.941	74.948	0	13008	0	0	NA	NA	NA	NA	NA	20211106	0	Dr α1β4	GMPCPP	Rep 3
2	1	2	152.142	72.64	10	10288	7.18	7.18	NA	7.18	0.718	-161.255	NA	20211106	0	Dr α1β4	GMPCPP	Rep 3
3	1	3	145.004	70.302	20	11296	14.691	14.691	NA	7.511	0.751	-161.862	-0.607	20211106	0	Dr α1β4	GMPCPP	Rep 3
4	1	4	138.604	67.964	30	12384	21.505	21.503	NA	6.813	0.681	-159.928	1.933	20211106	0	Dr α1β4	GMPCPP	Rep 3
5	1	5	132.082	66.241	40	13424	28.251	28.235	NA	6.746	0.675	-165.203	-5.275	20211106	0	Dr α1β4	GMPCPP	Rep 3
6	1	6	125.19	64.518	50	12976	35.355	35.326	NA	7.104	0.71	-165.964	-0.761	20211106	0	Dr α1β4	GMPCPP	Rep 3
7	1	7	118.544	62.918	60	11744	42.19	42.15	NA	6.835	0.684	-166.464	-0.5	20211106	0	Dr α1β4	GMPCPP	Rep 3
8	1	8	112.022	62.18	70	12928	48.755	48.626	NA	6.564	0.656	-173.541	-7.077	20211106	0	Dr α1β4	GMPCPP	Rep 3
9	2	1	134.297	95.531	0	15664	0	0	NA	NA	NA	NA	NA	20211106	0	Dr α1β4	GMPCPP	Rep 3
10	2	2	139.343	90.239	10	14816	7.312	7.312	NA	7.312	0.731	-46.364	NA	20211106	0	Dr α1β4	GMPCPP	Rep 3
11	2	3	144.142	85.07	20	14128	14.365	14.365	NA	7.054	0.705	-47.121	-0.757	20211106	0	Dr α1β4	GMPCPP	Rep 3
12	2	4	148.573	79.901	30	14432	21.173	21.168	NA	6.808	0.681	-49.399	-2.278	20211106	0	Dr α1β4	GMPCPP	Rep 3
13	2	5	152.88	74.609	40	12928	27.996	27.983	NA	6.823	0.682	-50.856	-1.457	20211106	0	Dr α1β4	GMPCPP	Rep 3
14	2	6	157.803	69.318	50	13888	35.224	35.209	NA	7.228	0.723	-47.07	3.786	20211106	0	Dr α1β4	GMPCPP	Rep 3
15	2	7	162.356	64.149	60	13040	42.112	42.097	NA	6.888	0.689	-48.621	-1.551	20211106	0	Dr α1β4	GMPCPP	Rep 3
16	2	8	166.541	59.103	70	15376	48.667	48.648	NA	6.555	0.655	-50.332	-1.711	20211106	0	Dr α1β4	GMPCPP	Rep 3
17	2	9	170.725	53.565	80	12560	55.608	55.571	NA	6.941	0.694	-52.927	-2.595	20211106	0	Dr α1β4	GMPCPP	Rep 3
18	2	10	175.647	47.781	90	10256	63.204	63.166	NA	7.595	0.76	-49.6	3.327	20211106	0	Dr α1β4	GMPCPP	Rep 3
19	2	11	179.709	42.612	100	7808	69.777	69.733	NA	6.573	0.657	-51.843	-2.243	20211106	0	Dr α1β4	GMPCPP	Rep 3
20	3	1	120.39	84.824	0	14992	0	0	NA	NA	NA	NA	NA	20211106	0	Dr α1β4	GMPCPP	Rep 3
21	3	2	126.544	81.624	10	12496	6.936	6.936	NA	6.936	0.694	-27.474	NA	20211106	0	Dr α1β4	GMPCPP	Rep 3
22	3	3	132.328	77.932	20	14176	13.798	13.784	NA	6.862	0.686	-32.55	-5.076	20211106	0	Dr α1β4	GMPCPP	Rep 3
23	3	4	137.989	74.24	30	13024	20.556	20.536	NA	6.759	0.676	-33.111	-0.561	20211106	0	Dr α1β4	GMPCPP	Rep 3
24	3	5	143.773	70.917	40	14304	27.227	27.206	NA	6.671	0.667	-29.876	3.235	20211106	0	Dr α1β4	GMPCPP	Rep 3
25	3	6	150.665	68.333	50	15120	34.587	34.475	NA	7.36	0.736	-20.556	9.32	20211106	0	Dr α1β4	GMPCPP	Rep 3
26	3	7	156.695	64.518	60	11296	41.723	41.598	NA	7.136	0.714	-32.32	-11.764	20211106	0	Dr α1β4	GMPCPP	Rep 3
27	3	8	162.233	60.703	70	12544	48.448	48.298	NA	6.725	0.672	-34.563	-2.243	20211106	0	Dr α1β4	GMPCPP	Rep 3
28	3	9	167.033	57.749	80	13792	54.084	53.931	NA	5.636	0.564	-31.608	2.955	20211106	0	Dr α1β4	GMPCPP	Rep 3
29	3	10	173.063	53.934	90	10272	61.219	61.062	NA	7.136	0.714	-32.32	-0.712	20211106	0	Dr α1β4	GMPCPP	Rep 3
30	3	11	179.216	49.504	100	11264	68.802	68.615	NA	7.582	0.758	-35.754	-3.434	20211106	0	Dr α1β4	GMPCPP	Rep 3
31	3	12	184.631	46.058	110	11792	75.22	75.031	NA	6.418	0.642	-32.471	3.283	20211106	0	Dr α1β4	GMPCPP	Rep 3
32	4	1	132.912	167.802	0	15648	0	0	NA	NA	NA	NA	NA	20211106	0	Dr α1β4	GMPCPP	Rep 3
33	4	2	136.143	161.679	10	11088	6.923	6.923	NA	6.923	0.692	-62.182	NA	20211106	0	Dr α1β4	GMPCPP	Rep 3
34	4	3	140.081	156.018	20	17168	13.819	13.793	NA	6.896	0.69	-55.176	7.007	20211106	0	Dr α1β4	GMPCPP	Rep 3
35	4	4	143.773	149.865	30	14544	20.995	20.969	NA	7.176	0.718	-59.036	-3.861	20211106	0	Dr α1β4	GMPCPP	Rep 3
36	4	5	146.85	143.712	40	13152	27.874	27.832	NA	6.88	0.688	-63.435	-4.399	20211106	0	Dr α1β4	GMPCPP	Rep 3
37	4	6	149.68	137.312	50	13408	34.872	34.796	NA	6.998	0.7	-66.14	-2.705	20211106	0	Dr α1β4	GMPCPP	Rep 3
38	4	7	152.634	130.913	60	14064	41.92	41.83	NA	7.048	0.705	-65.225	0.915	20211106	0	Dr α1β4	GMPCPP	Rep 3
39	4	8	155.095	124.39	70	11824	48.892	48.751	NA	6.972	0.697	-69.326	-4.101	20211106	0	Dr α1β4	GMPCPP	Rep 3
40	4	9	157.434	117.621	80	15888	56.053	55.851	NA	7.161	0.716	-70.942	-1.617	20211106	0	Dr α1β4	GMPCPP	Rep 3
41	4	10	158.787	110.853	90	12864	62.956	62.552	NA	6.903	0.69	-78.69	-7.748	20211106	0	Dr α1β4	GMPCPP	Rep 3
42	4	11	160.018	104.453	100	14320	69.472	68.904	NA	6.517	0.652	-79.114	-0.424	20211106	0	Dr α1β4	GMPCPP	Rep 3
43	4	12	161.495	97.192	110	14528	76.882	76.175	NA	7.41	0.741	-78.503	0.611	20211106	0	Dr α1β4	GMPCPP	Rep 3
44	4	13	162.725	90.67	120	14704	83.52	82.693	NA	6.638	0.664	-79.315	-0.812	20211106	0	Dr α1β4	GMPCPP	Rep 3
45	4	14	163.341	83.409	130	9920	90.807	89.711	NA	7.287	0.729	-85.156	-5.841	20211106	0	Dr α1β4	GMPCPP	Rep 3
46	4	15	163.095	76.394	140	12464	97.826	96.262	NA	7.019	0.702	-92.01	-6.854	20211106	0	Dr α1β4	GMPCPP	Rep 3
47	5	1	102.3	164.387	0	12400	0	0	NA	NA	NA	NA	NA	20211106	0	Dr α1β4	GMPCPP	Rep 3
48	5	2	97.254	159.464	10	13264	7.049	7.049	NA	7.049	0.705	-135.707	NA	20211106	0	Dr α1β4	GMPCPP	Rep 3
49	5	3	92.208	154.911	20	14336	13.846	13.843	NA	6.797	0.68	-137.936	-2.228	20211106	0	Dr α1β4	GMPCPP	Rep 3
50	5	4	87.408	149.988	30	12672	20.721	20.714	NA	6.875	0.688	-134.275	3.661	20211106	0	Dr α1β4	GMPCPP	Rep 3
51	5	5	81.993	145.681	40	11168	27.64	27.609	NA	6.919	0.692	-141.499	-7.225	20211106	0	Dr α1β4	GMPCPP	Rep 3
52	5	6	77.071	141.619	50	14576	34.022	33.983	NA	6.382	0.638	-140.477	1.022	20211106	0	Dr α1β4	GMPCPP	Rep 3
53	5	7	71.164	137.681	60	12912	41.122	41.02	NA	7.1	0.71	-146.31	-5.833	20211106	0	Dr α1β4	GMPCPP	Rep 3
54	5	8	66.733	133.989	70	16160	46.889	46.787	NA	5.767	0.577	-140.194	6.116	20211106	0	Dr α1β4	GMPCPP	Rep 3
55	5	9	60.734	129.59	80	13616	54.329	54.209	NA	7.44	0.744	-143.746	-3.552	20211106	0	Dr α1β4	GMPCPP	Rep 3
56	5	10	53.903	125.898	90	11232	62.093	61.835	NA	7.764	0.776	-151.607	-7.861	20211106	0	Dr α1β4	GMPCPP	Rep 3
57	5	11	47.073	122.944	100	10160	69.534	69.047	NA	7.441	0.744	-156.615	-5.008	20211106	0	Dr α1β4	GMPCPP	Rep 3
58	5	12	41.904	120.36	110	12704	75.313	74.739	NA	5.779	0.578	-153.435	3.18	20211106	0	Dr α1β4	GMPCPP	Rep 3
59	6	1	52.919	156.541	0	14688	0	0	NA	NA	NA	NA	NA	20211106	0	Dr α1β4	GMPCPP	Rep 3
60	6	2	59.441	151.926	10	13584	7.99	7.99	NA	7.99	0.799	-35.281	NA	20211106	0	Dr α1β4	GMPCPP	Rep 3
61	6	3	64.61	148.419	20	15504	14.237	14.236	NA	6.246	0.625	-34.16	1.122	20211106	0	Dr α1β4	GMPCPP	Rep 3
62	6	4	70.702	144.173	30	12464	21.662	21.661	NA	7.425	0.743	-34.875	-0.716	20211106	0	Dr α1β4	GMPCPP	Rep 3
63	6	5	76.055	139.373	40	12928	28.852	28.81	NA	7.19	0.719	-41.878	-7.003	20211106	0	Dr α1β4	GMPCPP	Rep 3
64	6	6	80.67	134.205	50	14304	35.781	35.624	NA	6.929	0.693	-48.24	-6.362	20211106	0	Dr α1β4	GMPCPP	Rep 3
65	6	7	84.916	129.59	60	13840	42.052	41.836	NA	6.271	0.627	-47.386	0.854	20211106	0	Dr α1β4	GMPCPP	Rep 3
66	6	8	90.085	124.79	70	16128	49.106	48.882	NA	7.054	0.705	-42.879	4.507	20211106	0	Dr α1β4	GMPCPP	Rep 3
67	6	9	94.885	119.806	80	14048	56.025	55.773	NA	6.919	0.692	-46.081	-3.202	20211106	0	Dr α1β4	GMPCPP	Rep 3
68	6	10	99.407	114.914	90	14832	62.688	62.402	NA	6.662	0.666	-47.246	-1.165	20211106	0	Dr α1β4	GMPCPP	Rep 3
69	6	11	103.715	109.253	100	15520	69.801	69.401	NA	7.113	0.711	-52.734	-5.488	20211106	0	Dr α1β4	GMPCPP	Rep 3
70	6	12	108.022	103.715	110	15088	76.817	76.335	NA	7.016	0.702	-52.125	0.609	20211106	0	Dr α1β4	GMPCPP	Rep 3
71	6	13	112.083	97.808	120	13120	83.986	83.367	NA	7.169	0.717	-55.491	-3.366	20211106	0	Dr α1β4	GMPCPP	Rep 3
72	7	1	88.977	95.623	0	14848	0	0	NA	NA	NA	NA	NA	20211106	0	Dr α1β4	GMPCPP	Rep 3
73	7	2	96.177	93.777	10	10992	7.432	7.432	NA	7.432	0.743	-14.381	NA	20211106	0	Dr α1β4	GMPCPP	Rep 3
74	7	3	102.638	92.67	20	14928	13.988	13.976	NA	6.555	0.656	-9.728	4.654	20211106	0	Dr α1β4	GMPCPP	Rep 3
75	7	4	109.807	91.285	30	14832	21.289	21.276	NA	7.301	0.73	-10.931	-1.204	20211106	0	Dr α1β4	GMPCPP	Rep 3
76	7	5	116.575	89.439	40	15712	28.305	28.282	NA	7.016	0.702	-15.255	-4.324	20211106	0	Dr α1β4	GMPCPP	Rep 3
77	7	6	122.606	88.085	50	15840	34.485	34.463	NA	6.18	0.618	-12.653	2.603	20211106	0	Dr α1β4	GMPCPP	Rep 3
78	7	7	129.867	85.87	60	13120	42.076	42.036	NA	7.591	0.759	-16.966	-4.314	20211106	0	Dr α1β4	GMPCPP	Rep 3
79	7	8	136.02	83.286	70	15296	48.75	48.633	NA	6.674	0.667	-22.782	-5.816	20211106	0	Dr α1β4	GMPCPP	Rep 3
80	7	9	142.173	80.701	80	12656	55.424	55.249	NA	6.674	0.667	-22.782	0	20211106	0	Dr α1β4	GMPCPP	Rep 3
81	7	10	148.696	77.871	90	14400	62.535	62.301	NA	7.11	0.711	-23.459	-0.677	20211106	0	Dr α1β4	GMPCPP	Rep 3
82	7	11	154.726	74.425	100	14128	69.48	69.081	NA	6.945	0.695	-29.745	-6.286	20211106	0	Dr α1β4	GMPCPP	Rep 3
83	7	12	161.003	71.471	110	13184	76.417	75.967	NA	6.937	0.694	-25.201	4.544	20211106	0	Dr α1β4	GMPCPP	Rep 3
84	9	1	140.85	152.849	0	11584	0	0	NA	NA	NA	NA	NA	20211106	0	Dr α1β4	GMPCPP	Rep 3
85	9	2	134.789	149.865	10	14208	6.756	6.756	NA	6.756	0.676	-153.785	NA	20211106	0	Dr α1β4	GMPCPP	Rep 3
86	9	3	128.267	147.527	20	13504	13.685	13.663	NA	6.929	0.693	-160.278	-6.493	20211106	0	Dr α1β4	GMPCPP	Rep 3
87	9	4	121.498	145.681	30	12512	20.701	20.637	NA	7.016	0.702	-164.745	-4.467	20211106	0	Dr α1β4	GMPCPP	Rep 3
88	9	5	114.606	144.327	40	14416	27.724	27.593	NA	7.023	0.702	-168.887	-4.142	20211106	0	Dr α1β4	GMPCPP	Rep 3
89	9	6	107.468	143.096	50	13264	34.968	34.778	NA	7.243	0.724	-170.218	-1.331	20211106	0	Dr α1β4	GMPCPP	Rep 3
90	9	7	100.823	142.604	60	13456	41.631	41.318	NA	6.664	0.666	-175.764	-5.546	20211106	0	Dr α1β4	GMPCPP	Rep 3
91	9	8	94.177	142.358	70	12592	48.282	47.838	NA	6.65	0.665	-177.879	-2.115	20211106	0	Dr α1β4	GMPCPP	Rep 3
92	9	9	86.793	142.481	80	13648	55.667	55.043	NA	7.385	0.739	179.045	-3.076	20211106	0	Dr α1β4	GMPCPP	Rep 3
93	9	10	80.147	142.358	90	13456	62.313	61.603	NA	6.647	0.665	-178.939	2.016	20211106	0	Dr α1β4	GMPCPP	Rep 3
94	9	11	72.886	142.358	100	12976	69.574	68.769	NA	7.261	0.726	180	-1.061	20211106	0	Dr α1β4	GMPCPP	Rep 3
95	9	12	65.872	142.481	110	12704	76.59	75.692	NA	7.016	0.702	178.995	-1.005	20211106	0	Dr α1β4	GMPCPP	Rep 3
96	10	1	35.074	110.391	0	10880	0	0	NA	NA	NA	NA	NA	20211106	0	Dr α1β4	GMPCPP	Rep 3
97	10	2	42.12	109.376	10	12640	7.118	7.118	NA	7.118	0.712	-8.2	NA	20211106	0	Dr α1β4	GMPCPP	Rep 3
98	10	3	49.504	109.13	20	11968	14.506	14.485	NA	7.388	0.739	-1.909	6.291	20211106	0	Dr α1β4	GMPCPP	Rep 3
99	10	4	56.026	108.268	30	11872	21.086	21.059	NA	6.579	0.658	-7.524	-5.615	20211106	0	Dr α1β4	GMPCPP	Rep 3
100	10	5	62.918	107.161	40	9936	28.066	28.031	NA	6.98	0.698	-9.13	-1.606	20211106	0	Dr α1β4	GMPCPP	Rep 3
101	10	6	69.687	105.93	50	11824	34.946	34.899	NA	6.88	0.688	-10.305	-1.175	20211106	0	Dr α1β4	GMPCPP	Rep 3
102	10	7	76.209	104.207	60	14512	41.692	41.597	NA	6.746	0.675	-14.797	-4.492	20211106	0	Dr α1β4	GMPCPP	Rep 3
103	10	8	82.855	102.361	70	16192	48.589	48.451	NA	6.897	0.69	-15.524	-0.727	20211106	0	Dr α1β4	GMPCPP	Rep 3
104	10	9	89.501	100.884	80	14256	55.397	55.25	NA	6.808	0.681	-12.529	2.995	20211106	0	Dr α1β4	GMPCPP	Rep 3
105	10	10	96.146	98.423	90	13984	62.484	62.234	NA	7.087	0.709	-20.323	-7.794	20211106	0	Dr α1β4	GMPCPP	Rep 3
106	10	11	102.3	95.223	100	15776	69.419	68.915	NA	6.936	0.694	-27.474	-7.151	20211106	0	Dr α1β4	GMPCPP	Rep 3
107	10	12	108.453	91.408	110	16672	76.659	75.794	NA	7.24	0.724	-31.799	-4.324	20211106	0	Dr α1β4	GMPCPP	Rep 3
108	10	13	113.991	88.085	120	14752	83.118	82.009	NA	6.458	0.646	-30.964	0.835	20211106	0	Dr α1β4	GMPCPP	Rep 3
109	10	14	119.652	83.778	130	12752	90.231	88.666	NA	7.113	0.711	-37.266	-6.303	20211106	0	Dr α1β4	GMPCPP	Rep 3
110	11	1	113.16	105.038	0	17360	0	0	NA	NA	NA	NA	NA	20211106	0	Dr α1β4	GMPCPP	Rep 3
111	11	2	107.468	109.868	10	13168	7.465	7.465	NA	7.465	0.747	139.68	NA	20211106	0	Dr α1β4	GMPCPP	Rep 3
112	11	3	102.423	114.545	20	12272	14.345	14.341	NA	6.88	0.688	137.175	-2.506	20211106	0	Dr α1β4	GMPCPP	Rep 3
113	11	4	96.885	119.221	30	12880	21.593	21.589	NA	7.248	0.725	139.821	2.646	20211106	0	Dr α1β4	GMPCPP	Rep 3
114	11	5	92.085	124.021	40	16288	28.381	28.364	NA	6.788	0.679	135	-4.821	20211106	0	Dr α1β4	GMPCPP	Rep 3
115	11	6	87.778	129.067	50	14480	35.015	34.952	NA	6.634	0.663	130.486	-4.514	20211106	0	Dr α1β4	GMPCPP	Rep 3
116	11	7	84.578	134.851	60	13328	41.625	41.301	NA	6.61	0.661	118.951	-11.535	20211106	0	Dr α1β4	GMPCPP	Rep 3
117	11	8	81.009	141.127	70	12512	48.846	48.334	NA	7.22	0.722	119.624	0.673	20211106	0	Dr α1β4	GMPCPP	Rep 3
118	11	9	77.809	147.157	80	19376	55.672	54.989	NA	6.827	0.683	117.951	-1.673	20211106	0	Dr α1β4	GMPCPP	Rep 3
119	11	10	74.979	153.188	90	12608	62.334	61.451	NA	6.662	0.666	115.145	-2.806	20211106	0	Dr α1β4	GMPCPP	Rep 3
120	11	11	72.394	158.849	100	14224	68.557	67.509	NA	6.223	0.622	114.538	-0.607	20211106	0	Dr α1β4	GMPCPP	Rep 3
121	12	1	92.116	85.285	0	11216	0	0	NA	NA	NA	NA	NA	20211106	0	Dr α1β4	GMPCPP	Rep 3
122	12	2	98.484	87.962	10	12256	6.908	6.908	NA	6.908	0.691	22.797	NA	20211106	0	Dr α1β4	GMPCPP	Rep 3
123	12	3	105.253	89.808	20	13056	13.924	13.894	NA	7.016	0.702	15.255	-7.541	20211106	0	Dr α1β4	GMPCPP	Rep 3
124	12	4	112.391	89.931	30	11312	21.063	20.801	NA	7.139	0.714	0.988	-14.267	20211106	0	Dr α1β4	GMPCPP	Rep 3
125	12	5	118.79	90.177	40	11536	27.467	27.12	NA	6.404	0.64	2.203	1.215	20211106	0	Dr α1β4	GMPCPP	Rep 3
126	12	6	125.559	91.285	50	12256	34.326	33.977	NA	6.859	0.686	9.293	7.091	20211106	0	Dr α1β4	GMPCPP	Rep 3
127	12	7	132.328	92.146	60	12672	41.149	40.793	NA	6.823	0.682	7.253	-2.04	20211106	0	Dr α1β4	GMPCPP	Rep 3
128	12	8	137.866	91.285	70	12896	46.754	46.142	NA	5.605	0.56	-8.842	-16.095	20211106	0	Dr α1β4	GMPCPP	Rep 3
129	12	9	145.373	89.193	80	15024	54.547	53.4	NA	7.793	0.779	-15.573	-6.731	20211106	0	Dr α1β4	GMPCPP	Rep 3
130	12	10	151.649	88.578	90	11056	60.854	59.625	NA	6.307	0.631	-5.599	9.973	20211106	0	Dr α1β4	GMPCPP	Rep 3
131	12	11	159.156	87.962	100	11440	68.386	67.094	NA	7.532	0.753	-4.686	0.913	20211106	0	Dr α1β4	GMPCPP	Rep 3
132	12	12	166.91	88.824	110	12224	76.187	74.878	NA	7.801	0.78	6.34	11.026	20211106	0	Dr α1β4	GMPCPP	Rep 3
133	13	1	60.918	87.501	0	11040	0	0	NA	NA	NA	NA	NA	20211106	0	Dr α1β4	GMPCPP	Rep 3
134	13	2	65.995	82.424	10	11360	7.179	7.179	NA	7.179	0.718	-45	NA	20211106	0	Dr α1β4	GMPCPP	Rep 3
135	13	3	70.179	77.378	20	15808	13.734	13.719	NA	6.555	0.655	-50.332	-5.332	20211106	0	Dr α1β4	GMPCPP	Rep 3
136	13	4	74.856	71.102	30	13088	21.561	21.521	NA	7.827	0.783	-53.31	-2.978	20211106	0	Dr α1β4	GMPCPP	Rep 3
137	13	5	78.794	65.687	40	13840	28.257	28.202	NA	6.696	0.67	-53.973	-0.662	20211106	0	Dr α1β4	GMPCPP	Rep 3
138	13	6	81.624	60.272	50	15936	34.367	34.207	NA	6.11	0.611	-62.403	-8.43	20211106	0	Dr α1β4	GMPCPP	Rep 3
139	13	7	84.209	53.257	60	11872	41.843	41.413	NA	7.476	0.748	-69.775	-7.372	20211106	0	Dr α1β4	GMPCPP	Rep 3
140	13	8	86.424	47.104	70	11456	48.383	47.775	NA	6.54	0.654	-70.201	-0.426	20211106	0	Dr α1β4	GMPCPP	Rep 3
141	13	9	88.762	40.335	80	11696	55.544	54.771	NA	7.161	0.716	-70.942	-0.741	20211106	0	Dr α1β4	GMPCPP	Rep 3
142	13	10	91.1	33.32	90	12336	62.938	62.02	NA	7.394	0.739	-71.565	-0.623	20211106	0	Dr α1β4	GMPCPP	Rep 3
143	13	11	92.946	27.413	100	12800	69.127	68.09	NA	6.189	0.619	-72.646	-1.081	20211106	0	Dr α1β4	GMPCPP	Rep 3
144	14	1	113.16	60.734	0	13424	0	0	NA	NA	NA	NA	NA	20211106	0	Dr α1β4	GMPCPP	Rep 3
145	14	2	108.391	55.719	10	14432	6.92	6.92	NA	6.92	0.692	-133.559	NA	20211106	0	Dr α1β4	GMPCPP	Rep 3
146	14	3	103.346	51.042	20	11760	13.8	13.793	NA	6.88	0.688	-137.175	-3.616	20211106	0	Dr α1β4	GMPCPP	Rep 3
147	14	4	98.3	46.119	30	11232	20.849	20.842	NA	7.049	0.705	-135.707	1.467	20211106	0	Dr α1β4	GMPCPP	Rep 3
148	14	5	92.639	41.689	40	10176	28.038	27.997	NA	7.189	0.719	-141.953	-6.246	20211106	0	Dr α1β4	GMPCPP	Rep 3
149	14	6	87.655	37.32	50	11760	34.666	34.623	NA	6.628	0.663	-138.764	3.189	20211106	0	Dr α1β4	GMPCPP	Rep 3
150	14	7	82.117	33.628	60	13744	41.322	41.212	NA	6.656	0.666	-146.31	-7.546	20211106	0	Dr α1β4	GMPCPP	Rep 3
151	14	8	75.963	29.69	70	10304	48.627	48.449	NA	7.306	0.731	-147.381	-1.071	20211106	0	Dr α1β4	GMPCPP	Rep 3
152	14	9	69.071	26.49	80	7984	56.226	55.825	NA	7.598	0.76	-155.095	-7.714	20211106	0	Dr α1β4	GMPCPP	Rep 3
153	14	10	64.149	23.167	90	9520	62.165	61.752	NA	5.939	0.594	-145.981	9.115	20211106	0	Dr α1β4	GMPCPP	Rep 3
154	14	11	57.995	19.721	100	10128	69.217	68.74	NA	7.053	0.705	-150.751	-4.771	20211106	0	Dr α1β4	GMPCPP	Rep 3
155	15	1	137.527	117.221	0	10304	0	0	NA	NA	NA	NA	NA	20211106	0	Dr α1β4	GMPCPP	Rep 3
156	15	2	131.774	121.19	10	11184	6.99	6.99	NA	6.99	0.699	145.401	NA	20211106	0	Dr α1β4	GMPCPP	Rep 3
157	15	3	126.359	124.759	20	11888	13.475	13.474	NA	6.485	0.649	146.611	1.211	20211106	0	Dr α1β4	GMPCPP	Rep 3
158	15	4	121.313	129.067	30	13920	20.109	20.08	NA	6.634	0.663	139.514	-7.097	20211106	0	Dr α1β4	GMPCPP	Rep 3
159	15	5	115.529	133.374	40	12880	27.321	27.292	NA	7.212	0.721	143.326	3.812	20211106	0	Dr α1β4	GMPCPP	Rep 3
160	15	6	110.853	138.297	50	13664	34.111	33.996	NA	6.79	0.679	133.531	-9.794	20211106	0	Dr α1β4	GMPCPP	Rep 3
161	15	7	106.668	143.096	60	17232	40.478	40.271	NA	6.367	0.637	131.082	-2.449	20211106	0	Dr α1β4	GMPCPP	Rep 3
162	15	8	102.361	148.757	70	13952	47.592	47.235	NA	7.113	0.711	127.266	-3.815	20211106	0	Dr α1β4	GMPCPP	Rep 3
163	15	9	99.654	155.157	80	14896	54.54	53.605	NA	6.949	0.695	112.932	-14.334	20211106	0	Dr α1β4	GMPCPP	Rep 3
164	15	10	96.331	160.818	90	13440	61.105	59.982	NA	6.564	0.656	120.411	7.479	20211106	0	Dr α1β4	GMPCPP	Rep 3
165	15	11	93.377	167.71	100	14912	68.603	67.069	NA	7.498	0.75	113.199	-7.212	20211106	0	Dr α1β4	GMPCPP	Rep 3
166	15	12	89.808	173.617	110	12848	75.504	73.875	NA	6.902	0.69	121.139	7.94	20211106	0	Dr α1β4	GMPCPP	Rep 3
167	15	13	85.993	179.278	120	13920	82.331	80.665	NA	6.827	0.683	123.977	2.838	20211106	0	Dr α1β4	GMPCPP	Rep 3
168	16	1	42.335	135.866	0	12672	0	0	NA	NA	NA	NA	NA	20211106	0	Dr α1β4	GMPCPP	Rep 3
169	16	2	49.104	133.651	10	11424	7.122	7.122	NA	7.122	0.712	-18.122	NA	20211106	0	Dr α1β4	GMPCPP	Rep 3
170	16	3	55.38	130.513	20	13712	14.139	14.101	NA	7.017	0.702	-26.565	-8.443	20211106	0	Dr α1β4	GMPCPP	Rep 3
171	16	4	61.287	127.928	30	18144	20.587	20.548	NA	6.448	0.645	-23.629	2.936	20211106	0	Dr α1β4	GMPCPP	Rep 3
172	16	5	67.564	124.79	40	16528	27.604	27.553	NA	7.017	0.702	-26.565	-2.936	20211106	0	Dr α1β4	GMPCPP	Rep 3
173	16	6	73.84	122.575	50	17344	34.26	34.194	NA	6.656	0.666	-19.44	7.125	20211106	0	Dr α1β4	GMPCPP	Rep 3
174	16	7	80.486	121.098	60	17648	41.068	40.909	NA	6.808	0.681	-12.529	6.911	20211106	0	Dr α1β4	GMPCPP	Rep 3
175	16	8	87.316	118.698	70	17088	48.307	48.146	NA	7.24	0.724	-19.359	-6.83	20211106	0	Dr α1β4	GMPCPP	Rep 3
176	16	9	93.593	116.298	80	13808	55.027	54.865	NA	6.72	0.672	-20.925	-1.566	20211106	0	Dr α1β4	GMPCPP	Rep 3
177	16	10	99.869	112.606	90	17552	62.309	62.058	NA	7.282	0.728	-30.466	-9.541	20211106	0	Dr α1β4	GMPCPP	Rep 3
178	16	11	105.038	109.468	100	18976	68.356	68.033	NA	6.047	0.605	-31.264	-0.798	20211106	0	Dr α1β4	GMPCPP	Rep 3
179	16	12	111.314	105.776	110	19696	75.637	75.256	NA	7.282	0.728	-30.466	0.798	20211106	0	Dr α1β4	GMPCPP	Rep 3
180	16	13	117.591	103.007	120	21360	82.498	82.116	NA	6.86	0.686	-23.806	6.66	20211106	0	Dr α1β4	GMPCPP	Rep 3
181	17	1	185.831	56.611	0	9248	0	0	NA	NA	NA	NA	NA	20211106	0	Dr α1β4	GMPCPP	Rep 3
182	17	2	179.616	61.103	10	9520	7.668	7.668	NA	7.668	0.767	144.142	NA	20211106	0	Dr α1β4	GMPCPP	Rep 3
183	17	3	174.263	65.349	20	10528	14.501	14.497	NA	6.833	0.683	141.582	-2.56	20211106	0	Dr α1β4	GMPCPP	Rep 3
184	17	4	168.54	69.779	30	9680	21.738	21.734	NA	7.237	0.724	142.253	0.671	20211106	0	Dr α1β4	GMPCPP	Rep 3
185	17	5	163.372	73.286	40	12448	27.985	27.973	NA	6.246	0.625	145.84	3.587	20211106	0	Dr α1β4	GMPCPP	Rep 3
186	17	6	158.018	78.271	50	11296	35.299	35.252	NA	7.314	0.731	137.045	-8.795	20211106	0	Dr α1β4	GMPCPP	Rep 3
187	17	7	153.403	83.624	60	12144	42.367	42.205	NA	7.068	0.707	130.764	-6.282	20211106	0	Dr α1β4	GMPCPP	Rep 3
188	17	8	147.68	88.054	70	13232	49.604	49.439	NA	7.237	0.724	142.253	11.49	20211106	0	Dr α1β4	GMPCPP	Rep 3
189	17	9	143.065	92.67	80	12960	56.131	55.939	NA	6.527	0.653	135	-7.253	20211106	0	Dr α1β4	GMPCPP	Rep 3
190	17	10	138.266	96.915	90	12912	62.539	62.345	NA	6.408	0.641	138.504	3.504	20211106	0	Dr α1β4	GMPCPP	Rep 3
191	17	11	132.174	101.9	100	12000	70.41	70.215	NA	7.871	0.787	140.711	2.207	20211106	0	Dr α1β4	GMPCPP	Rep 3
192	17	12	127.744	106.515	110	12240	76.807	76.58	NA	6.397	0.64	133.831	-6.88	20211106	0	Dr α1β4	GMPCPP	Rep 3
193	17	13	122.759	110.945	120	13936	83.476	83.248	NA	6.669	0.667	138.366	4.536	20211106	0	Dr α1β4	GMPCPP	Rep 3
194	17	14	117.775	116.298	130	12336	90.791	90.522	NA	7.314	0.731	132.955	-5.412	20211106	0	Dr α1β4	GMPCPP	Rep 3
195	18	1	163.925	141.958	0	11984	0	0	NA	NA	NA	NA	NA	20211106	0	Dr α1β4	GMPCPP	Rep 3
196	18	2	157.126	142.358	10	12480	6.811	6.811	NA	6.811	0.681	176.634	NA	20211106	0	Dr α1β4	GMPCPP	Rep 3
197	18	3	150.234	143.342	20	12976	13.773	13.761	NA	6.962	0.696	171.87	-4.764	20211106	0	Dr α1β4	GMPCPP	Rep 3
198	18	4	143.219	143.712	30	11504	20.797	20.78	NA	7.025	0.702	176.987	5.117	20211106	0	Dr α1β4	GMPCPP	Rep 3
199	18	5	136.328	143.219	40	11872	27.707	27.627	NA	6.909	0.691	-175.914	7.098	20211106	0	Dr α1β4	GMPCPP	Rep 3
200	18	6	129.559	143.096	50	14592	34.477	34.385	NA	6.77	0.677	-178.958	-3.044	20211106	0	Dr α1β4	GMPCPP	Rep 3
201	18	7	122.421	143.096	60	10768	41.614	41.52	NA	7.138	0.714	180	-1.042	20211106	0	Dr α1β4	GMPCPP	Rep 3
202	18	8	115.898	141.989	70	17936	48.23	48.027	NA	6.616	0.662	-170.362	9.638	20211106	0	Dr α1β4	GMPCPP	Rep 3
203	18	9	108.884	140.758	80	17472	55.352	55.055	NA	7.122	0.712	-170.049	0.313	20211106	0	Dr α1β4	GMPCPP	Rep 3
204	18	10	101.746	140.02	90	12144	62.528	62.21	NA	7.176	0.718	-174.094	-4.044	20211106	0	Dr α1β4	GMPCPP	Rep 3
205	18	11	94.854	139.281	100	14256	69.46	69.123	NA	6.931	0.693	-173.884	0.209	20211106	0	Dr α1β4	GMPCPP	Rep 3
206	19	1	187.277	120.452	0	10880	0	0	NA	NA	NA	NA	NA	20211106	0	Dr α1β4	GMPCPP	Rep 3
207	19	2	180.509	122.175	10	13200	6.985	6.985	NA	6.985	0.698	165.719	NA	20211106	0	Dr α1β4	GMPCPP	Rep 3
208	19	3	173.248	124.267	20	9808	14.541	14.539	NA	7.556	0.756	163.926	-1.792	20211106	0	Dr α1β4	GMPCPP	Rep 3
209	19	4	167.464	126.851	30	13600	20.876	20.822	NA	6.335	0.634	155.925	-8.002	20211106	0	Dr α1β4	GMPCPP	Rep 3
210	19	5	161.926	130.051	40	16640	27.272	27.108	NA	6.396	0.64	149.982	-5.943	20211106	0	Dr α1β4	GMPCPP	Rep 3
211	19	6	155.772	134.482	50	12864	34.854	34.488	NA	7.582	0.758	144.246	-5.736	20211106	0	Dr α1β4	GMPCPP	Rep 3
212	19	7	149.619	138.42	60	14160	42.16	41.725	NA	7.306	0.731	147.381	3.135	20211106	0	Dr α1β4	GMPCPP	Rep 3
213	19	8	144.081	142.112	70	11344	48.816	48.323	NA	6.656	0.666	146.31	-1.071	20211106	0	Dr α1β4	GMPCPP	Rep 3
214	19	9	140.02	146.419	80	12464	54.736	53.922	NA	5.92	0.592	133.315	-12.995	20211106	0	Dr α1β4	GMPCPP	Rep 3
215	19	10	135.958	151.711	90	13344	61.407	60.09	NA	6.671	0.667	127.504	-5.811	20211106	0	Dr α1β4	GMPCPP	Rep 3
216	19	11	129.313	156.264	100	12240	69.463	68.135	NA	8.056	0.806	145.582	18.077	20211106	0	Dr α1β4	GMPCPP	Rep 3
217	19	12	123.898	161.064	110	11888	76.699	75.275	NA	7.236	0.724	138.447	-7.134	20211106	0	Dr α1β4	GMPCPP	Rep 3
218	19	13	118.729	165.494	120	12544	83.506	82.023	NA	6.808	0.681	139.399	0.951	20211106	0	Dr α1β4	GMPCPP	Rep 3
219	20	1	138.666	138.543	0	12320	0	0	NA	NA	NA	NA	NA	20211106	0	Dr α1β4	GMPCPP	Rep 3
220	20	2	132.512	142.235	10	14192	7.176	7.176	NA	7.176	0.718	149.036	NA	20211106	0	Dr α1β4	GMPCPP	Rep 3
221	20	3	126.359	145.681	20	11216	14.228	14.227	NA	7.053	0.705	150.751	1.715	20211106	0	Dr α1β4	GMPCPP	Rep 3
222	20	4	120.452	149.865	30	13264	21.468	21.446	NA	7.239	0.724	144.689	-6.062	20211106	0	Dr α1β4	GMPCPP	Rep 3
223	20	5	115.16	153.557	40	12976	27.92	27.892	NA	6.453	0.645	145.098	0.409	20211106	0	Dr α1β4	GMPCPP	Rep 3
224	20	6	109.13	156.88	50	13008	34.805	34.765	NA	6.885	0.689	151.144	6.047	20211106	0	Dr α1β4	GMPCPP	Rep 3
225	20	7	103.346	160.695	60	13616	41.734	41.692	NA	6.929	0.693	146.592	-4.552	20211106	0	Dr α1β4	GMPCPP	Rep 3
226	20	8	97.438	165.125	70	13888	49.118	49.054	NA	7.384	0.738	143.13	-3.462	20211106	0	Dr α1β4	GMPCPP	Rep 3
227	20	9	92.27	168.817	80	14144	55.47	55.4	NA	6.352	0.635	144.462	1.332	20211106	0	Dr α1β4	GMPCPP	Rep 3
228	20	10	86.978	172.878	90	11344	62.141	62.053	NA	6.671	0.667	142.496	-1.966	20211106	0	Dr α1β4	GMPCPP	Rep 3
229	20	11	81.44	177.309	100	14000	69.233	69.121	NA	7.092	0.709	141.34	-1.156	20211106	0	Dr α1β4	GMPCPP	Rep 3
230	20	12	76.763	182.109	110	13904	75.934	75.696	NA	6.701	0.67	134.256	-7.084	20211106	0	Dr α1β4	GMPCPP	Rep 3
231	21	1	97.1	40.612	0	10192	0	0	NA	NA	NA	NA	NA	20211106	0	Dr α1β4	GMPCPP	Rep 3
232	21	2	90.085	41.535	10	10416	7.075	7.075	NA	7.075	0.708	172.504	NA	20211106	0	Dr α1β4	GMPCPP	Rep 3
233	21	3	83.07	42.458	20	10864	14.151	14.151	NA	7.075	0.708	172.504	0	20211106	0	Dr α1β4	GMPCPP	Rep 3
234	21	4	76.886	42.981	30	13008	20.357	20.352	NA	6.206	0.621	175.166	2.661	20211106	0	Dr α1β4	GMPCPP	Rep 3
235	21	5	69.133	44.95	40	9904	28.356	28.301	NA	7.999	0.8	165.75	-9.416	20211106	0	Dr α1β4	GMPCPP	Rep 3
236	21	6	63.472	47.658	50	10208	34.631	34.358	NA	6.275	0.628	154.44	-11.31	20211106	0	Dr α1β4	GMPCPP	Rep 3
237	21	7	56.703	49.135	60	11120	41.559	41.286	NA	6.928	0.693	167.692	13.252	20211106	0	Dr α1β4	GMPCPP	Rep 3
238	21	8	49.811	51.473	70	9504	48.837	48.52	NA	7.278	0.728	161.259	-6.433	20211106	0	Dr α1β4	GMPCPP	Rep 3
239	21	9	43.658	53.319	80	9616	55.261	54.932	NA	6.424	0.642	163.301	2.042	20211106	0	Dr α1β4	GMPCPP	Rep 3
240	21	10	36.397	57.134	90	9712	63.463	62.911	NA	8.202	0.82	152.281	-11.019	20211106	0	Dr α1β4	GMPCPP	Rep 3
241	21	11	30.859	59.964	100	11584	69.683	69.01	NA	6.219	0.622	152.928	0.646	20211106	0	Dr α1β4	GMPCPP	Rep 3
242	21	12	24.337	62.795	110	12304	76.793	76.07	NA	7.11	0.711	156.541	3.613	20211106	0	Dr α1β4	GMPCPP	Rep 3
1	1	1	87.685	111.683	0	9328	0	0	NA	NA	NA	NA	NA	20211106	0	Hs α1β3	GMPCPP	Rep 3
2	1	2	93.623	114.975	10	11168	6.789	6.789	NA	6.789	0.679	29.004	NA	20211106	0	Hs α1β3	GMPCPP	Rep 3
3	1	3	100.023	118.298	20	12640	14	13.999	NA	7.211	0.721	27.44	-1.564	20211106	0	Hs α1β3	GMPCPP	Rep 3
4	1	4	105.807	122.359	30	10720	21.068	21.033	NA	7.068	0.707	35.074	7.634	20211106	0	Hs α1β3	GMPCPP	Rep 3
5	1	5	110.483	126.913	40	15296	27.595	27.417	NA	6.527	0.653	44.236	9.162	20211106	0	Hs α1β3	GMPCPP	Rep 3
6	1	6	114.422	132.82	50	12272	34.695	34.082	NA	7.1	0.71	56.31	12.074	20211106	0	Hs α1β3	GMPCPP	Rep 3
7	1	7	118.606	137.251	60	13024	40.789	40.122	NA	6.094	0.609	46.637	-9.673	20211106	0	Hs α1β3	GMPCPP	Rep 3
8	1	8	123.036	142.419	70	11488	47.596	46.844	NA	6.808	0.681	49.399	2.762	20211106	0	Hs α1β3	GMPCPP	Rep 3
9	1	9	127.959	147.219	80	12464	54.472	53.71	NA	6.875	0.688	44.275	-5.124	20211106	0	Hs α1β3	GMPCPP	Rep 3
10	1	10	132.636	151.772	90	11728	60.999	60.23	NA	6.527	0.653	44.236	-0.039	20211106	0	Hs α1β3	GMPCPP	Rep 3
11	1	11	138.05	156.695	100	9712	68.317	67.548	NA	7.318	0.732	42.274	-1.962	20211106	0	Hs α1β3	GMPCPP	Rep 3
12	1	12	142.85	160.756	110	11744	74.604	73.833	NA	6.287	0.629	40.236	-2.037	20211106	0	Hs α1β3	GMPCPP	Rep 3
13	2	1	87.839	88.885	0	12336	0	0	NA	NA	NA	NA	NA	20211106	0	Hs α1β3	GMPCPP	Rep 3
14	2	2	82.178	92.7	10	13504	6.827	6.827	NA	6.827	0.683	146.023	NA	20211106	0	Hs α1β3	GMPCPP	Rep 3
15	2	3	76.609	97.192	20	11632	13.981	13.968	NA	7.155	0.715	141.109	-4.914	20211106	0	Hs α1β3	GMPCPP	Rep 3
16	2	4	71.348	101.346	30	12368	20.684	20.669	NA	6.703	0.67	141.71	0.601	20211106	0	Hs α1β3	GMPCPP	Rep 3
17	2	5	66.272	106.515	40	12000	27.929	27.856	NA	7.245	0.724	134.484	-7.226	20211106	0	Hs α1β3	GMPCPP	Rep 3
18	2	6	61.287	111.683	50	12480	35.11	34.996	NA	7.18	0.718	133.958	-0.525	20211106	0	Hs α1β3	GMPCPP	Rep 3
19	2	7	56.303	116.668	60	14288	42.158	42.028	NA	7.049	0.705	135	1.042	20211106	0	Hs α1β3	GMPCPP	Rep 3
20	2	8	51.504	121.375	70	10656	48.881	48.743	NA	6.723	0.672	135.556	0.556	20211106	0	Hs α1β3	GMPCPP	Rep 3
21	2	9	46.889	127.282	80	13040	56.377	56.136	NA	7.496	0.75	127.999	-7.558	20211106	0	Hs α1β3	GMPCPP	Rep 3
22	2	10	42.735	132.082	90	12448	62.725	62.453	NA	6.347	0.635	130.872	2.874	20211106	0	Hs α1β3	GMPCPP	Rep 3
23	2	11	37.382	137.527	100	11600	70.361	70.086	NA	7.636	0.764	134.51	3.638	20211106	0	Hs α1β3	GMPCPP	Rep 3
24	2	12	32.674	143.527	110	8512	77.987	77.646	NA	7.626	0.763	128.118	-6.392	20211106	0	Hs α1β3	GMPCPP	Rep 3
25	2	13	28.428	147.865	120	12176	84.057	83.715	NA	6.07	0.607	134.384	6.266	20211106	0	Hs α1β3	GMPCPP	Rep 3
26	2	14	23.537	153.588	130	8448	91.586	91.221	NA	7.529	0.753	130.525	-3.859	20211106	0	Hs α1β3	GMPCPP	Rep 3
27	3	1	62.487	102.823	0	12016	0	0	NA	NA	NA	NA	NA	20211106	0	Hs α1β3	GMPCPP	Rep 3
28	3	2	55.749	103.469	10	13040	6.769	6.769	NA	6.769	0.677	174.523	NA	20211106	0	Hs α1β3	GMPCPP	Rep 3
29	3	3	48.55	101.807	20	10752	14.157	13.974	NA	7.389	0.739	-167.005	18.472	20211106	0	Hs α1β3	GMPCPP	Rep 3
30	3	4	42.366	98.854	30	11680	21.011	20.509	NA	6.853	0.685	-154.47	12.535	20211106	0	Hs α1β3	GMPCPP	Rep 3
31	3	5	37.843	93.593	40	12256	27.949	26.316	NA	6.938	0.694	-130.684	23.786	20211106	0	Hs α1β3	GMPCPP	Rep 3
32	3	6	35.351	87.131	50	10880	34.874	31.346	NA	6.925	0.692	-111.092	19.592	20211106	0	Hs α1β3	GMPCPP	Rep 3
33	3	7	36.828	80.024	60	11296	42.133	34.324	NA	7.259	0.726	-78.261	32.831	20211106	0	Hs α1β3	GMPCPP	Rep 3
34	3	8	40.335	74.209	70	13440	48.923	36.186	NA	6.791	0.679	-58.903	19.359	20211106	0	Hs α1β3	GMPCPP	Rep 3
35	3	9	46.15	69.871	80	10864	56.178	36.779	NA	7.255	0.725	-36.724	22.179	20211106	0	Hs α1β3	GMPCPP	Rep 3
36	3	10	53.073	69.318	90	13696	63.123	34.803	NA	6.945	0.694	-4.574	32.15	20211106	0	Hs α1β3	GMPCPP	Rep 3
37	3	11	59.626	72.087	100	11728	70.237	30.869	NA	7.114	0.711	22.906	27.48	20211106	0	Hs α1β3	GMPCPP	Rep 3
38	3	12	64.333	77.163	110	16160	77.16	25.726	NA	6.923	0.692	47.161	24.255	20211106	0	Hs α1β3	GMPCPP	Rep 3
39	3	13	66.825	83.993	120	14032	84.431	19.323	NA	7.271	0.727	69.955	22.794	20211106	0	Hs α1β3	GMPCPP	Rep 3
40	3	14	66.179	90.916	130	10800	91.384	12.466	NA	6.953	0.695	95.332	25.377	20211106	0	Hs α1β3	GMPCPP	Rep 3
41	3	15	61.841	97.008	140	10992	98.862	5.851	NA	7.479	0.748	125.455	30.123	20211106	0	Hs α1β3	GMPCPP	Rep 3
42	4	1	68.948	112.791	0	15440	0	0	NA	NA	NA	NA	NA	20211106	0	Hs α1β3	GMPCPP	Rep 3
43	4	2	62.764	115.191	10	13824	6.633	6.633	NA	6.633	0.663	158.791	NA	20211106	0	Hs α1β3	GMPCPP	Rep 3
44	4	3	55.288	117.867	20	11408	14.574	14.573	NA	7.941	0.794	160.301	1.511	20211106	0	Hs α1β3	GMPCPP	Rep 3
45	4	4	48.458	119.806	30	11392	21.674	21.658	NA	7.1	0.71	164.157	3.856	20211106	0	Hs α1β3	GMPCPP	Rep 3
46	4	5	40.704	121.56	40	9264	29.623	29.574	NA	7.949	0.795	167.255	3.098	20211106	0	Hs α1β3	GMPCPP	Rep 3
47	4	6	33.782	123.221	50	8608	36.743	36.681	NA	7.119	0.712	166.504	-0.75	20211106	0	Hs α1β3	GMPCPP	Rep 3
48	4	7	26.952	124.052	60	10880	43.623	43.48	NA	6.881	0.688	173.066	6.561	20211106	0	Hs α1β3	GMPCPP	Rep 3
49	4	8	19.198	124.329	70	8512	51.381	51.07	NA	7.758	0.776	177.955	4.889	20211106	0	Hs α1β3	GMPCPP	Rep 3
50	4	9	12.461	124.421	80	8736	58.12	57.673	NA	6.739	0.674	179.215	1.261	20211106	0	Hs α1β3	GMPCPP	Rep 3
51	4	10	4.8	124.421	90	9856	65.781	65.194	NA	7.661	0.766	180	0.785	20211106	0	Hs α1β3	GMPCPP	Rep 3
52	5	1	89.008	161.003	0	11568	0	0	NA	NA	NA	NA	NA	20211106	0	Hs α1β3	GMPCPP	Rep 3
53	5	2	83.993	156.911	10	11264	6.473	6.473	NA	6.473	0.647	-140.787	NA	20211106	0	Hs α1β3	GMPCPP	Rep 3
54	5	3	78.086	153.403	20	11680	13.343	13.306	NA	6.87	0.687	-149.3	-8.513	20211106	0	Hs α1β3	GMPCPP	Rep 3
55	5	4	72.363	149.988	30	14032	20.007	19.959	NA	6.664	0.666	-149.172	0.128	20211106	0	Hs α1β3	GMPCPP	Rep 3
56	5	5	66.733	146.665	40	12384	26.544	26.49	NA	6.538	0.654	-149.452	-0.28	20211106	0	Hs α1β3	GMPCPP	Rep 3
57	5	6	61.103	142.604	50	11072	33.487	33.425	NA	6.942	0.694	-144.197	5.256	20211106	0	Hs α1β3	GMPCPP	Rep 3
58	5	7	56.211	138.174	60	12640	40.087	39.96	NA	6.6	0.66	-137.834	6.363	20211106	0	Hs α1β3	GMPCPP	Rep 3
59	5	8	51.596	133.097	70	10128	46.947	46.673	NA	6.861	0.686	-132.274	5.56	20211106	0	Hs α1β3	GMPCPP	Rep 3
60	5	9	46.704	128.851	80	11456	53.425	53.135	NA	6.477	0.648	-139.044	-6.771	20211106	0	Hs α1β3	GMPCPP	Rep 3
61	5	10	41.812	123.959	90	11008	60.343	59.997	NA	6.918	0.692	-135	4.044	20211106	0	Hs α1β3	GMPCPP	Rep 3
62	5	11	37.012	118.883	100	10368	67.329	66.915	NA	6.986	0.699	-133.394	1.606	20211106	0	Hs α1β3	GMPCPP	Rep 3
63	6	1	77.255	137.804	0	11840	0	0	NA	NA	NA	NA	NA	20211106	0	Hs α1β3	GMPCPP	Rep 3
64	6	2	70.241	139.835	10	11056	7.303	7.303	NA	7.303	0.73	163.856	NA	20211106	0	Hs α1β3	GMPCPP	Rep 3
65	6	3	63.595	140.943	20	11056	14.04	14.016	NA	6.737	0.674	170.538	6.682	20211106	0	Hs α1β3	GMPCPP	Rep 3
66	6	4	56.58	140.02	30	10560	21.115	20.794	NA	7.075	0.708	-172.504	16.958	20211106	0	Hs α1β3	GMPCPP	Rep 3
67	6	5	49.842	136.881	40	9872	28.548	27.429	NA	7.433	0.743	-155.026	17.478	20211106	0	Hs α1β3	GMPCPP	Rep 3
68	6	6	43.935	132.912	50	11792	35.665	33.678	NA	7.117	0.712	-146.104	8.922	20211106	0	Hs α1β3	GMPCPP	Rep 3
69	6	7	38.766	127.559	60	9536	43.106	39.829	NA	7.441	0.744	-133.995	12.109	20211106	0	Hs α1β3	GMPCPP	Rep 3
70	6	8	35.474	121.929	70	12368	49.629	44.696	NA	6.522	0.652	-120.315	13.68	20211106	0	Hs α1β3	GMPCPP	Rep 3
71	6	9	33.259	115.283	80	10640	56.634	49.426	NA	7.005	0.701	-108.435	11.88	20211106	0	Hs α1β3	GMPCPP	Rep 3
72	6	10	32.52	107.899	90	11472	64.055	53.81	NA	7.421	0.742	-95.711	12.724	20211106	0	Hs α1β3	GMPCPP	Rep 3
73	6	11	33.382	101.253	100	9968	70.756	57.104	NA	6.701	0.67	-82.614	13.097	20211106	0	Hs α1β3	GMPCPP	Rep 3
74	7	1	111.283	105.807	0	14992	0	0	NA	NA	NA	NA	NA	20211106	0	Hs α1β3	GMPCPP	Rep 3
75	7	2	110.176	112.206	10	10272	6.495	6.495	NA	6.495	0.649	99.819	NA	20211106	0	Hs α1β3	GMPCPP	Rep 3
76	7	3	108.945	118.852	20	12768	13.253	13.253	NA	6.759	0.676	100.491	0.672	20211106	0	Hs α1β3	GMPCPP	Rep 3
77	7	4	108.699	125.867	30	11024	20.272	20.226	NA	7.019	0.702	92.01	-8.482	20211106	0	Hs α1β3	GMPCPP	Rep 3
78	7	5	108.699	132.759	40	11424	27.164	27.075	NA	6.892	0.689	90	-2.01	20211106	0	Hs α1β3	GMPCPP	Rep 3
79	7	6	109.93	139.281	50	10992	33.802	33.502	NA	6.638	0.664	79.315	-10.685	20211106	0	Hs α1β3	GMPCPP	Rep 3
80	7	7	110.914	146.665	60	10528	41.251	40.86	NA	7.449	0.745	82.405	3.09	20211106	0	Hs α1β3	GMPCPP	Rep 3
81	7	8	112.022	152.942	70	13824	47.625	47.14	NA	6.373	0.637	79.992	-2.413	20211106	0	Hs α1β3	GMPCPP	Rep 3
82	7	9	112.145	159.587	80	14864	54.271	53.787	NA	6.647	0.665	88.939	8.947	20211106	0	Hs α1β3	GMPCPP	Rep 3
83	7	10	112.637	166.602	90	11184	61.303	60.81	NA	7.032	0.703	85.986	-2.953	20211106	0	Hs α1β3	GMPCPP	Rep 3
84	7	11	113.868	173.863	100	9664	68.668	68.105	NA	7.365	0.736	80.38	-5.606	20211106	0	Hs α1β3	GMPCPP	Rep 3
85	7	12	115.345	180.263	110	10240	75.236	74.566	NA	6.568	0.657	77.005	-3.375	20211106	0	Hs α1β3	GMPCPP	Rep 3
86	8	1	167.279	136.328	0	12416	0	0	NA	NA	NA	NA	NA	20211106	0	Hs α1β3	GMPCPP	Rep 3
87	8	2	166.541	143.589	10	12496	7.298	7.298	NA	7.298	0.73	95.807	NA	20211106	0	Hs α1β3	GMPCPP	Rep 3
88	8	3	165.187	150.726	20	9968	14.564	14.55	NA	7.265	0.727	100.739	4.932	20211106	0	Hs α1β3	GMPCPP	Rep 3
89	8	4	163.956	157.372	30	11568	21.322	21.305	NA	6.759	0.676	100.491	-0.247	20211106	0	Hs α1β3	GMPCPP	Rep 3
90	8	5	162.725	164.756	40	10208	28.808	28.791	NA	7.486	0.749	99.462	-1.029	20211106	0	Hs α1β3	GMPCPP	Rep 3
91	8	6	161.126	171.156	50	13408	35.404	35.367	NA	6.596	0.66	104.036	4.574	20211106	0	Hs α1β3	GMPCPP	Rep 3
92	8	7	159.649	178.663	60	9424	43.055	43.017	NA	7.651	0.765	101.129	-2.907	20211106	0	Hs α1β3	GMPCPP	Rep 3
93	8	8	158.049	184.816	70	14016	49.413	49.359	NA	6.358	0.636	104.574	3.445	20211106	0	Hs α1β3	GMPCPP	Rep 3
94	9	1	162.602	120.575	0	13136	0	0	NA	NA	NA	NA	NA	20211106	0	Hs α1β3	GMPCPP	Rep 3
95	9	2	163.341	126.605	10	12464	6.075	6.075	NA	6.075	0.608	83.019	NA	20211106	0	Hs α1β3	GMPCPP	Rep 3
96	9	3	164.448	133.497	20	10896	13.056	13.053	NA	6.98	0.698	80.87	-2.149	20211106	0	Hs α1β3	GMPCPP	Rep 3
97	9	4	164.818	139.773	30	11600	19.343	19.326	NA	6.287	0.629	86.634	5.764	20211106	0	Hs α1β3	GMPCPP	Rep 3
98	9	5	165.433	146.911	40	11616	26.507	26.488	NA	7.164	0.716	85.073	-1.561	20211106	0	Hs α1β3	GMPCPP	Rep 3
99	9	6	166.417	153.311	50	10144	32.982	32.957	NA	6.475	0.647	81.254	-3.819	20211106	0	Hs α1β3	GMPCPP	Rep 3
100	9	7	166.91	160.08	60	10656	39.768	39.739	NA	6.787	0.679	85.84	4.587	20211106	0	Hs α1β3	GMPCPP	Rep 3
101	9	8	167.156	166.971	70	9664	46.665	46.619	NA	6.896	0.69	87.955	2.114	20211106	0	Hs α1β3	GMPCPP	Rep 3
102	9	9	168.263	173.617	80	9504	53.402	53.343	NA	6.737	0.674	80.538	-7.417	20211106	0	Hs α1β3	GMPCPP	Rep 3
103	9	10	169.002	179.77	90	9744	59.599	59.54	NA	6.197	0.62	83.157	2.62	20211106	0	Hs α1β3	GMPCPP	Rep 3
104	9	11	168.633	187.031	100	8880	66.87	66.729	NA	7.27	0.727	92.911	9.754	20211106	0	Hs α1β3	GMPCPP	Rep 3
105	10	1	147.342	151.096	0	11968	0	0	NA	NA	NA	NA	NA	20211106	0	Hs α1β3	GMPCPP	Rep 3
106	10	2	149.68	144.573	10	10768	6.929	6.929	NA	6.929	0.693	-70.278	NA	20211106	0	Hs α1β3	GMPCPP	Rep 3
107	10	3	151.526	138.297	20	15168	13.471	13.466	NA	6.542	0.654	-73.61	-3.333	20211106	0	Hs α1β3	GMPCPP	Rep 3
108	10	4	153.618	131.897	30	17616	20.204	20.198	NA	6.733	0.673	-71.896	1.714	20211106	0	Hs α1β3	GMPCPP	Rep 3
109	10	5	155.464	125.005	40	15712	27.339	27.325	NA	7.135	0.713	-75.005	-3.109	20211106	0	Hs α1β3	GMPCPP	Rep 3
110	10	6	157.31	118.483	50	13616	34.118	34.102	NA	6.779	0.678	-74.197	0.807	20211106	0	Hs α1β3	GMPCPP	Rep 3
111	10	7	158.787	111.714	60	13344	41.045	41.011	NA	6.928	0.693	-77.692	-3.494	20211106	0	Hs α1β3	GMPCPP	Rep 3
112	10	8	160.264	104.822	70	10048	48.094	48.044	NA	7.048	0.705	-77.905	-0.213	20211106	0	Hs α1β3	GMPCPP	Rep 3
113	10	9	161.864	98.054	80	10080	55.049	54.994	NA	6.955	0.696	-76.701	1.204	20211106	0	Hs α1β3	GMPCPP	Rep 3
114	10	10	163.587	90.793	90	10000	62.511	62.453	NA	7.463	0.746	-76.651	0.05	20211106	0	Hs α1β3	GMPCPP	Rep 3
115	10	11	165.802	84.762	100	14784	68.936	68.854	NA	6.424	0.642	-69.829	6.822	20211106	0	Hs α1β3	GMPCPP	Rep 3
116	10	12	168.14	77.625	110	8576	76.447	76.358	NA	7.511	0.751	-71.862	-2.033	20211106	0	Hs α1β3	GMPCPP	Rep 3
117	11	1	112.76	127.344	0	16496	0	0	NA	NA	NA	NA	NA	20211106	0	Hs α1β3	GMPCPP	Rep 3
118	11	2	117.314	121.19	10	14192	7.655	7.655	NA	7.655	0.765	-53.499	NA	20211106	0	Hs α1β3	GMPCPP	Rep 3
119	11	3	121.867	116.021	20	12912	14.543	14.53	NA	6.888	0.689	-48.621	4.877	20211106	0	Hs α1β3	GMPCPP	Rep 3
120	11	4	125.928	110.36	30	13408	21.511	21.49	NA	6.967	0.697	-54.345	-5.723	20211106	0	Hs α1β3	GMPCPP	Rep 3
121	11	5	129.497	104.084	40	10512	28.731	28.656	NA	7.22	0.722	-60.376	-6.032	20211106	0	Hs α1β3	GMPCPP	Rep 3
122	11	6	132.451	98.177	50	14448	35.335	35.191	NA	6.604	0.66	-63.435	-3.059	20211106	0	Hs α1β3	GMPCPP	Rep 3
123	11	7	135.035	91.531	60	14048	42.466	42.175	NA	7.13	0.713	-68.749	-5.315	20211106	0	Hs α1β3	GMPCPP	Rep 3
124	11	8	137.497	85.378	70	13184	49.093	48.714	NA	6.627	0.663	-68.199	0.551	20211106	0	Hs α1β3	GMPCPP	Rep 3
125	11	9	139.589	79.163	80	16544	55.651	55.147	NA	6.558	0.656	-71.395	-3.196	20211106	0	Hs α1β3	GMPCPP	Rep 3
126	11	10	141.435	72.148	90	13632	62.904	62.2	NA	7.254	0.725	-75.256	-3.861	20211106	0	Hs α1β3	GMPCPP	Rep 3
127	11	11	143.281	65.133	100	9584	70.158	69.294	NA	7.254	0.725	-75.256	0	20211106	0	Hs α1β3	GMPCPP	Rep 3
128	11	12	144.881	58.488	110	12656	76.993	75.979	NA	6.835	0.684	-76.464	-1.208	20211106	0	Hs α1β3	GMPCPP	Rep 3
129	11	13	145.373	51.35	120	10752	84.148	82.696	NA	7.155	0.715	-86.055	-9.591	20211106	0	Hs α1β3	GMPCPP	Rep 3
130	12	1	69.41	68.487	0	12464	0	0	NA	NA	NA	NA	NA	20211106	0	Hs α1β3	GMPCPP	Rep 3
131	12	2	73.502	62.549	10	13136	7.211	7.211	NA	7.211	0.721	-55.429	NA	20211106	0	Hs α1β3	GMPCPP	Rep 3
132	12	3	78.301	56.888	20	9808	14.633	14.615	NA	7.422	0.742	-49.708	5.721	20211106	0	Hs α1β3	GMPCPP	Rep 3
133	12	4	83.101	51.842	30	13152	21.597	21.552	NA	6.964	0.696	-46.432	3.276	20211106	0	Hs α1β3	GMPCPP	Rep 3
134	12	5	88.27	46.55	40	11968	28.994	28.93	NA	7.397	0.74	-45.674	0.758	20211106	0	Hs α1β3	GMPCPP	Rep 3
135	12	6	92.454	41.135	50	13104	35.838	35.765	NA	6.843	0.684	-52.306	-6.632	20211106	0	Hs α1β3	GMPCPP	Rep 3
136	12	7	96.269	34.736	60	9440	43.288	43.134	NA	7.45	0.745	-59.199	-6.893	20211106	0	Hs α1β3	GMPCPP	Rep 3
137	12	8	99.592	28.336	70	9888	50.499	50.23	NA	7.211	0.721	-62.56	-3.362	20211106	0	Hs α1β3	GMPCPP	Rep 3
138	12	9	101.93	22.306	80	14608	56.967	56.482	NA	6.468	0.647	-68.806	-6.246	20211106	0	Hs α1β3	GMPCPP	Rep 3
139	12	10	104.146	15.66	90	9280	63.972	63.224	NA	7.005	0.701	-71.565	-2.759	20211106	0	Hs α1β3	GMPCPP	Rep 3
140	12	11	106.853	8.769	100	10144	71.376	70.486	NA	7.405	0.74	-68.552	3.013	20211106	0	Hs α1β3	GMPCPP	Rep 3
141	13	1	89.008	102.3	0	15152	0	0	NA	NA	NA	NA	NA	20211106	0	Hs α1β3	GMPCPP	Rep 3
142	13	2	95.254	101.992	10	12672	6.253	6.253	NA	6.253	0.625	-2.82	NA	20211106	0	Hs α1β3	GMPCPP	Rep 3
143	13	3	100.515	102.084	20	11552	11.515	11.509	NA	5.262	0.526	1.005	3.825	20211106	0	Hs α1β3	GMPCPP	Rep 3
144	13	4	104.484	101.992	30	14400	15.485	15.479	NA	3.97	0.397	-1.332	-2.337	20211106	0	Hs α1β3	GMPCPP	Rep 3
145	13	5	111.13	101.438	40	11744	22.154	22.138	NA	6.669	0.667	-4.764	-3.431	20211106	0	Hs α1β3	GMPCPP	Rep 3
146	13	6	116.391	101.438	50	11248	27.415	27.396	NA	5.261	0.526	0	4.764	20211106	0	Hs α1β3	GMPCPP	Rep 3
147	13	7	122.206	100.977	60	10144	33.248	33.224	NA	5.833	0.583	-4.538	-4.538	20211106	0	Hs α1β3	GMPCPP	Rep 3
148	13	8	127.928	100.792	70	18480	38.974	38.949	NA	5.726	0.573	-1.848	2.69	20211106	0	Hs α1β3	GMPCPP	Rep 3
149	13	9	132.174	100.423	80	14304	43.236	43.207	NA	4.262	0.426	-4.97	-3.122	20211106	0	Hs α1β3	GMPCPP	Rep 3
150	13	10	138.174	100.238	90	13712	49.238	49.208	NA	6.002	0.6	-1.762	3.207	20211106	0	Hs α1β3	GMPCPP	Rep 3
151	13	11	143.988	100.238	100	9968	55.053	55.019	NA	5.815	0.581	0	1.762	20211106	0	Hs α1β3	GMPCPP	Rep 3
152	13	12	148.45	99.161	110	12240	59.642	59.524	NA	4.589	0.459	-13.57	-13.57	20211106	0	Hs α1β3	GMPCPP	Rep 3
153	13	13	152.634	98.177	120	17216	63.941	63.759	NA	4.299	0.43	-13.241	0.33	20211106	0	Hs α1β3	GMPCPP	Rep 3
154	14	1	160.879	85.87	0	9552	0	0	NA	NA	NA	NA	NA	20211106	0	Hs α1β3	GMPCPP	Rep 3
155	14	2	155.526	88.608	10	11840	6.013	6.013	NA	6.013	0.601	152.911	NA	20211106	0	Hs α1β3	GMPCPP	Rep 3
156	14	3	150.173	91.654	20	12528	12.172	12.169	NA	6.159	0.616	150.362	-2.549	20211106	0	Hs α1β3	GMPCPP	Rep 3
157	14	4	144.173	95.346	30	9824	19.217	19.207	NA	7.045	0.704	148.392	-1.969	20211106	0	Hs α1β3	GMPCPP	Rep 3
158	14	5	138.45	98.484	40	9440	25.743	25.733	NA	6.527	0.653	151.26	2.868	20211106	0	Hs α1β3	GMPCPP	Rep 3
159	14	6	132.912	101.623	50	12272	32.109	32.098	NA	6.365	0.637	150.461	-0.799	20211106	0	Hs α1β3	GMPCPP	Rep 3
160	14	7	127.098	104.669	60	11552	38.673	38.66	NA	6.564	0.656	152.354	1.893	20211106	0	Hs α1β3	GMPCPP	Rep 3
161	14	8	121.283	107.714	70	12096	45.238	45.223	NA	6.564	0.656	152.354	0	20211106	0	Hs α1β3	GMPCPP	Rep 3
162	14	9	115.468	110.483	80	11440	51.678	51.653	NA	6.441	0.644	154.537	2.183	20211106	0	Hs α1β3	GMPCPP	Rep 3
163	14	10	109.56	112.976	90	14496	58.09	58.037	NA	6.411	0.641	157.126	2.59	20211106	0	Hs α1β3	GMPCPP	Rep 3
164	14	11	104.761	115.006	100	10800	63.301	63.231	NA	5.211	0.521	157.068	-0.058	20211106	0	Hs α1β3	GMPCPP	Rep 3
165	14	12	98.392	118.514	110	10304	70.572	70.5	NA	7.271	0.727	151.157	-5.911	20211106	0	Hs α1β3	GMPCPP	Rep 3
166	14	13	93.223	120.544	120	10544	76.125	76.024	NA	5.553	0.555	158.552	7.395	20211106	0	Hs α1β3	GMPCPP	Rep 3
167	14	14	86.855	123.713	130	9168	83.239	83.137	NA	7.114	0.711	153.546	-5.006	20211106	0	Hs α1β3	GMPCPP	Rep 3
168	15	1	117.406	108.914	0	14048	0	0	NA	NA	NA	NA	NA	20211106	0	Hs α1β3	GMPCPP	Rep 3
169	15	2	116.668	101.9	10	13920	7.054	7.054	NA	7.054	0.705	-96.009	NA	20211106	0	Hs α1β3	GMPCPP	Rep 3
170	15	3	117.591	94.7	20	11872	14.312	14.215	NA	7.258	0.726	-82.694	13.315	20211106	0	Hs α1β3	GMPCPP	Rep 3
171	15	4	118.514	87.685	30	13712	21.387	21.258	NA	7.075	0.708	-82.504	0.19	20211106	0	Hs α1β3	GMPCPP	Rep 3
172	15	5	116.668	80.855	40	11856	28.463	28.069	NA	7.075	0.708	-105.124	-22.62	20211106	0	Hs α1β3	GMPCPP	Rep 3
173	15	6	115.375	73.84	50	14896	35.595	35.133	NA	7.133	0.713	-100.437	4.687	20211106	0	Hs α1β3	GMPCPP	Rep 3
174	15	7	115.006	67.01	60	12128	42.436	41.973	NA	6.84	0.684	-93.094	7.343	20211106	0	Hs α1β3	GMPCPP	Rep 3
175	15	8	112.053	59.811	70	10144	50.217	49.395	NA	7.782	0.778	-112.306	-19.212	20211106	0	Hs α1β3	GMPCPP	Rep 3
176	15	9	106.884	56.303	80	9344	56.464	53.653	NA	6.246	0.625	-145.84	-33.534	20211106	0	Hs α1β3	GMPCPP	Rep 3
177	15	10	100.607	52.98	90	11632	63.566	58.402	NA	7.102	0.71	-152.103	-6.262	20211106	0	Hs α1β3	GMPCPP	Rep 3
178	15	11	95.069	48.365	100	9120	70.774	64.538	NA	7.209	0.721	-140.194	11.908	20211106	0	Hs α1β3	GMPCPP	Rep 3
179	16	1	34.336	54.826	0	11168	0	0	NA	NA	NA	NA	NA	20211106	0	Hs α1β3	GMPCPP	Rep 3
180	16	2	35.597	61.626	10	9424	6.915	6.915	NA	6.915	0.692	79.49	NA	20211106	0	Hs α1β3	GMPCPP	Rep 3
181	16	3	40.397	66.549	20	10368	13.791	13.196	NA	6.875	0.688	45.725	-33.765	20211106	0	Hs α1β3	GMPCPP	Rep 3
182	16	4	47.042	69.871	30	7744	21.221	19.693	NA	7.43	0.743	26.565	-19.16	20211106	0	Hs α1β3	GMPCPP	Rep 3
183	16	5	53.811	70.856	40	9120	28.061	25.224	NA	6.84	0.684	8.276	-18.289	20211106	0	Hs α1β3	GMPCPP	Rep 3
184	16	6	60.949	70.979	50	9984	35.2	31.132	NA	7.139	0.714	0.988	-7.288	20211106	0	Hs α1β3	GMPCPP	Rep 3
185	16	7	66.733	68.887	60	9888	41.351	35.317	NA	6.151	0.615	-19.885	-20.873	20211106	0	Hs α1β3	GMPCPP	Rep 3
186	16	8	72.64	64.826	70	9040	48.519	39.588	NA	7.169	0.717	-34.509	-14.623	20211106	0	Hs α1β3	GMPCPP	Rep 3
187	16	9	77.194	60.149	80	15584	55.046	43.187	NA	6.527	0.653	-45.764	-11.255	20211106	0	Hs α1β3	GMPCPP	Rep 3
188	16	10	81.132	54.611	90	16512	61.842	46.797	NA	6.795	0.68	-54.583	-8.819	20211106	0	Hs α1β3	GMPCPP	Rep 3
189	16	11	82.117	47.842	100	10208	68.682	48.289	NA	6.84	0.684	-81.724	-27.141	20211106	0	Hs α1β3	GMPCPP	Rep 3
190	16	12	82.363	40.458	110	12912	76.07	50.13	NA	7.388	0.739	-88.091	-6.367	20211106	0	Hs α1β3	GMPCPP	Rep 3
191	16	13	80.517	33.813	120	11776	82.967	50.737	NA	6.897	0.69	-105.524	-17.433	20211106	0	Hs α1β3	GMPCPP	Rep 3
192	16	14	76.209	28.152	130	10048	90.081	49.648	NA	7.113	0.711	-127.266	-21.742	20211106	0	Hs α1β3	GMPCPP	Rep 3
193	16	15	70.548	25.69	140	10672	96.254	46.479	NA	6.173	0.617	-156.501	-29.235	20211106	0	Hs α1β3	GMPCPP	Rep 3
194	16	16	63.164	25.813	150	7968	103.639	40.9	NA	7.385	0.739	179.045	-24.453	20211106	0	Hs α1β3	GMPCPP	Rep 3
195	17	1	113.006	43.043	0	15904	0	0	NA	NA	NA	NA	NA	20211106	0	Hs α1β3	GMPCPP	Rep 3
196	17	2	105.868	45.689	10	9840	7.613	7.613	NA	7.613	0.761	159.661	NA	20211106	0	Hs α1β3	GMPCPP	Rep 3
197	17	3	99.407	48.55	20	12432	14.679	14.672	NA	7.066	0.707	156.114	-3.547	20211106	0	Hs α1β3	GMPCPP	Rep 3
198	17	4	93.5	51.965	30	12048	21.502	21.45	NA	6.823	0.682	149.967	-6.147	20211106	0	Hs α1β3	GMPCPP	Rep 3
199	17	5	86.947	55.749	40	10176	29.07	28.992	NA	7.567	0.757	149.995	0.028	20211106	0	Hs α1β3	GMPCPP	Rep 3
200	17	6	81.132	59.164	50	13472	35.813	35.72	NA	6.744	0.674	149.574	-0.421	20211106	0	Hs α1β3	GMPCPP	Rep 3
201	17	7	75.779	64.426	60	10768	43.319	42.932	NA	7.506	0.751	135.498	-14.076	20211106	0	Hs α1β3	GMPCPP	Rep 3
202	17	8	70.148	68.579	70	11936	50.316	49.889	NA	6.997	0.7	143.584	8.085	20211106	0	Hs α1β3	GMPCPP	Rep 3
203	17	9	65.072	73.933	80	8864	57.693	57.026	NA	7.378	0.738	133.479	-10.104	20211106	0	Hs α1β3	GMPCPP	Rep 3
204	17	10	60.088	78.64	90	11936	64.549	63.777	NA	6.856	0.686	136.637	3.157	20211106	0	Hs α1β3	GMPCPP	Rep 3
205	17	11	55.749	83.993	100	10272	71.44	70.394	NA	6.89	0.689	129.019	-7.617	20211106	0	Hs α1β3	GMPCPP	Rep 3
206	17	12	50.857	88.947	110	13264	78.401	77.264	NA	6.962	0.696	134.642	5.623	20211106	0	Hs α1β3	GMPCPP	Rep 3
207	17	13	45.566	94.116	120	11328	85.799	84.597	NA	7.397	0.74	135.674	1.032	20211106	0	Hs α1β3	GMPCPP	Rep 3
208	18	1	103.899	99.161	0	13088	0	0	NA	NA	NA	NA	NA	20211106	0	Hs α1β3	GMPCPP	Rep 3
209	18	2	99.961	105.776	10	10624	7.698	7.698	NA	7.698	0.77	120.767	NA	20211106	0	Hs α1β3	GMPCPP	Rep 3
210	18	3	93.223	107.714	20	9360	14.71	13.68	NA	7.011	0.701	163.951	43.184	20211106	0	Hs α1β3	GMPCPP	Rep 3
211	18	4	86.578	105.13	30	11904	21.84	18.321	NA	7.13	0.713	-158.749	37.3	20211106	0	Hs α1β3	GMPCPP	Rep 3
212	18	5	83.439	99.5	40	10832	28.286	20.463	NA	6.446	0.645	-119.134	39.615	20211106	0	Hs α1β3	GMPCPP	Rep 3
213	18	6	84.27	92.946	50	13856	34.892	20.59	NA	6.606	0.661	-82.776	36.359	20211106	0	Hs α1β3	GMPCPP	Rep 3
214	18	7	89.993	87.962	60	13632	42.48	17.855	NA	7.589	0.759	-41.055	41.721	20211106	0	Hs α1β3	GMPCPP	Rep 3
215	18	8	96.454	87.408	70	11568	48.965	13.913	NA	6.485	0.648	-4.899	36.156	20211106	0	Hs α1β3	GMPCPP	Rep 3
216	18	9	102.361	91.747	80	11664	56.294	7.573	NA	7.329	0.733	36.293	41.192	20211106	0	Hs α1β3	GMPCPP	Rep 3
217	18	10	103.93	98.484	90	14480	63.212	0.678	NA	6.918	0.692	76.891	40.598	20211106	0	Hs α1β3	GMPCPP	Rep 3
218	18	11	101.161	105.038	100	14240	70.327	6.483	NA	7.114	0.711	112.906	36.015	20211106	0	Hs α1β3	GMPCPP	Rep 3
219	18	12	96.085	109.007	110	10704	76.771	12.57	NA	6.444	0.644	141.981	29.075	20211106	0	Hs α1β3	GMPCPP	Rep 3
220	18	13	88.516	109.376	120	14368	84.348	18.466	NA	7.578	0.758	177.207	35.226	20211106	0	Hs α1β3	GMPCPP	Rep 3
221	18	14	83.07	105.222	130	11440	91.197	21.693	NA	6.849	0.685	-142.667	40.126	20211106	0	Hs α1β3	GMPCPP	Rep 3
222	18	15	80.67	99.223	140	11312	97.659	23.229	NA	6.462	0.646	-111.801	30.865	20211106	0	Hs α1β3	GMPCPP	Rep 3
223	19	1	137.712	106.33	0	13232	0	0	NA	NA	NA	NA	NA	20211106	0	Hs α1β3	GMPCPP	Rep 3
224	19	2	135.835	113.56	10	11120	7.47	7.47	NA	7.47	0.747	104.551	NA	20211106	0	Hs α1β3	GMPCPP	Rep 3
225	19	3	134.974	120.329	20	12080	14.293	14.264	NA	6.823	0.682	97.253	-7.298	20211106	0	Hs α1β3	GMPCPP	Rep 3
226	19	4	135.589	127.959	30	9328	21.948	21.733	NA	7.655	0.765	85.389	-11.864	20211106	0	Hs α1β3	GMPCPP	Rep 3
227	19	5	136.943	134.358	40	14064	28.489	28.039	NA	6.541	0.654	78.056	-7.334	20211106	0	Hs α1β3	GMPCPP	Rep 3
228	19	6	139.65	141.127	50	11040	35.779	34.851	NA	7.29	0.729	68.199	-9.857	20211106	0	Hs α1β3	GMPCPP	Rep 3
229	19	7	142.358	148.142	60	9088	43.298	42.069	NA	7.519	0.752	68.895	0.697	20211106	0	Hs α1β3	GMPCPP	Rep 3
230	19	8	145.804	154.295	70	10192	50.351	48.643	NA	7.053	0.705	60.751	-8.144	20211106	0	Hs α1β3	GMPCPP	Rep 3
231	19	9	149.25	160.818	80	10880	57.728	55.696	NA	7.377	0.738	62.152	1.401	20211106	0	Hs α1β3	GMPCPP	Rep 3
232	19	10	152.449	166.602	90	11712	64.338	62.048	NA	6.61	0.661	61.049	-1.103	20211106	0	Hs α1β3	GMPCPP	Rep 3
233	19	11	155.649	172.878	100	8976	71.383	68.923	NA	7.045	0.704	62.987	1.938	20211106	0	Hs α1β3	GMPCPP	Rep 3
234	19	12	159.095	178.786	110	9392	78.222	75.545	NA	6.839	0.684	59.744	-3.244	20211106	0	Hs α1β3	GMPCPP	Rep 3
235	20	1	113.068	142.358	0	11648	0	0	NA	NA	NA	NA	NA	20211106	0	Hs α1β3	GMPCPP	Rep 3
236	20	2	106.422	139.189	10	12496	7.363	7.363	NA	7.363	0.736	-154.506	NA	20211106	0	Hs α1β3	GMPCPP	Rep 3
237	20	3	100.146	136.143	20	12464	14.339	14.339	NA	6.976	0.698	-154.113	0.393	20211106	0	Hs α1β3	GMPCPP	Rep 3
238	20	4	93.777	132.728	30	10944	21.566	21.561	NA	7.227	0.723	-151.798	2.315	20211106	0	Hs α1β3	GMPCPP	Rep 3
239	20	5	87.593	129.59	40	13424	28.5	28.496	NA	6.935	0.693	-153.094	-1.296	20211106	0	Hs α1β3	GMPCPP	Rep 3
240	20	6	81.224	125.805	50	12080	35.909	35.889	NA	7.408	0.741	-149.281	3.813	20211106	0	Hs α1β3	GMPCPP	Rep 3
241	20	7	74.394	121.836	60	14544	43.808	43.781	NA	7.9	0.79	-149.84	-0.559	20211106	0	Hs α1β3	GMPCPP	Rep 3
242	20	8	69.318	117.96	70	11376	50.196	50.093	NA	6.387	0.639	-142.633	7.207	20211106	0	Hs α1β3	GMPCPP	Rep 3
243	20	9	63.78	113.068	80	16048	57.585	57.335	NA	7.389	0.739	-138.545	4.089	20211106	0	Hs α1β3	GMPCPP	Rep 3
244	20	10	58.518	108.361	90	10720	64.644	64.276	NA	7.06	0.706	-138.18	0.365	20211106	0	Hs α1β3	GMPCPP	Rep 3
245	20	11	53.319	103.899	100	10992	71.496	71.056	NA	6.851	0.685	-139.371	-1.191	20211106	0	Hs α1β3	GMPCPP	Rep 3
246	20	12	47.781	98.238	110	9408	79.415	78.797	NA	7.919	0.792	-134.37	5	20211106	0	Hs α1β3	GMPCPP	Rep 3
247	20	13	42.735	93.685	120	13120	86.212	85.532	NA	6.797	0.68	-137.936	-3.565	20211106	0	Hs α1β3	GMPCPP	Rep 3
1	1	1	58.151	162.317	0	20080	0	0	NA	NA	NA	NA	NA	20221021	0.2	Dr α1β4	GDP Taxol	Rep 1
2	1	2	63.005	156.825	15	16704	7.33	7.33	NA	7.33	0.489	-48.532	NA	20221021	0.2	Dr α1β4	GDP Taxol	Rep 1
3	1	3	66.964	151.077	30	20288	14.31	14.284	NA	6.98	0.465	-55.437	-6.905	20221021	0.2	Dr α1β4	GDP Taxol	Rep 1
4	1	4	70.924	145.584	45	17904	21.081	21.051	NA	6.771	0.451	-54.211	1.226	20221021	0.2	Dr α1β4	GDP Taxol	Rep 1
5	1	5	76.033	140.347	60	13776	28.398	28.328	NA	7.317	0.488	-45.707	8.504	20221021	0.2	Dr α1β4	GDP Taxol	Rep 1
6	1	6	80.376	134.599	75	18736	35.602	35.529	NA	7.204	0.48	-52.927	-7.22	20221021	0.2	Dr α1β4	GDP Taxol	Rep 1
7	1	7	84.847	129.234	90	17744	42.585	42.511	NA	6.983	0.466	-50.194	2.732	20221021	0.2	Dr α1β4	GDP Taxol	Rep 1
8	1	8	89.445	123.614	105	19584	49.847	49.772	NA	7.262	0.484	-50.711	-0.516	20221021	0.2	Dr α1β4	GDP Taxol	Rep 1
9	2	1	122.784	116.589	0	18480	0	0	NA	NA	NA	NA	NA	20221021	0.2	Dr α1β4	GDP Taxol	Rep 1
10	2	2	125.307	108.637	15	24080	8.342	8.342	NA	8.342	0.556	-72.397	NA	20221021	0.2	Dr α1β4	GDP Taxol	Rep 1
11	2	3	128.276	100.59	30	20224	16.92	16.915	NA	8.578	0.572	-69.744	2.654	20221021	0.2	Dr α1β4	GDP Taxol	Rep 1
12	2	4	131.055	92.735	45	21632	25.252	25.247	NA	8.332	0.555	-70.523	-0.78	20221021	0.2	Dr α1β4	GDP Taxol	Rep 1
13	2	5	133.354	84.4	60	17696	33.898	33.88	NA	8.646	0.576	-74.578	-4.054	20221021	0.2	Dr α1β4	GDP Taxol	Rep 1
14	2	6	134.12	76.161	75	20224	42.172	41.987	NA	8.274	0.552	-84.685	-10.108	20221021	0.2	Dr α1β4	GDP Taxol	Rep 1
15	2	7	134.982	67.347	90	22816	51.028	50.73	NA	8.856	0.59	-84.413	0.273	20221021	0.2	Dr α1β4	GDP Taxol	Rep 1
16	2	8	135.557	59.013	105	25408	59.383	58.976	NA	8.354	0.557	-86.055	-1.642	20221021	0.2	Dr α1β4	GDP Taxol	Rep 1
17	3	1	153.121	30.88	0	16320	0	0	NA	NA	NA	NA	NA	20221021	0.2	Dr α1β4	GDP Taxol	Rep 1
18	3	2	145.904	33.115	15	14576	7.555	7.555	NA	7.555	0.504	162.79	NA	20221021	0.2	Dr α1β4	GDP Taxol	Rep 1
19	3	3	138.942	35.414	30	12784	14.887	14.886	NA	7.331	0.489	161.723	-1.068	20221021	0.2	Dr α1β4	GDP Taxol	Rep 1
20	3	4	132.108	37.777	45	13408	22.117	22.115	NA	7.231	0.482	160.925	-0.798	20221021	0.2	Dr α1β4	GDP Taxol	Rep 1
21	3	5	125.147	40.076	60	14304	29.449	29.447	NA	7.331	0.489	161.723	0.798	20221021	0.2	Dr α1β4	GDP Taxol	Rep 1
22	3	6	118.505	42.503	75	16368	36.52	36.515	NA	7.072	0.471	159.928	-1.794	20221021	0.2	Dr α1β4	GDP Taxol	Rep 1
23	3	7	111.352	44.611	90	14864	43.977	43.968	NA	7.457	0.497	163.583	3.654	20221021	0.2	Dr α1β4	GDP Taxol	Rep 1
24	3	8	104.646	46.463	105	15056	50.934	50.918	NA	6.957	0.464	164.56	0.978	20221021	0.2	Dr α1β4	GDP Taxol	Rep 1
25	4	1	112.948	7.377	0	12256	0	0	NA	NA	NA	NA	NA	20221021	0.2	Dr α1β4	GDP Taxol	Rep 1
26	4	2	116.142	13.827	15	13120	7.198	7.198	NA	7.198	0.48	63.662	NA	20221021	0.2	Dr α1β4	GDP Taxol	Rep 1
27	4	3	118.313	20.342	30	18336	14.064	14.031	NA	6.867	0.458	71.565	7.903	20221021	0.2	Dr α1β4	GDP Taxol	Rep 1
28	4	4	121.826	26.664	45	14256	21.298	21.233	NA	7.233	0.482	60.945	-10.62	20221021	0.2	Dr α1β4	GDP Taxol	Rep 1
29	4	5	125.466	32.285	60	15792	27.994	27.877	NA	6.696	0.446	57.068	-3.878	20221021	0.2	Dr α1β4	GDP Taxol	Rep 1
30	4	6	129.809	37.586	75	17952	34.847	34.596	NA	6.853	0.457	50.673	-6.395	20221021	0.2	Dr α1β4	GDP Taxol	Rep 1
31	4	7	134.152	43.142	90	17056	41.899	41.578	NA	7.052	0.47	51.988	1.315	20221021	0.2	Dr α1β4	GDP Taxol	Rep 1
32	4	8	137.984	48.89	105	15824	48.807	48.478	NA	6.908	0.461	56.31	4.321	20221021	0.2	Dr α1β4	GDP Taxol	Rep 1
33	5	1	51.636	83.634	0	14880	0	0	NA	NA	NA	NA	NA	20221021	0.2	Dr α1β4	GDP Taxol	Rep 1
34	5	2	63.132	85.55	15	12640	11.655	11.655	NA	11.655	0.777	9.462	NA	20221021	0.2	Dr α1β4	GDP Taxol	Rep 1
35	5	3	74.501	86.444	30	15568	23.058	23.036	NA	11.403	0.76	4.497	-4.965	20221021	0.2	Dr α1β4	GDP Taxol	Rep 1
36	5	4	86.124	87.338	45	13488	34.716	34.686	NA	11.658	0.777	4.399	-0.098	20221021	0.2	Dr α1β4	GDP Taxol	Rep 1
37	5	5	97.62	88.998	60	14080	46.331	46.296	NA	11.615	0.774	8.219	3.821	20221021	0.2	Dr α1β4	GDP Taxol	Rep 1
38	5	6	108.861	90.403	75	14128	57.659	57.624	NA	11.328	0.755	7.125	-1.094	20221021	0.2	Dr α1β4	GDP Taxol	Rep 1
39	5	7	120.101	92.192	90	16128	69.041	68.998	NA	11.382	0.759	9.039	1.914	20221021	0.2	Dr α1β4	GDP Taxol	Rep 1
40	5	8	131.342	94.108	105	13424	80.444	80.391	NA	11.403	0.76	9.673	0.634	20221021	0.2	Dr α1β4	GDP Taxol	Rep 1
41	6	1	57.767	97.173	0	13344	0	0	NA	NA	NA	NA	NA	20221021	0.2	Dr α1β4	GDP Taxol	Rep 1
42	6	2	55.851	103.943	15	14208	7.036	7.036	NA	7.036	0.469	105.803	NA	20221021	0.2	Dr α1β4	GDP Taxol	Rep 1
43	6	3	54.191	110.33	30	16096	13.635	13.634	NA	6.599	0.44	104.574	-1.228	20221021	0.2	Dr α1β4	GDP Taxol	Rep 1
44	6	4	52.403	116.972	45	15360	20.513	20.513	NA	6.879	0.459	105.068	0.494	20221021	0.2	Dr α1β4	GDP Taxol	Rep 1
45	6	5	50.487	123.614	60	13696	27.426	27.425	NA	6.913	0.461	106.091	1.022	20221021	0.2	Dr α1β4	GDP Taxol	Rep 1
46	6	6	48.954	130.256	75	13360	34.243	34.237	NA	6.817	0.454	102.995	-3.096	20221021	0.2	Dr α1β4	GDP Taxol	Rep 1
47	6	7	47.804	137.026	90	14576	41.11	41.079	NA	6.867	0.458	99.638	-3.357	20221021	0.2	Dr α1β4	GDP Taxol	Rep 1
48	6	8	46.016	144.179	105	11872	48.483	48.453	NA	7.373	0.492	104.036	4.399	20221021	0.2	Dr α1β4	GDP Taxol	Rep 1
49	7	1	49.337	48.826	0	12704	0	0	NA	NA	NA	NA	NA	20221021	0.2	Dr α1β4	GDP Taxol	Rep 1
50	7	2	57.384	52.147	15	15344	8.706	8.706	NA	8.706	0.58	22.426	NA	20221021	0.2	Dr α1β4	GDP Taxol	Rep 1
51	7	3	65.687	55.724	30	14224	17.746	17.745	NA	9.04	0.603	23.305	0.879	20221021	0.2	Dr α1β4	GDP Taxol	Rep 1
52	7	4	73.734	58.917	45	13440	26.403	26.402	NA	8.658	0.577	21.644	-1.66	20221021	0.2	Dr α1β4	GDP Taxol	Rep 1
53	7	5	81.526	61.599	60	13328	34.644	34.631	NA	8.241	0.549	18.997	-2.648	20221021	0.2	Dr α1β4	GDP Taxol	Rep 1
54	7	6	90.084	62.877	75	12624	43.297	43.101	NA	8.653	0.577	8.489	-10.508	20221021	0.2	Dr α1β4	GDP Taxol	Rep 1
55	7	7	98.642	63.388	90	21344	51.87	51.41	NA	8.573	0.572	3.417	-5.072	20221021	0.2	Dr α1β4	GDP Taxol	Rep 1
56	7	8	107.456	64.537	105	13120	60.759	60.205	NA	8.888	0.593	7.431	4.015	20221021	0.2	Dr α1β4	GDP Taxol	Rep 1
57	8	1	35.159	86.763	0	12832	0	0	NA	NA	NA	NA	NA	20221021	0.2	Dr α1β4	GDP Taxol	Rep 1
58	8	2	34.265	95.066	15	11648	8.351	8.351	NA	8.351	0.557	96.147	NA	20221021	0.2	Dr α1β4	GDP Taxol	Rep 1
59	8	3	33.498	102.857	30	13808	16.18	16.18	NA	7.829	0.522	95.618	-0.529	20221021	0.2	Dr α1β4	GDP Taxol	Rep 1
60	8	4	33.243	110.905	45	13472	24.231	24.218	NA	8.051	0.537	91.818	-3.799	20221021	0.2	Dr α1β4	GDP Taxol	Rep 1
61	8	5	34.265	118.313	60	13904	31.71	31.563	NA	7.479	0.499	82.147	-9.672	20221021	0.2	Dr α1β4	GDP Taxol	Rep 1
62	8	6	36.691	126.36	75	14864	40.115	39.627	NA	8.405	0.56	73.217	-8.929	20221021	0.2	Dr α1β4	GDP Taxol	Rep 1
63	8	7	38.224	133.513	90	15136	47.431	46.851	NA	7.315	0.488	77.905	4.688	20221021	0.2	Dr α1β4	GDP Taxol	Rep 1
64	8	8	40.013	140.156	105	16288	54.309	53.613	NA	6.879	0.459	74.932	-2.974	20221021	0.2	Dr α1β4	GDP Taxol	Rep 1
65	9	1	93.022	121.187	0	15632	0	0	NA	NA	NA	NA	NA	20221021	0.2	Dr α1β4	GDP Taxol	Rep 1
66	9	2	86.508	118.696	15	20416	6.974	6.974	NA	6.974	0.465	-159.075	NA	20221021	0.2	Dr α1β4	GDP Taxol	Rep 1
67	9	3	80.376	115.822	30	20144	13.746	13.737	NA	6.771	0.451	-154.885	4.19	20221021	0.2	Dr α1β4	GDP Taxol	Rep 1
68	9	4	73.958	112.565	45	17648	20.944	20.923	NA	7.198	0.48	-153.094	1.791	20221021	0.2	Dr α1β4	GDP Taxol	Rep 1
69	9	5	67.635	109.787	60	14400	27.85	27.829	NA	6.906	0.46	-156.28	-3.186	20221021	0.2	Dr α1β4	GDP Taxol	Rep 1
70	9	6	61.504	106.242	75	13296	34.932	34.882	NA	7.082	0.472	-149.967	6.313	20221021	0.2	Dr α1β4	GDP Taxol	Rep 1
71	9	7	55.66	102.698	90	18288	41.767	41.687	NA	6.835	0.456	-148.761	1.206	20221021	0.2	Dr α1β4	GDP Taxol	Rep 1
72	9	8	49.337	99.153	105	16368	49.015	48.927	NA	7.249	0.483	-150.725	-1.964	20221021	0.2	Dr α1β4	GDP Taxol	Rep 1
73	10	1	145.52	129.809	0	12640	0	0	NA	NA	NA	NA	NA	20221021	0.2	Dr α1β4	GDP Taxol	Rep 1
74	10	2	138.623	130.767	15	13760	6.964	6.964	NA	6.964	0.464	172.093	NA	20221021	0.2	Dr α1β4	GDP Taxol	Rep 1
75	10	3	131.917	131.725	30	14096	13.738	13.738	NA	6.774	0.452	171.87	-0.223	20221021	0.2	Dr α1β4	GDP Taxol	Rep 1
76	10	4	125.307	133.545	45	17344	20.594	20.556	NA	6.856	0.457	164.604	-7.265	20221021	0.2	Dr α1β4	GDP Taxol	Rep 1
77	10	5	118.888	136.036	60	15728	27.479	27.351	NA	6.885	0.459	158.791	-5.814	20221021	0.2	Dr α1β4	GDP Taxol	Rep 1
78	10	6	112.374	137.952	75	16320	34.269	34.132	NA	6.79	0.453	163.61	4.82	20221021	0.2	Dr α1β4	GDP Taxol	Rep 1
79	10	7	106.242	140.347	90	16160	40.852	40.667	NA	6.582	0.439	158.663	-4.947	20221021	0.2	Dr α1β4	GDP Taxol	Rep 1
80	10	8	99.536	142.072	105	13328	47.776	47.591	NA	6.924	0.462	165.579	6.916	20221021	0.2	Dr α1β4	GDP Taxol	Rep 1
1	1	1	79.61	115.311	0	7760	0	0	NA	NA	NA	NA	NA	20221028	0.2	Dr α1β4	GDP Taxol	Rep 2
2	1	2	86.38	110.841	15	7872	8.113	8.113	NA	8.113	0.541	-33.44	NA	20221028	0.2	Dr α1β4	GDP Taxol	Rep 2
3	1	3	93.15	108.414	30	10624	15.305	15.195	NA	7.192	0.479	-19.722	13.718	20221028	0.2	Dr α1β4	GDP Taxol	Rep 2
4	1	4	100.303	105.348	45	8672	23.087	22.966	NA	7.782	0.519	-23.199	-3.476	20221028	0.2	Dr α1β4	GDP Taxol	Rep 2
5	1	5	107.456	102.283	60	8256	30.869	30.743	NA	7.782	0.519	-23.199	0	20221028	0.2	Dr α1β4	GDP Taxol	Rep 2
6	1	6	115.12	100.75	75	7392	38.685	38.38	NA	7.816	0.521	-11.31	11.889	20221028	0.2	Dr α1β4	GDP Taxol	Rep 2
7	1	7	123.039	99.217	90	12736	46.751	46.316	NA	8.066	0.538	-10.954	0.356	20221028	0.2	Dr α1β4	GDP Taxol	Rep 2
8	1	8	130.831	97.046	105	13136	54.84	54.381	NA	8.089	0.539	-15.573	-4.618	20221028	0.2	Dr α1β4	GDP Taxol	Rep 2
9	1	9	138.495	96.024	120	8576	62.572	61.964	NA	7.732	0.515	-7.595	7.978	20221028	0.2	Dr α1β4	GDP Taxol	Rep 2
10	2	1	99.792	136.771	0	10256	0	0	NA	NA	NA	NA	NA	20221028	0.2	Dr α1β4	GDP Taxol	Rep 2
11	2	2	90.85	131.661	15	11328	10.298	10.298	NA	10.298	0.687	-150.255	NA	20221028	0.2	Dr α1β4	GDP Taxol	Rep 2
12	2	3	81.047	125.402	30	10976	21.929	21.923	NA	11.631	0.775	-147.444	2.811	20221028	0.2	Dr α1β4	GDP Taxol	Rep 2
13	2	4	70.605	119.08	45	13072	34.137	34.13	NA	12.207	0.814	-148.805	-1.361	20221028	0.2	Dr α1β4	GDP Taxol	Rep 2
14	2	5	59.204	113.332	60	8592	46.904	46.869	NA	12.767	0.851	-153.243	-4.438	20221028	0.2	Dr α1β4	GDP Taxol	Rep 2
15	2	6	47.9	108.542	75	10176	59.181	59.073	NA	12.277	0.818	-157.036	-3.794	20221028	0.2	Dr α1β4	GDP Taxol	Rep 2
16	2	7	36.021	104.231	90	10736	71.819	71.593	NA	12.637	0.842	-160.054	-3.018	20221028	0.2	Dr α1β4	GDP Taxol	Rep 2
17	2	8	24.621	100.59	105	10496	83.786	83.425	NA	11.967	0.798	-162.29	-2.236	20221028	0.2	Dr α1β4	GDP Taxol	Rep 2
18	2	9	12.646	96.088	120	7376	96.579	96.175	NA	12.794	0.853	-159.394	2.897	20221028	0.2	Dr α1β4	GDP Taxol	Rep 2
19	3	1	60.067	90.02	0	8240	0	0	NA	NA	NA	NA	NA	20221028	0.2	Dr α1β4	GDP Taxol	Rep 2
20	3	2	53.68	93.214	15	8752	7.141	7.141	NA	7.141	0.476	153.435	NA	20221028	0.2	Dr α1β4	GDP Taxol	Rep 2
21	3	3	47.166	95.896	30	9488	14.186	14.176	NA	7.045	0.47	157.62	4.185	20221028	0.2	Dr α1β4	GDP Taxol	Rep 2
22	3	4	40.779	98.898	45	9264	21.242	21.233	NA	7.057	0.47	154.826	-2.793	20221028	0.2	Dr α1β4	GDP Taxol	Rep 2
23	3	5	34.775	102.155	60	9616	28.073	28.052	NA	6.83	0.455	151.518	-3.309	20221028	0.2	Dr α1β4	GDP Taxol	Rep 2
24	3	6	28.772	105.54	75	8400	34.965	34.932	NA	6.892	0.459	150.584	-0.933	20221028	0.2	Dr α1β4	GDP Taxol	Rep 2
25	3	7	22.066	108.733	90	8096	42.392	42.358	NA	7.428	0.495	154.537	3.952	20221028	0.2	Dr α1β4	GDP Taxol	Rep 2
26	3	8	16.126	111.863	105	8384	49.106	49.07	NA	6.714	0.448	152.216	-2.321	20221028	0.2	Dr α1β4	GDP Taxol	Rep 2
27	3	9	9.612	115.184	120	8368	56.418	56.382	NA	7.312	0.487	152.987	0.771	20221028	0.2	Dr α1β4	GDP Taxol	Rep 2
28	4	1	92.83	159.89	0	8256	0	0	NA	NA	NA	NA	NA	20221028	0.2	Dr α1β4	GDP Taxol	Rep 2
29	4	2	85.166	155.388	15	8912	8.889	8.889	NA	8.889	0.593	-149.566	NA	20221028	0.2	Dr α1β4	GDP Taxol	Rep 2
30	4	3	78.269	152.131	30	8192	16.517	16.5	NA	7.628	0.509	-154.722	-5.157	20221028	0.2	Dr α1β4	GDP Taxol	Rep 2
31	4	4	71.85	149.64	45	9552	23.402	23.35	NA	6.885	0.459	-158.791	-4.068	20221028	0.2	Dr α1β4	GDP Taxol	Rep 2
32	4	5	64.857	147.724	60	10944	30.653	30.505	NA	7.251	0.483	-164.678	-5.888	20221028	0.2	Dr α1β4	GDP Taxol	Rep 2
33	4	6	57.48	145.999	75	11136	38.228	37.982	NA	7.575	0.505	-166.842	-2.164	20221028	0.2	Dr α1β4	GDP Taxol	Rep 2
34	4	7	50.199	143.796	90	11504	45.835	45.568	NA	7.607	0.507	-163.163	3.68	20221028	0.2	Dr α1β4	GDP Taxol	Rep 2
35	4	8	42.727	142.359	105	8480	53.445	53.082	NA	7.609	0.507	-169.114	-5.952	20221028	0.2	Dr α1β4	GDP Taxol	Rep 2
36	4	9	35.925	140.73	120	9312	60.439	60.044	NA	6.994	0.466	-166.535	2.58	20221028	0.2	Dr α1β4	GDP Taxol	Rep 2
37	4	10	29.027	139.389	135	9984	67.465	67.016	NA	7.027	0.468	-168.996	-2.462	20221028	0.2	Dr α1β4	GDP Taxol	Rep 2
38	5	1	78.013	159.763	0	8704	0	0	NA	NA	NA	NA	NA	20221028	0.2	Dr α1β4	GDP Taxol	Rep 2
39	5	2	84.687	159.411	15	9824	6.683	6.683	NA	6.683	0.446	-3.013	NA	20221028	0.2	Dr α1β4	GDP Taxol	Rep 2
40	5	3	91.202	159.316	30	10816	13.198	13.196	NA	6.515	0.434	-0.843	2.17	20221028	0.2	Dr α1β4	GDP Taxol	Rep 2
41	5	4	98.866	160.178	45	8448	20.911	20.857	NA	7.712	0.514	6.419	7.261	20221028	0.2	Dr α1β4	GDP Taxol	Rep 2
42	5	5	105.859	161.327	60	9200	27.998	27.89	NA	7.087	0.472	9.335	2.916	20221028	0.2	Dr α1β4	GDP Taxol	Rep 2
43	5	6	112.374	161.423	75	9040	34.513	34.4	NA	6.515	0.434	0.843	-8.492	20221028	0.2	Dr α1β4	GDP Taxol	Rep 2
44	5	7	119.559	161.998	90	8928	41.721	41.605	NA	7.208	0.481	4.574	3.731	20221028	0.2	Dr α1β4	GDP Taxol	Rep 2
45	5	8	126.552	162.381	105	10256	48.725	48.609	NA	7.004	0.467	3.136	-1.438	20221028	0.2	Dr α1β4	GDP Taxol	Rep 2
46	5	9	134.216	162.381	120	8368	56.389	56.264	NA	7.664	0.511	0	-3.136	20221028	0.2	Dr α1β4	GDP Taxol	Rep 2
47	6	1	117.164	139.581	0	8160	0	0	NA	NA	NA	NA	NA	20221028	0.2	Dr α1β4	GDP Taxol	Rep 2
48	6	2	113.523	145.425	15	9504	6.885	6.885	NA	6.885	0.459	121.921	NA	20221028	0.2	Dr α1β4	GDP Taxol	Rep 2
49	6	3	109.691	151.652	30	8496	14.197	14.197	NA	7.312	0.487	121.608	-0.313	20221028	0.2	Dr α1β4	GDP Taxol	Rep 2
50	6	4	105.955	157.591	45	8752	21.214	21.213	NA	7.017	0.468	122.171	0.564	20221028	0.2	Dr α1β4	GDP Taxol	Rep 2
51	6	5	101.931	163.339	60	8992	28.23	28.222	NA	7.016	0.468	124.992	2.821	20221028	0.2	Dr α1β4	GDP Taxol	Rep 2
52	6	6	98.483	169.47	75	9648	35.265	35.247	NA	7.035	0.469	119.358	-5.634	20221028	0.2	Dr α1β4	GDP Taxol	Rep 2
53	6	7	95.321	174.26	90	9088	41.004	40.985	NA	5.739	0.383	123.425	4.067	20221028	0.2	Dr α1β4	GDP Taxol	Rep 2
54	6	8	92.351	179.721	105	8032	47.22	47.19	NA	6.216	0.414	118.54	-4.885	20221028	0.2	Dr α1β4	GDP Taxol	Rep 2
55	6	9	87.561	186.714	120	9024	55.696	55.659	NA	8.477	0.565	124.408	5.868	20221028	0.2	Dr α1β4	GDP Taxol	Rep 2
56	7	1	135.174	77.598	0	12688	0	0	NA	NA	NA	NA	NA	20221028	0.2	Dr α1β4	GDP Taxol	Rep 2
57	7	2	127.797	79.035	15	7712	7.515	7.515	NA	7.515	0.501	168.977	NA	20221028	0.2	Dr α1β4	GDP Taxol	Rep 2
58	7	3	121.187	80.472	30	10496	14.28	14.279	NA	6.765	0.451	167.735	-1.241	20221028	0.2	Dr α1β4	GDP Taxol	Rep 2
59	7	4	114.194	82.292	45	10816	21.506	21.499	NA	7.226	0.482	165.411	-2.324	20221028	0.2	Dr α1β4	GDP Taxol	Rep 2
60	7	5	107.871	85.358	60	9952	28.533	28.384	NA	7.027	0.468	154.134	-11.277	20221028	0.2	Dr α1β4	GDP Taxol	Rep 2
61	7	6	101.069	87.945	75	11568	35.81	35.64	NA	7.277	0.485	159.179	5.045	20221028	0.2	Dr α1β4	GDP Taxol	Rep 2
62	7	7	94.267	90.819	90	9264	43.194	42.99	NA	7.384	0.492	157.094	-2.085	20221028	0.2	Dr α1β4	GDP Taxol	Rep 2
63	7	8	87.561	92.639	105	10112	50.143	49.932	NA	6.949	0.463	164.814	7.72	20221028	0.2	Dr α1β4	GDP Taxol	Rep 2
64	7	9	80.089	93.597	120	12304	57.676	57.361	NA	7.534	0.502	172.694	7.88	20221028	0.2	Dr α1β4	GDP Taxol	Rep 2
65	8	1	145.84	64.154	0	9328	0	0	NA	NA	NA	NA	NA	20221028	0.2	Dr α1β4	GDP Taxol	Rep 2
66	8	2	138.942	61.344	15	8432	7.448	7.448	NA	7.448	0.497	-157.834	NA	20221028	0.2	Dr α1β4	GDP Taxol	Rep 2
67	8	3	132.045	58.534	30	7824	14.896	14.896	NA	7.448	0.497	-157.834	0	20221028	0.2	Dr α1β4	GDP Taxol	Rep 2
68	8	4	125.307	55.851	45	9136	22.148	22.148	NA	7.252	0.483	-158.292	-0.459	20221028	0.2	Dr α1β4	GDP Taxol	Rep 2
69	8	5	118.792	53.552	60	11104	29.057	29.051	NA	6.908	0.461	-160.56	-2.268	20221028	0.2	Dr α1β4	GDP Taxol	Rep 2
70	8	6	111.99	51.253	75	10016	36.237	36.225	NA	7.18	0.479	-161.323	-0.763	20221028	0.2	Dr α1β4	GDP Taxol	Rep 2
71	8	7	105.38	49.241	90	10992	43.146	43.12	NA	6.91	0.461	-163.072	-1.749	20221028	0.2	Dr α1β4	GDP Taxol	Rep 2
72	8	8	98.578	46.75	105	11456	50.39	50.364	NA	7.244	0.483	-159.887	3.185	20221028	0.2	Dr α1β4	GDP Taxol	Rep 2
73	8	9	91.872	43.876	120	11376	57.686	57.651	NA	7.296	0.486	-156.801	3.086	20221028	0.2	Dr α1β4	GDP Taxol	Rep 2
74	9	1	163.148	113.332	0	9600	0	0	NA	NA	NA	NA	NA	20221028	0.2	Dr α1β4	GDP Taxol	Rep 2
75	9	2	155.675	110.17	15	11632	8.114	8.114	NA	8.114	0.541	-157.068	NA	20221028	0.2	Dr α1β4	GDP Taxol	Rep 2
76	9	3	148.203	106.53	30	10512	16.426	16.42	NA	8.312	0.554	-154.026	3.042	20221028	0.2	Dr α1β4	GDP Taxol	Rep 2
77	9	4	141.018	102.889	45	11968	24.48	24.47	NA	8.055	0.537	-153.13	0.895	20221028	0.2	Dr α1β4	GDP Taxol	Rep 2
78	9	5	133.066	99.057	60	8880	33.307	33.296	NA	8.827	0.588	-154.269	-1.139	20221028	0.2	Dr α1β4	GDP Taxol	Rep 2
79	9	6	124.061	96.375	75	12688	42.703	42.606	NA	9.396	0.626	-163.413	-9.143	20221028	0.2	Dr α1β4	GDP Taxol	Rep 2
80	9	7	115.727	94.555	90	9616	51.234	51.003	NA	8.531	0.569	-167.681	-4.268	20221028	0.2	Dr α1β4	GDP Taxol	Rep 2
81	9	8	107.584	93.309	105	10416	59.472	59.061	NA	8.238	0.549	-171.304	-3.624	20221028	0.2	Dr α1β4	GDP Taxol	Rep 2
82	9	9	99.249	90.914	120	7616	68.144	67.717	NA	8.672	0.578	-163.968	7.337	20221028	0.2	Dr α1β4	GDP Taxol	Rep 2
83	10	1	165.191	143.413	0	8480	0	0	NA	NA	NA	NA	NA	20221028	0.2	Dr α1β4	GDP Taxol	Rep 2
84	10	2	159.188	139.453	15	8016	7.192	7.192	NA	7.192	0.479	-146.592	NA	20221028	0.2	Dr α1β4	GDP Taxol	Rep 2
85	10	3	152.929	135.493	30	9744	14.598	14.597	NA	7.406	0.494	-147.68	-1.088	20221028	0.2	Dr α1β4	GDP Taxol	Rep 2
86	10	4	146.542	131.15	45	8704	22.321	22.319	NA	7.723	0.515	-145.784	1.896	20221028	0.2	Dr α1β4	GDP Taxol	Rep 2
87	10	5	140.283	127.063	60	9392	29.797	29.795	NA	7.475	0.498	-146.853	-1.069	20221028	0.2	Dr α1β4	GDP Taxol	Rep 2
88	10	6	133.258	123.231	75	8320	37.799	37.776	NA	8.002	0.533	-151.39	-4.537	20221028	0.2	Dr α1β4	GDP Taxol	Rep 2
89	10	7	127.254	119.143	90	10000	45.062	45.036	NA	7.263	0.484	-145.751	5.639	20221028	0.2	Dr α1β4	GDP Taxol	Rep 2
90	10	8	121.123	114.545	105	7744	52.726	52.682	NA	7.664	0.511	-143.13	2.621	20221028	0.2	Dr α1β4	GDP Taxol	Rep 2
91	10	9	115.248	109.819	120	9216	60.267	60.191	NA	7.541	0.503	-141.189	1.941	20221028	0.2	Dr α1β4	GDP Taxol	Rep 2
1	1	1	86.077	102.111	0	9680	0	0	NA	NA	NA	NA	NA	20221116	0.2	Dr α1β4	GDP Taxol	Rep 3
2	1	2	90.037	109.521	15	11248	8.402	8.402	NA	8.402	0.56	61.876	NA	20221116	0.2	Dr α1β4	GDP Taxol	Rep 3
3	1	3	94.509	117.186	30	11344	17.276	17.273	NA	8.874	0.592	59.744	-2.133	20221116	0.2	Dr α1β4	GDP Taxol	Rep 3
4	1	4	99.651	124.372	45	11904	26.113	26.074	NA	8.837	0.589	54.414	-5.329	20221116	0.2	Dr α1β4	GDP Taxol	Rep 3
5	1	5	106.071	130.601	60	9216	35.058	34.806	NA	8.945	0.596	44.132	-10.282	20221116	0.2	Dr α1β4	GDP Taxol	Rep 3
6	1	6	111.533	136.446	75	22544	43.057	42.742	NA	8	0.533	46.941	2.81	20221116	0.2	Dr α1β4	GDP Taxol	Rep 3
7	1	7	117.761	143.153	90	11232	52.21	51.849	NA	9.153	0.61	47.121	0.18	20221116	0.2	Dr α1β4	GDP Taxol	Rep 3
8	1	8	123.414	149.189	105	12592	60.481	60.087	NA	8.27	0.551	46.878	-0.243	20221116	0.2	Dr α1β4	GDP Taxol	Rep 3
9	1	9	129.642	155.322	120	10288	69.221	68.77	NA	8.741	0.583	44.556	-2.322	20221116	0.2	Dr α1β4	GDP Taxol	Rep 3
10	2	1	118.208	74.898	0	9536	0	0	NA	NA	NA	NA	NA	20221116	0.2	Dr α1β4	GDP Taxol	Rep 3
11	2	2	116.803	81.733	15	11408	6.978	6.978	NA	6.978	0.465	101.619	NA	20221116	0.2	Dr α1β4	GDP Taxol	Rep 3
12	2	3	114.695	88.153	30	11824	13.735	13.713	NA	6.757	0.45	108.178	6.559	20221116	0.2	Dr α1β4	GDP Taxol	Rep 3
13	2	4	113.162	94.764	45	15680	20.522	20.497	NA	6.787	0.452	103.055	-5.123	20221116	0.2	Dr α1β4	GDP Taxol	Rep 3
14	2	5	111.341	101.759	60	10096	27.75	27.725	NA	7.228	0.482	104.589	1.534	20221116	0.2	Dr α1β4	GDP Taxol	Rep 3
15	2	6	109.521	107.892	75	15552	34.147	34.118	NA	6.397	0.426	106.535	1.946	20221116	0.2	Dr α1β4	GDP Taxol	Rep 3
16	2	7	108.467	114.407	90	12976	40.747	40.692	NA	6.6	0.44	99.189	-7.346	20221116	0.2	Dr α1β4	GDP Taxol	Rep 3
17	2	8	107.413	121.689	105	10896	48.105	48.021	NA	7.358	0.491	98.236	-0.953	20221116	0.2	Dr α1β4	GDP Taxol	Rep 3
18	2	9	105.592	127.918	120	12016	54.594	54.5	NA	6.489	0.433	106.294	8.058	20221116	0.2	Dr α1β4	GDP Taxol	Rep 3
19	3	1	123.638	137.308	0	17280	0	0	NA	NA	NA	NA	NA	20221116	0.2	Dr α1β4	GDP Taxol	Rep 3
20	3	2	129.195	133.922	15	19568	6.508	6.508	NA	6.508	0.434	-31.35	NA	20221116	0.2	Dr α1β4	GDP Taxol	Rep 3
21	3	3	135.136	130.856	30	18224	13.193	13.185	NA	6.685	0.446	-27.3	4.05	20221116	0.2	Dr α1β4	GDP Taxol	Rep 3
22	3	4	140.885	127.918	45	18512	19.649	19.638	NA	6.457	0.43	-27.072	0.227	20221116	0.2	Dr α1β4	GDP Taxol	Rep 3
23	3	5	146.762	124.851	60	13344	26.278	26.266	NA	6.629	0.442	-27.553	-0.481	20221116	0.2	Dr α1β4	GDP Taxol	Rep 3
24	3	6	152.511	121.977	75	12416	32.706	32.691	NA	6.428	0.429	-26.565	0.988	20221116	0.2	Dr α1β4	GDP Taxol	Rep 3
25	3	7	158.005	119.166	90	18880	38.877	38.861	NA	6.171	0.411	-27.096	-0.531	20221116	0.2	Dr α1β4	GDP Taxol	Rep 3
26	3	8	163.882	115.781	105	15136	45.659	45.64	NA	6.782	0.452	-29.946	-2.85	20221116	0.2	Dr α1β4	GDP Taxol	Rep 3
27	3	9	169.695	112.459	120	11280	52.354	52.333	NA	6.695	0.446	-29.745	0.201	20221116	0.2	Dr α1β4	GDP Taxol	Rep 3
28	4	1	175.699	115.142	0	13568	0	0	NA	NA	NA	NA	NA	20221116	0.2	Dr α1β4	GDP Taxol	Rep 3
29	4	2	166.756	117.953	15	14528	9.374	9.374	NA	9.374	0.625	162.553	NA	20221116	0.2	Dr α1β4	GDP Taxol	Rep 3
30	4	3	158.132	120.827	30	15120	18.464	18.464	NA	9.09	0.606	161.565	-0.988	20221116	0.2	Dr α1β4	GDP Taxol	Rep 3
31	4	4	149.637	124.851	45	16928	27.865	27.813	NA	9.401	0.627	154.654	-6.911	20221116	0.2	Dr α1β4	GDP Taxol	Rep 3
32	4	5	141.716	129.642	60	14624	37.122	36.948	NA	9.257	0.617	148.833	-5.821	20221116	0.2	Dr α1β4	GDP Taxol	Rep 3
33	4	6	133.731	133.922	75	12384	46.182	45.979	NA	9.06	0.604	151.809	2.976	20221116	0.2	Dr α1β4	GDP Taxol	Rep 3
34	4	7	126.193	138.011	90	17184	54.757	54.533	NA	8.575	0.572	151.526	-0.283	20221116	0.2	Dr α1β4	GDP Taxol	Rep 3
35	4	8	118.591	141.588	105	15600	63.158	62.934	NA	8.401	0.56	154.799	3.273	20221116	0.2	Dr α1β4	GDP Taxol	Rep 3
36	4	9	111.884	145.676	120	14256	71.013	70.744	NA	7.855	0.524	148.637	-6.162	20221116	0.2	Dr α1β4	GDP Taxol	Rep 3
37	5	1	56.725	94.094	0	11776	0	0	NA	NA	NA	NA	NA	20221116	0.2	Dr α1β4	GDP Taxol	Rep 3
38	5	2	63.815	95.148	15	11888	7.168	7.168	NA	7.168	0.478	8.455	NA	20221116	0.2	Dr α1β4	GDP Taxol	Rep 3
39	5	3	70.714	96.393	30	14992	14.179	14.177	NA	7.01	0.467	10.235	1.78	20221116	0.2	Dr α1β4	GDP Taxol	Rep 3
40	5	4	77.709	97.543	45	11792	21.268	21.266	NA	7.089	0.473	9.335	-0.9	20221116	0.2	Dr α1β4	GDP Taxol	Rep 3
41	5	5	85.087	97.831	60	11376	28.651	28.607	NA	7.384	0.492	2.231	-7.104	20221116	0.2	Dr α1β4	GDP Taxol	Rep 3
42	5	6	91.89	97.831	75	11776	35.454	35.363	NA	6.803	0.454	0	-2.231	20221116	0.2	Dr α1β4	GDP Taxol	Rep 3
43	5	7	98.885	97.543	90	13152	42.455	42.301	NA	7.001	0.467	-2.353	-2.353	20221116	0.2	Dr α1β4	GDP Taxol	Rep 3
44	5	8	106.167	96.872	105	12256	49.768	49.52	NA	7.313	0.488	-5.262	-2.909	20221116	0.2	Dr α1β4	GDP Taxol	Rep 3
45	5	9	113.353	96.393	120	13312	56.97	56.675	NA	7.202	0.48	-3.814	1.448	20221116	0.2	Dr α1β4	GDP Taxol	Rep 3
46	6	1	189.369	186.622	0	11840	0	0	NA	NA	NA	NA	NA	20221116	0.2	Dr α1β4	GDP Taxol	Rep 3
47	6	2	183.109	178.574	15	13296	10.197	10.197	NA	10.197	0.68	-127.875	NA	20221116	0.2	Dr α1β4	GDP Taxol	Rep 3
48	6	3	176.849	170.142	30	13104	20.698	20.697	NA	10.502	0.7	-126.591	1.284	20221116	0.2	Dr α1β4	GDP Taxol	Rep 3
49	6	4	170.844	162.029	45	15440	30.792	30.79	NA	10.093	0.673	-126.507	0.084	20221116	0.2	Dr α1β4	GDP Taxol	Rep 3
50	6	5	164.52	153.789	60	9616	41.179	41.177	NA	10.387	0.692	-127.504	-0.997	20221116	0.2	Dr α1β4	GDP Taxol	Rep 3
51	6	6	158.899	147.337	75	12448	49.736	49.717	NA	8.557	0.57	-131.065	-3.561	20221116	0.2	Dr α1β4	GDP Taxol	Rep 3
52	6	7	153.342	140.246	90	15264	58.745	58.726	NA	9.009	0.601	-128.089	2.976	20221116	0.2	Dr α1β4	GDP Taxol	Rep 3
53	6	8	147.72	132.198	105	14672	68.562	68.533	NA	9.817	0.654	-124.931	3.158	20221116	0.2	Dr α1β4	GDP Taxol	Rep 3
54	6	9	142.29	124.085	120	20608	78.324	78.277	NA	9.762	0.651	-123.794	1.137	20221116	0.2	Dr α1β4	GDP Taxol	Rep 3
55	7	1	99.268	88.92	0	10944	0	0	NA	NA	NA	NA	NA	20221116	0.2	Dr α1β4	GDP Taxol	Rep 3
56	7	2	105.879	85.662	15	12144	7.371	7.371	NA	7.371	0.491	-26.232	NA	20221116	0.2	Dr α1β4	GDP Taxol	Rep 3
57	7	3	112.012	82.5	30	14480	14.27	14.27	NA	6.9	0.46	-27.277	-1.045	20221116	0.2	Dr α1β4	GDP Taxol	Rep 3
58	7	4	118.24	79.242	45	14976	21.299	21.298	NA	7.029	0.469	-27.613	-0.336	20221116	0.2	Dr α1β4	GDP Taxol	Rep 3
59	7	5	124.181	75.792	60	15200	28.169	28.16	NA	6.87	0.458	-30.141	-2.528	20221116	0.2	Dr α1β4	GDP Taxol	Rep 3
60	7	6	128.397	69.468	75	15136	35.769	35.026	NA	7.601	0.507	-56.31	-26.169	20221116	0.2	Dr α1β4	GDP Taxol	Rep 3
61	7	7	133.284	64.582	90	12192	42.68	41.826	NA	6.911	0.461	-45	11.31	20221116	0.2	Dr α1β4	GDP Taxol	Rep 3
62	7	8	138.17	59.982	105	13088	49.391	48.485	NA	6.711	0.447	-43.264	1.736	20221116	0.2	Dr α1β4	GDP Taxol	Rep 3
63	7	9	143.249	55.191	120	10912	56.372	55.425	NA	6.982	0.465	-43.332	-0.067	20221116	0.2	Dr α1β4	GDP Taxol	Rep 3
64	8	1	49.634	129.355	0	10896	0	0	NA	NA	NA	NA	NA	20221116	0.2	Dr α1β4	GDP Taxol	Rep 3
65	8	2	56.15	130.409	15	10896	6.6	6.6	NA	6.6	0.44	9.189	NA	20221116	0.2	Dr α1β4	GDP Taxol	Rep 3
66	8	3	61.803	131.271	30	14944	12.319	12.319	NA	5.719	0.381	8.673	-0.516	20221116	0.2	Dr α1β4	GDP Taxol	Rep 3
67	8	4	68.223	132.517	45	13168	18.859	18.856	NA	6.54	0.436	10.981	2.307	20221116	0.2	Dr α1β4	GDP Taxol	Rep 3
68	8	5	74.259	133.475	60	13520	24.971	24.968	NA	6.112	0.407	9.019	-1.961	20221116	0.2	Dr α1β4	GDP Taxol	Rep 3
69	8	6	80.296	134.529	75	13968	31.099	31.095	NA	6.128	0.409	9.904	0.885	20221116	0.2	Dr α1β4	GDP Taxol	Rep 3
70	8	7	86.045	135.871	90	12640	37.002	36.989	NA	5.904	0.394	13.134	3.23	20221116	0.2	Dr α1β4	GDP Taxol	Rep 3
71	8	8	91.986	137.116	105	11184	43.072	43.057	NA	6.07	0.405	11.842	-1.292	20221116	0.2	Dr α1β4	GDP Taxol	Rep 3
72	8	9	97.926	138.649	120	12496	49.207	49.179	NA	6.135	0.409	14.47	2.628	20221116	0.2	Dr α1β4	GDP Taxol	Rep 3
73	9	1	113.353	137.02	0	11056	0	0	NA	NA	NA	NA	NA	20221116	0.2	Dr α1β4	GDP Taxol	Rep 3
74	9	2	121.785	139.608	15	12688	8.82	8.82	NA	8.82	0.588	17.057	NA	20221116	0.2	Dr α1β4	GDP Taxol	Rep 3
75	9	3	130.505	142.099	30	11600	17.888	17.888	NA	9.068	0.605	15.945	-1.112	20221116	0.2	Dr α1β4	GDP Taxol	Rep 3
76	9	4	139.033	144.303	45	11776	26.696	26.692	NA	8.808	0.587	14.49	-1.456	20221116	0.2	Dr α1β4	GDP Taxol	Rep 3
77	9	5	148.135	146.219	60	11776	35.999	35.978	NA	9.302	0.62	11.889	-2.601	20221116	0.2	Dr α1β4	GDP Taxol	Rep 3
78	9	6	156.376	148.135	75	13104	44.459	44.435	NA	8.46	0.564	13.092	1.203	20221116	0.2	Dr α1β4	GDP Taxol	Rep 3
79	9	7	164.808	149.86	90	12720	53.066	53.032	NA	8.607	0.574	11.56	-1.532	20221116	0.2	Dr α1β4	GDP Taxol	Rep 3
80	9	8	173.527	151.968	105	9664	62.036	62.003	NA	8.971	0.598	13.591	2.031	20221116	0.2	Dr α1β4	GDP Taxol	Rep 3
81	9	9	182.055	153.789	120	10032	70.756	70.719	NA	8.72	0.581	12.051	-1.54	20221116	0.2	Dr α1β4	GDP Taxol	Rep 3
82	10	1	228.335	133.763	45	10080	0	0	NA	NA	NA	NA	NA	20221116	0.2	Dr α1β4	GDP Taxol	Rep 3
83	10	2	219.137	130.792	60	9936	9.666	9.666	NA	9.666	0.644	-162.104	NA	20221116	0.2	Dr α1β4	GDP Taxol	Rep 3
84	10	3	209.268	127.726	75	10848	20.001	20.001	NA	10.335	0.689	-162.741	-0.637	20221116	0.2	Dr α1β4	GDP Taxol	Rep 3
85	10	4	199.398	125.522	90	11456	30.113	30.088	NA	10.112	0.674	-167.412	-4.671	20221116	0.2	Dr α1β4	GDP Taxol	Rep 3
86	10	5	189.816	123.318	105	12816	39.945	39.91	NA	9.832	0.655	-167.047	0.365	20221116	0.2	Dr α1β4	GDP Taxol	Rep 3
87	10	6	180.426	121.21	120	10384	49.569	49.526	NA	9.624	0.642	-167.347	-0.3	20221116	0.2	Dr α1β4	GDP Taxol	Rep 3
88	10	7	171.036	118.719	135	14768	59.284	59.241	NA	9.715	0.648	-165.141	2.206	20221116	0.2	Dr α1β4	GDP Taxol	Rep 3
89	10	8	161.454	115.845	150	13280	69.288	69.24	NA	10.004	0.667	-163.301	1.841	20221116	0.2	Dr α1β4	GDP Taxol	Rep 3
90	10	9	151.681	113.449	165	12272	79.351	79.301	NA	10.063	0.671	-166.228	-2.928	20221116	0.2	Dr α1β4	GDP Taxol	Rep 3
1	1	1	101.388	90.148	0	14720	0	0	NA	NA	NA	NA	NA	20221021	0.2	Hs α1β4	GDP Taxol	Rep 1
2	1	2	105.348	79.418	15	16352	11.437	11.437	NA	11.437	0.762	-69.744	NA	20221021	0.2	Hs α1β4	GDP Taxol	Rep 1
3	1	3	108.158	68.433	30	19904	22.776	22.746	NA	11.339	0.756	-75.651	-5.907	20221021	0.2	Hs α1β4	GDP Taxol	Rep 1
4	1	4	110.841	57.448	45	23040	34.084	34.039	NA	11.308	0.754	-76.278	-0.627	20221021	0.2	Hs α1β4	GDP Taxol	Rep 1
5	1	5	114.162	46.591	60	16704	45.438	45.391	NA	11.354	0.757	-72.992	3.286	20221021	0.2	Hs α1β4	GDP Taxol	Rep 1
6	1	6	117.866	35.478	75	17616	57.151	57.099	NA	11.714	0.781	-71.565	1.427	20221021	0.2	Hs α1β4	GDP Taxol	Rep 1
7	1	7	121.443	25.068	90	14352	68.159	68.1	NA	11.008	0.734	-71.039	0.526	20221021	0.2	Hs α1β4	GDP Taxol	Rep 1
8	1	8	123.614	14.083	105	13696	79.357	79.246	NA	11.198	0.747	-78.818	-7.779	20221021	0.2	Hs α1β4	GDP Taxol	Rep 1
9	1	9	126.296	4.247	120	16304	89.551	89.439	NA	10.195	0.68	-74.745	4.073	20221021	0.2	Hs α1β4	GDP Taxol	Rep 1
10	2	1	132.396	94.938	0	24656	0	0	NA	NA	NA	NA	NA	20221021	0.2	Hs α1β4	GDP Taxol	Rep 1
11	2	2	139.772	93.405	15	13184	7.534	7.534	NA	7.534	0.502	-11.739	NA	20221021	0.2	Hs α1β4	GDP Taxol	Rep 1
12	2	3	146.67	92.735	30	16400	14.464	14.443	NA	6.93	0.462	-5.553	6.186	20221021	0.2	Hs α1β4	GDP Taxol	Rep 1
13	2	4	153.855	92.16	45	14736	21.672	21.638	NA	7.208	0.481	-4.574	0.979	20221021	0.2	Hs α1β4	GDP Taxol	Rep 1
14	2	5	160.944	91.872	60	11712	28.767	28.713	NA	7.095	0.473	-2.322	2.252	20221021	0.2	Hs α1β4	GDP Taxol	Rep 1
15	2	6	168.033	91.872	75	12032	35.857	35.769	NA	7.089	0.473	0	2.322	20221021	0.2	Hs α1β4	GDP Taxol	Rep 1
16	2	7	174.931	91.681	90	12848	42.757	42.66	NA	6.9	0.46	-1.591	-1.591	20221021	0.2	Hs α1β4	GDP Taxol	Rep 1
17	2	8	182.116	90.34	105	14160	50.066	49.932	NA	7.309	0.487	-10.574	-8.982	20221021	0.2	Hs α1β4	GDP Taxol	Rep 1
18	2	9	189.205	89.094	120	15376	57.264	57.109	NA	7.198	0.48	-9.964	0.61	20221021	0.2	Hs α1β4	GDP Taxol	Rep 1
19	3	1	140.06	63.324	0	17696	0	0	NA	NA	NA	NA	NA	20221021	0.2	Hs α1β4	GDP Taxol	Rep 1
20	3	2	145.904	60.546	15	15488	6.471	6.471	NA	6.471	0.431	-25.427	NA	20221021	0.2	Hs α1β4	GDP Taxol	Rep 1
21	3	3	151.939	57.097	30	17008	13.422	13.412	NA	6.951	0.463	-29.745	-4.318	20221021	0.2	Hs α1β4	GDP Taxol	Rep 1
22	3	4	157.304	54.319	45	19168	19.463	19.454	NA	6.041	0.403	-27.378	2.367	20221021	0.2	Hs α1β4	GDP Taxol	Rep 1
23	3	5	163.243	51.061	60	14720	26.237	26.227	NA	6.774	0.452	-28.74	-1.362	20221021	0.2	Hs α1β4	GDP Taxol	Rep 1
24	3	6	168.8	48.187	75	22192	32.493	32.482	NA	6.256	0.417	-27.35	1.39	20221021	0.2	Hs α1β4	GDP Taxol	Rep 1
25	3	7	174.356	45.122	90	14288	38.839	38.827	NA	6.346	0.423	-28.887	-1.537	20221021	0.2	Hs α1β4	GDP Taxol	Rep 1
26	3	8	180.392	41.002	105	20864	46.146	46.097	NA	7.307	0.487	-34.315	-5.429	20221021	0.2	Hs α1β4	GDP Taxol	Rep 1
27	3	9	184.607	37.649	120	18208	51.533	51.416	NA	5.386	0.359	-38.501	-4.186	20221021	0.2	Hs α1β4	GDP Taxol	Rep 1
28	4	1	120.421	116.685	0	14480	0	0	NA	NA	NA	NA	NA	20221021	0.2	Hs α1β4	GDP Taxol	Rep 1
29	4	2	125.594	120.229	15	16704	6.271	6.271	NA	6.271	0.418	34.418	NA	20221021	0.2	Hs α1β4	GDP Taxol	Rep 1
30	4	3	131.342	123.965	30	13360	13.127	13.126	NA	6.856	0.457	33.024	-1.394	20221021	0.2	Hs α1β4	GDP Taxol	Rep 1
31	4	4	136.611	127.414	45	18144	19.424	19.423	NA	6.297	0.42	33.207	0.183	20221021	0.2	Hs α1β4	GDP Taxol	Rep 1
32	4	5	141.88	130.959	60	13872	25.774	25.773	NA	6.35	0.423	33.93	0.723	20221021	0.2	Hs α1β4	GDP Taxol	Rep 1
33	4	6	148.778	134.503	75	15616	33.529	33.491	NA	7.755	0.517	27.198	-6.732	20221021	0.2	Hs α1β4	GDP Taxol	Rep 1
34	4	7	153.951	137.186	90	14032	39.357	39.301	NA	5.827	0.388	27.408	0.209	20221021	0.2	Hs α1β4	GDP Taxol	Rep 1
35	4	8	159.986	139.868	105	16576	45.961	45.857	NA	6.605	0.44	23.962	-3.445	20221021	0.2	Hs α1β4	GDP Taxol	Rep 1
36	4	9	165.926	142.551	120	13776	52.479	52.343	NA	6.517	0.434	24.305	0.342	20221021	0.2	Hs α1β4	GDP Taxol	Rep 1
37	5	1	74.532	129.426	0	14768	0	0	NA	NA	NA	NA	NA	20221021	0.2	Hs α1β4	GDP Taxol	Rep 1
38	5	2	81.27	129.49	15	17616	6.738	6.738	NA	6.738	0.449	0.543	NA	20221021	0.2	Hs α1β4	GDP Taxol	Rep 1
39	5	3	87.849	129.49	30	22336	13.317	13.316	NA	6.578	0.439	0	-0.543	20221021	0.2	Hs α1β4	GDP Taxol	Rep 1
40	5	4	94.172	129.745	45	16064	19.644	19.642	NA	6.328	0.422	2.314	2.314	20221021	0.2	Hs α1β4	GDP Taxol	Rep 1
41	5	5	100.494	129.681	60	19344	25.968	25.963	NA	6.323	0.422	-0.579	-2.892	20221021	0.2	Hs α1β4	GDP Taxol	Rep 1
42	5	6	107.073	129.426	75	14688	32.551	32.54	NA	6.583	0.439	-2.224	-1.645	20221021	0.2	Hs α1β4	GDP Taxol	Rep 1
43	5	7	113.587	128.915	90	17504	39.085	39.058	NA	6.534	0.436	-4.485	-2.261	20221021	0.2	Hs α1β4	GDP Taxol	Rep 1
44	5	8	120.101	128.66	105	12720	45.605	45.575	NA	6.519	0.435	-2.246	2.239	20221021	0.2	Hs α1β4	GDP Taxol	Rep 1
45	5	9	126.36	127.51	120	13024	51.968	51.863	NA	6.364	0.424	-10.408	-8.162	20221021	0.2	Hs α1β4	GDP Taxol	Rep 1
46	6	1	76.736	110.968	0	17248	0	0	NA	NA	NA	NA	NA	20221021	0.2	Hs α1β4	GDP Taxol	Rep 1
47	6	2	70.03	109.308	15	17696	6.909	6.909	NA	6.909	0.461	-166.092	NA	20221021	0.2	Hs α1β4	GDP Taxol	Rep 1
48	6	3	64.09	107.871	30	20928	13.02	13.019	NA	6.111	0.407	-166.399	-0.307	20221021	0.2	Hs α1β4	GDP Taxol	Rep 1
49	6	4	57.576	106.626	45	16368	19.652	19.646	NA	6.632	0.442	-169.177	-2.778	20221021	0.2	Hs α1β4	GDP Taxol	Rep 1
50	6	5	51.828	104.71	60	15520	25.711	25.682	NA	6.059	0.404	-161.565	7.612	20221021	0.2	Hs α1β4	GDP Taxol	Rep 1
51	6	6	45.888	102.027	75	16032	32.228	32.117	NA	6.517	0.434	-155.695	5.87	20221021	0.2	Hs α1β4	GDP Taxol	Rep 1
52	6	7	40.044	99.345	90	17568	38.658	38.489	NA	6.43	0.429	-155.344	0.351	20221021	0.2	Hs α1β4	GDP Taxol	Rep 1
53	6	8	34.105	96.183	105	17184	45.387	45.122	NA	6.729	0.449	-151.975	3.369	20221021	0.2	Hs α1β4	GDP Taxol	Rep 1
54	6	9	28.453	93.501	120	13728	51.643	51.346	NA	6.256	0.417	-154.612	-2.637	20221021	0.2	Hs α1β4	GDP Taxol	Rep 1
55	7	1	140.794	136.387	0	12368	0	0	NA	NA	NA	NA	NA	20221021	0.2	Hs α1β4	GDP Taxol	Rep 1
56	7	2	134.791	134.344	15	20416	6.342	6.342	NA	6.342	0.423	-161.2	NA	20221021	0.2	Hs α1β4	GDP Taxol	Rep 1
57	7	3	128.404	132.172	30	17872	13.088	13.088	NA	6.746	0.45	-161.222	-0.022	20221021	0.2	Hs α1β4	GDP Taxol	Rep 1
58	7	4	121.251	130.639	45	14832	20.403	20.371	NA	7.315	0.488	-167.905	-6.683	20221021	0.2	Hs α1β4	GDP Taxol	Rep 1
59	7	5	115.12	130.001	60	13808	26.567	26.457	NA	6.164	0.411	-174.053	-6.148	20221021	0.2	Hs α1β4	GDP Taxol	Rep 1
60	7	6	108.733	129.49	75	13360	32.974	32.795	NA	6.407	0.427	-175.426	-1.373	20221021	0.2	Hs α1β4	GDP Taxol	Rep 1
61	7	7	101.58	127.829	90	12496	40.318	40.137	NA	7.343	0.49	-166.931	8.495	20221021	0.2	Hs α1β4	GDP Taxol	Rep 1
62	7	8	95.193	126.68	105	14416	46.807	46.623	NA	6.489	0.433	-169.796	-2.865	20221021	0.2	Hs α1β4	GDP Taxol	Rep 1
63	7	9	88.679	125.786	120	12432	53.383	53.183	NA	6.575	0.438	-172.185	-2.389	20221021	0.2	Hs α1β4	GDP Taxol	Rep 1
64	8	1	50.391	96.375	0	10640	0	0	NA	NA	NA	NA	NA	20221021	0.2	Hs α1β4	GDP Taxol	Rep 1
65	8	2	54.574	91.042	15	18960	6.778	6.778	NA	6.778	0.452	-51.888	NA	20221021	0.2	Hs α1β4	GDP Taxol	Rep 1
66	8	3	58.534	85.933	30	12336	13.242	13.242	NA	6.464	0.431	-52.224	-0.336	20221021	0.2	Hs α1β4	GDP Taxol	Rep 1
67	8	4	62.621	81.207	45	12304	19.49	19.485	NA	6.249	0.417	-49.145	3.08	20221021	0.2	Hs α1β4	GDP Taxol	Rep 1
68	8	5	66.709	76.225	60	13776	25.934	25.929	NA	6.444	0.43	-50.631	-1.486	20221021	0.2	Hs α1β4	GDP Taxol	Rep 1
69	8	6	70.924	71.371	75	15024	32.363	32.354	NA	6.429	0.429	-49.028	1.602	20221021	0.2	Hs α1β4	GDP Taxol	Rep 1
70	8	7	75.011	66.262	90	14704	38.906	38.897	NA	6.543	0.436	-51.34	-2.312	20221021	0.2	Hs α1β4	GDP Taxol	Rep 1
71	8	8	78.971	61.025	105	20512	45.472	45.459	NA	6.566	0.438	-52.907	-1.567	20221021	0.2	Hs α1β4	GDP Taxol	Rep 1
72	8	9	82.931	55.915	120	17152	51.936	51.921	NA	6.464	0.431	-52.224	0.683	20221021	0.2	Hs α1β4	GDP Taxol	Rep 1
73	9	1	66.389	77.694	15	16512	0	0	NA	NA	NA	NA	NA	20221021	0.2	Hs α1β4	GDP Taxol	Rep 1
74	9	2	71.85	81.909	30	14960	6.898	6.898	NA	6.898	0.46	37.666	NA	20221021	0.2	Hs α1β4	GDP Taxol	Rep 1
75	9	3	76.736	85.933	45	14416	13.228	13.226	NA	6.329	0.422	39.472	1.807	20221021	0.2	Hs α1β4	GDP Taxol	Rep 1
76	9	4	82.484	90.819	60	12752	20.772	20.767	NA	7.544	0.503	40.365	0.892	20221021	0.2	Hs α1β4	GDP Taxol	Rep 1
77	9	5	86.987	94.746	75	18320	26.747	26.74	NA	5.975	0.398	41.1	0.735	20221021	0.2	Hs α1β4	GDP Taxol	Rep 1
78	9	6	91.777	99.441	90	14096	33.453	33.428	NA	6.707	0.447	44.421	3.322	20221021	0.2	Hs α1β4	GDP Taxol	Rep 1
79	9	7	96.279	104.422	105	13200	40.168	40.097	NA	6.715	0.448	47.891	3.47	20221021	0.2	Hs α1β4	GDP Taxol	Rep 1
80	9	8	100.59	109.116	120	14256	46.542	46.444	NA	6.373	0.425	47.437	-0.455	20221021	0.2	Hs α1β4	GDP Taxol	Rep 1
81	10	1	80.664	86.603	0	14592	0	0	NA	NA	NA	NA	NA	20221021	0.2	Hs α1β4	GDP Taxol	Rep 1
82	10	2	87.178	88.424	15	16752	6.764	6.764	NA	6.764	0.451	15.611	NA	20221021	0.2	Hs α1β4	GDP Taxol	Rep 1
83	10	3	94.363	90.723	30	12192	14.308	14.305	NA	7.544	0.503	17.745	2.134	20221021	0.2	Hs α1β4	GDP Taxol	Rep 1
84	10	4	100.782	91.298	45	19136	20.752	20.658	NA	6.444	0.43	5.117	-12.627	20221021	0.2	Hs α1β4	GDP Taxol	Rep 1
85	10	5	107.775	92.351	60	15264	27.824	27.714	NA	7.072	0.471	8.569	3.452	20221021	0.2	Hs α1β4	GDP Taxol	Rep 1
86	10	6	115.056	93.309	75	15104	35.168	35.04	NA	7.344	0.49	7.496	-1.073	20221021	0.2	Hs α1β4	GDP Taxol	Rep 1
87	10	7	121.091	94.172	90	11168	41.265	41.13	NA	6.097	0.406	8.13	0.634	20221021	0.2	Hs α1β4	GDP Taxol	Rep 1
88	10	8	127.51	95.417	105	14624	47.803	47.668	NA	6.538	0.436	10.981	2.851	20221021	0.2	Hs α1β4	GDP Taxol	Rep 1
89	10	9	133.641	96.758	120	13264	54.079	53.942	NA	6.276	0.418	12.339	1.358	20221021	0.2	Hs α1β4	GDP Taxol	Rep 1
1	1	1	115.184	114.226	0	11248	0	0	NA	NA	NA	NA	NA	20221028	0.2	Hs α1β4	GDP Taxol	Rep 2
2	1	2	118.122	108.094	15	12096	6.799	6.799	NA	6.799	0.453	-64.398	NA	20221028	0.2	Hs α1β4	GDP Taxol	Rep 2
3	1	3	120.708	101.357	30	9664	14.016	14.005	NA	7.217	0.481	-68.999	-4.601	20221028	0.2	Hs α1β4	GDP Taxol	Rep 2
4	1	4	122.912	95.896	45	8992	19.904	19.892	NA	5.888	0.393	-68.025	0.973	20221028	0.2	Hs α1β4	GDP Taxol	Rep 2
5	1	5	125.498	89.477	60	11056	26.825	26.812	NA	6.92	0.461	-68.051	-0.026	20221028	0.2	Hs α1β4	GDP Taxol	Rep 2
6	1	6	128.181	83.155	75	8864	33.693	33.68	NA	6.868	0.458	-67.011	1.04	20221028	0.2	Hs α1β4	GDP Taxol	Rep 2
7	1	7	130.48	77.119	90	11360	40.151	40.136	NA	6.459	0.431	-69.146	-2.134	20221028	0.2	Hs α1β4	GDP Taxol	Rep 2
8	1	8	132.875	70.892	105	11600	46.823	46.806	NA	6.672	0.445	-68.962	0.183	20221028	0.2	Hs α1β4	GDP Taxol	Rep 2
9	1	9	135.27	64.186	120	9968	53.944	53.92	NA	7.121	0.475	-70.346	-1.384	20221028	0.2	Hs α1β4	GDP Taxol	Rep 2
10	2	1	137.345	73.479	0	8400	0	0	NA	NA	NA	NA	NA	20221028	0.2	Hs α1β4	GDP Taxol	Rep 2
11	2	2	130.065	73.351	15	7024	7.282	7.282	NA	7.282	0.485	-178.995	NA	20221028	0.2	Hs α1β4	GDP Taxol	Rep 2
12	2	3	124.317	73.734	30	8336	13.043	13.031	NA	5.761	0.384	176.186	-4.819	20221028	0.2	Hs α1β4	GDP Taxol	Rep 2
13	2	4	117.547	74.245	45	9424	19.832	19.814	NA	6.789	0.453	175.684	-0.502	20221028	0.2	Hs α1β4	GDP Taxol	Rep 2
14	2	5	111.16	75.139	60	10608	26.281	26.238	NA	6.449	0.43	172.03	-3.654	20221028	0.2	Hs α1β4	GDP Taxol	Rep 2
15	2	6	104.262	75.906	75	9664	33.221	33.172	NA	6.94	0.463	173.66	1.629	20221028	0.2	Hs α1β4	GDP Taxol	Rep 2
16	2	7	97.62	76.8	90	9728	39.923	39.864	NA	6.702	0.447	172.333	-1.327	20221028	0.2	Hs α1β4	GDP Taxol	Rep 2
17	2	8	90.978	77.694	105	9216	46.625	46.558	NA	6.702	0.447	172.333	0	20221028	0.2	Hs α1β4	GDP Taxol	Rep 2
18	2	9	84.336	78.588	120	8704	53.327	53.255	NA	6.702	0.447	172.333	0	20221028	0.2	Hs α1β4	GDP Taxol	Rep 2
19	3	1	93.916	108.733	0	10048	0	0	NA	NA	NA	NA	NA	20221028	0.2	Hs α1β4	GDP Taxol	Rep 2
20	3	2	90.467	102.73	15	12032	6.924	6.924	NA	6.924	0.462	-119.876	NA	20221028	0.2	Hs α1β4	GDP Taxol	Rep 2
21	3	3	86.891	96.854	30	9856	13.802	13.801	NA	6.879	0.459	-121.329	-1.453	20221028	0.2	Hs α1β4	GDP Taxol	Rep 2
22	3	4	84.081	91.361	45	10976	19.972	19.963	NA	6.17	0.411	-117.096	4.233	20221028	0.2	Hs α1β4	GDP Taxol	Rep 2
23	3	5	81.015	85.102	60	10528	26.941	26.923	NA	6.969	0.465	-116.095	1	20221028	0.2	Hs α1β4	GDP Taxol	Rep 2
24	3	6	77.566	78.971	75	8592	33.976	33.957	NA	7.035	0.469	-119.358	-3.262	20221028	0.2	Hs α1β4	GDP Taxol	Rep 2
25	3	7	74.756	73.223	90	10880	40.374	40.349	NA	6.398	0.427	-116.053	3.304	20221028	0.2	Hs α1β4	GDP Taxol	Rep 2
26	3	8	71.563	67.731	105	13520	46.727	46.7	NA	6.353	0.424	-120.174	-4.12	20221028	0.2	Hs α1β4	GDP Taxol	Rep 2
27	3	9	67.986	61.599	120	10208	53.826	53.795	NA	7.098	0.473	-120.256	-0.083	20221028	0.2	Hs α1β4	GDP Taxol	Rep 2
28	4	1	180.392	118.122	0	7776	0	0	NA	NA	NA	NA	NA	20221028	0.2	Hs α1β4	GDP Taxol	Rep 2
29	4	2	175.027	115.535	15	10464	5.956	5.956	NA	5.956	0.397	-154.259	NA	20221028	0.2	Hs α1β4	GDP Taxol	Rep 2
30	4	3	169.087	113.332	30	9232	12.291	12.277	NA	6.335	0.422	-159.647	-5.387	20221028	0.2	Hs α1β4	GDP Taxol	Rep 2
31	4	4	162.86	111.032	45	8432	18.929	18.911	NA	6.638	0.443	-159.734	-0.088	20221028	0.2	Hs α1β4	GDP Taxol	Rep 2
32	4	5	157.016	108.733	60	10176	25.209	25.19	NA	6.28	0.419	-158.523	1.211	20221028	0.2	Hs α1β4	GDP Taxol	Rep 2
33	4	6	150.694	106.913	75	10880	31.788	31.743	NA	6.58	0.439	-163.94	-5.417	20221028	0.2	Hs α1β4	GDP Taxol	Rep 2
34	4	7	144.275	105.572	90	8544	38.346	38.235	NA	6.557	0.437	-168.198	-4.258	20221028	0.2	Hs α1β4	GDP Taxol	Rep 2
35	4	8	138.335	104.039	105	11616	44.48	44.351	NA	6.134	0.409	-165.53	2.668	20221028	0.2	Hs α1β4	GDP Taxol	Rep 2
36	4	9	131.246	102.889	120	8784	51.662	51.452	NA	7.182	0.479	-170.789	-5.259	20221028	0.2	Hs α1β4	GDP Taxol	Rep 2
37	5	1	138.144	147.532	0	10528	0	0	NA	NA	NA	NA	NA	20221028	0.2	Hs α1β4	GDP Taxol	Rep 2
38	5	2	142.359	142.167	15	12160	6.823	6.823	NA	6.823	0.455	-51.843	NA	20221028	0.2	Hs α1β4	GDP Taxol	Rep 2
39	5	3	146.478	137.569	30	9536	12.996	12.99	NA	6.174	0.412	-48.145	3.698	20221028	0.2	Hs α1β4	GDP Taxol	Rep 2
40	5	4	150.502	132.3	45	9024	19.626	19.615	NA	6.63	0.442	-52.633	-4.488	20221028	0.2	Hs α1β4	GDP Taxol	Rep 2
41	5	5	154.717	127.318	60	10032	26.152	26.14	NA	6.526	0.435	-49.764	2.87	20221028	0.2	Hs α1β4	GDP Taxol	Rep 2
42	5	6	158.645	122.145	75	10304	32.647	32.631	NA	6.495	0.433	-52.792	-3.028	20221028	0.2	Hs α1β4	GDP Taxol	Rep 2
43	5	7	163.243	116.876	90	9424	39.64	39.621	NA	6.993	0.466	-48.888	3.904	20221028	0.2	Hs α1β4	GDP Taxol	Rep 2
44	5	8	167.554	111.99	105	9296	46.156	46.133	NA	6.516	0.434	-48.576	0.312	20221028	0.2	Hs α1β4	GDP Taxol	Rep 2
45	5	9	171.961	106.817	120	8816	52.952	52.928	NA	6.796	0.453	-49.574	-0.998	20221028	0.2	Hs α1β4	GDP Taxol	Rep 2
46	6	1	87.753	169.949	0	9376	0	0	NA	NA	NA	NA	NA	20221028	0.2	Hs α1β4	GDP Taxol	Rep 2
47	6	2	93.788	168.991	15	9904	6.111	6.111	NA	6.111	0.407	-9.019	NA	20221028	0.2	Hs α1β4	GDP Taxol	Rep 2
48	6	3	100.59	167.746	30	10448	13.026	13.025	NA	6.915	0.461	-10.376	-1.357	20221028	0.2	Hs α1β4	GDP Taxol	Rep 2
49	6	4	107.296	167.267	45	9312	19.749	19.726	NA	6.723	0.448	-4.086	6.29	20221028	0.2	Hs α1β4	GDP Taxol	Rep 2
50	6	5	113.906	166.596	60	10736	26.393	26.367	NA	6.644	0.443	-5.793	-1.707	20221028	0.2	Hs α1β4	GDP Taxol	Rep 2
51	6	6	120.325	165.159	75	10256	32.971	32.922	NA	6.577	0.438	-12.619	-6.827	20221028	0.2	Hs α1β4	GDP Taxol	Rep 2
52	6	7	126.839	164.489	90	11264	39.519	39.466	NA	6.549	0.437	-5.877	6.742	20221028	0.2	Hs α1β4	GDP Taxol	Rep 2
53	6	8	133.258	163.531	105	9792	46.009	45.956	NA	6.49	0.433	-8.489	-2.612	20221028	0.2	Hs α1β4	GDP Taxol	Rep 2
54	6	9	140.156	162.573	120	9680	52.973	52.919	NA	6.964	0.464	-7.907	0.582	20221028	0.2	Hs α1β4	GDP Taxol	Rep 2
55	7	1	65.336	97.908	0	10640	0	0	NA	NA	NA	NA	NA	20221028	0.2	Hs α1β4	GDP Taxol	Rep 2
56	7	2	72.233	98.291	15	10736	6.908	6.908	NA	6.908	0.461	3.18	NA	20221028	0.2	Hs α1β4	GDP Taxol	Rep 2
57	7	3	79.035	99.057	30	11824	13.753	13.748	NA	6.845	0.456	6.429	3.249	20221028	0.2	Hs α1β4	GDP Taxol	Rep 2
58	7	4	86.029	99.92	45	9680	20.799	20.79	NA	7.046	0.47	7.028	0.6	20221028	0.2	Hs α1β4	GDP Taxol	Rep 2
59	7	5	92.83	101.069	60	8384	27.698	27.676	NA	6.898	0.46	9.593	2.565	20221028	0.2	Hs α1β4	GDP Taxol	Rep 2
60	7	6	99.345	101.452	75	7968	34.223	34.193	NA	6.526	0.435	3.366	-6.227	20221028	0.2	Hs α1β4	GDP Taxol	Rep 2
61	7	7	106.626	102.602	90	9472	41.594	41.556	NA	7.371	0.491	8.973	5.606	20221028	0.2	Hs α1β4	GDP Taxol	Rep 2
62	8	1	79.706	130.001	0	9536	0	0	NA	NA	NA	NA	NA	20221028	0.2	Hs α1β4	GDP Taxol	Rep 2
63	8	2	87.178	129.618	15	9296	7.482	7.482	NA	7.482	0.499	-2.936	NA	20221028	0.2	Hs α1β4	GDP Taxol	Rep 2
64	8	3	93.98	128.947	30	11424	14.317	14.313	NA	6.835	0.456	-5.631	-2.695	20221028	0.2	Hs α1β4	GDP Taxol	Rep 2
65	8	4	101.069	129.043	45	8576	21.407	21.385	NA	7.09	0.473	0.774	6.405	20221028	0.2	Hs α1β4	GDP Taxol	Rep 2
66	8	5	108.254	129.618	60	8736	28.615	28.551	NA	7.208	0.481	4.574	3.8	20221028	0.2	Hs α1β4	GDP Taxol	Rep 2
67	8	6	116.078	129.49	75	9536	36.44	36.376	NA	7.825	0.522	-0.935	-5.509	20221028	0.2	Hs α1β4	GDP Taxol	Rep 2
68	8	7	122.592	130.767	90	9488	43.078	42.893	NA	6.638	0.443	11.094	12.029	20221028	0.2	Hs α1β4	GDP Taxol	Rep 2
69	8	8	129.618	131.406	105	9904	50.132	49.932	NA	7.054	0.47	5.194	-5.899	20221028	0.2	Hs α1β4	GDP Taxol	Rep 2
70	8	9	136.898	131.789	120	7952	57.423	57.221	NA	7.291	0.486	3.013	-2.182	20221028	0.2	Hs α1β4	GDP Taxol	Rep 2
71	9	1	205.683	118.76	0	9008	0	0	NA	NA	NA	NA	NA	20221028	0.2	Hs α1β4	GDP Taxol	Rep 2
72	9	2	199.679	115.311	15	8704	6.924	6.924	NA	6.924	0.462	-150.124	NA	20221028	0.2	Hs α1β4	GDP Taxol	Rep 2
73	9	3	194.698	112.118	30	10880	12.841	12.837	NA	5.917	0.394	-147.339	2.785	20221028	0.2	Hs α1β4	GDP Taxol	Rep 2
74	9	4	188.822	108.542	45	11280	19.719	19.716	NA	6.879	0.459	-148.671	-1.332	20221028	0.2	Hs α1β4	GDP Taxol	Rep 2
75	9	5	182.819	105.22	60	8192	26.58	26.573	NA	6.861	0.457	-151.049	-2.378	20221028	0.2	Hs α1β4	GDP Taxol	Rep 2
76	9	6	176.687	101.516	75	9792	33.744	33.736	NA	7.163	0.478	-148.861	2.188	20221028	0.2	Hs α1β4	GDP Taxol	Rep 2
77	9	7	170.939	98.706	90	10112	40.142	40.116	NA	6.398	0.427	-153.947	-5.085	20221028	0.2	Hs α1β4	GDP Taxol	Rep 2
78	9	8	164.808	95.896	105	10272	46.886	46.835	NA	6.745	0.45	-155.376	-1.43	20221028	0.2	Hs α1β4	GDP Taxol	Rep 2
79	9	9	159.06	92.575	120	8880	53.525	53.473	NA	6.638	0.443	-149.982	5.395	20221028	0.2	Hs α1β4	GDP Taxol	Rep 2
80	10	1	223.693	61.919	0	8336	0	0	NA	NA	NA	NA	NA	20221028	0.2	Hs α1β4	GDP Taxol	Rep 2
81	10	2	218.456	66.389	15	7088	6.886	6.886	NA	6.886	0.459	139.514	NA	20221028	0.2	Hs α1β4	GDP Taxol	Rep 2
82	10	3	214.88	71.243	30	7392	12.915	12.831	NA	6.029	0.402	126.384	-13.13	20221028	0.2	Hs α1β4	GDP Taxol	Rep 2
83	10	4	209.898	75.842	45	8928	19.695	19.6	NA	6.78	0.452	137.291	10.906	20221028	0.2	Hs α1β4	GDP Taxol	Rep 2
84	10	5	205.044	80.823	60	8752	26.65	26.555	NA	6.955	0.464	134.256	-3.035	20221028	0.2	Hs α1β4	GDP Taxol	Rep 2
85	10	6	200.957	86.06	75	9616	33.293	33.163	NA	6.643	0.443	127.972	-6.284	20221028	0.2	Hs α1β4	GDP Taxol	Rep 2
86	10	7	197.38	91.808	90	8048	40.063	39.822	NA	6.77	0.451	121.891	-6.081	20221028	0.2	Hs α1β4	GDP Taxol	Rep 2
87	10	8	193.676	97.301	105	8320	46.688	46.4	NA	6.625	0.442	123.996	2.106	20221028	0.2	Hs α1β4	GDP Taxol	Rep 2
88	10	9	190.099	102.538	120	9504	53.03	52.711	NA	6.342	0.423	124.33	0.334	20221028	0.2	Hs α1β4	GDP Taxol	Rep 2
89	10	10	186.012	108.031	135	8768	59.876	59.55	NA	6.847	0.456	126.656	2.326	20221028	0.2	Hs α1β4	GDP Taxol	Rep 2
1	1	1	56.341	137.116	0	13248	0	0	NA	NA	NA	NA	NA	20221116	0.2	Hs α1β4	GDP Taxol	Rep 3
2	1	2	60.174	132.134	15	14528	6.286	6.286	NA	6.286	0.419	-52.431	NA	20221116	0.2	Hs α1β4	GDP Taxol	Rep 3
3	1	3	63.623	127.247	30	13936	12.268	12.265	NA	5.982	0.399	-54.782	-2.351	20221116	0.2	Hs α1β4	GDP Taxol	Rep 3
4	1	4	66.498	121.689	45	10464	18.525	18.47	NA	6.257	0.417	-62.65	-7.868	20221116	0.2	Hs α1β4	GDP Taxol	Rep 3
5	1	5	69.085	116.324	60	11760	24.482	24.387	NA	5.957	0.397	-64.259	-1.609	20221116	0.2	Hs α1β4	GDP Taxol	Rep 3
6	1	6	71.001	109.904	75	13712	31.181	30.91	NA	6.7	0.447	-73.379	-9.12	20221116	0.2	Hs α1β4	GDP Taxol	Rep 3
7	1	7	73.11	104.155	90	12144	37.305	36.982	NA	6.123	0.408	-69.864	3.516	20221116	0.2	Hs α1β4	GDP Taxol	Rep 3
8	1	8	75.122	99.268	105	13120	42.59	42.252	NA	5.285	0.352	-67.62	2.244	20221116	0.2	Hs α1β4	GDP Taxol	Rep 3
9	1	9	77.23	92.752	120	13136	49.438	49.036	NA	6.848	0.457	-72.072	-4.452	20221116	0.2	Hs α1β4	GDP Taxol	Rep 3
10	2	1	35.261	108.083	0	9520	0	0	NA	NA	NA	NA	NA	20221116	0.2	Hs α1β4	GDP Taxol	Rep 3
11	2	2	41.17	107.796	15	12144	5.916	5.916	NA	5.916	0.394	-2.785	NA	20221116	0.2	Hs α1β4	GDP Taxol	Rep 3
12	2	3	47.302	107.157	30	10080	12.081	12.077	NA	6.166	0.411	-5.947	-3.162	20221116	0.2	Hs α1β4	GDP Taxol	Rep 3
13	2	4	52.668	106.838	45	12736	17.457	17.452	NA	5.375	0.358	-3.406	2.54	20221116	0.2	Hs α1β4	GDP Taxol	Rep 3
14	2	5	59.312	106.263	60	9344	24.125	24.119	NA	6.668	0.445	-4.946	-1.54	20221116	0.2	Hs α1β4	GDP Taxol	Rep 3
15	2	6	65.061	105.752	75	11584	29.897	29.891	NA	5.772	0.385	-5.08	-0.134	20221116	0.2	Hs α1β4	GDP Taxol	Rep 3
16	2	7	70.427	104.474	90	14480	35.413	35.35	NA	5.516	0.368	-13.392	-8.313	20221116	0.2	Hs α1β4	GDP Taxol	Rep 3
17	2	8	77.006	102.877	105	10832	42.183	42.068	NA	6.771	0.451	-13.643	-0.25	20221116	0.2	Hs α1β4	GDP Taxol	Rep 3
18	2	9	83.841	100.961	125	13120	49.282	49.099	NA	7.099	0.355	-15.662	-2.019	20221116	0.2	Hs α1β4	GDP Taxol	Rep 3
19	3	1	82.947	95.148	0	12656	0	0	NA	NA	NA	NA	NA	20221116	0.2	Hs α1β4	GDP Taxol	Rep 3
20	3	2	89.271	95.85	15	13760	6.363	6.363	NA	6.363	0.424	6.34	NA	20221116	0.2	Hs α1β4	GDP Taxol	Rep 3
21	3	3	95.403	96.361	30	16816	12.517	12.515	NA	6.154	0.41	4.764	-1.577	20221116	0.2	Hs α1β4	GDP Taxol	Rep 3
22	3	4	101.408	96.617	45	14976	18.527	18.519	NA	6.01	0.401	2.437	-2.327	20221116	0.2	Hs α1β4	GDP Taxol	Rep 3
23	3	5	107.604	96.489	60	10544	24.724	24.694	NA	6.198	0.413	-1.181	-3.618	20221116	0.2	Hs α1β4	GDP Taxol	Rep 3
24	3	6	114.056	96.489	75	11312	31.176	31.138	NA	6.452	0.43	0	1.181	20221116	0.2	Hs α1β4	GDP Taxol	Rep 3
25	3	7	120.124	96.936	90	12864	37.261	37.221	NA	6.085	0.406	4.214	4.214	20221116	0.2	Hs α1β4	GDP Taxol	Rep 3
26	3	8	126.001	97.192	105	11472	43.143	43.103	NA	5.882	0.392	2.49	-1.725	20221116	0.2	Hs α1β4	GDP Taxol	Rep 3
27	3	9	132.261	97.192	120	11536	49.404	49.357	NA	6.26	0.417	0	-2.49	20221116	0.2	Hs α1β4	GDP Taxol	Rep 3
28	4	1	165.99	68.893	0	11968	0	0	NA	NA	NA	NA	NA	20221116	0.2	Hs α1β4	GDP Taxol	Rep 3
29	4	2	160.304	67.552	15	14528	5.841	5.841	NA	5.841	0.389	-166.724	NA	20221116	0.2	Hs α1β4	GDP Taxol	Rep 3
30	4	3	154.427	66.274	30	13568	11.855	11.855	NA	6.014	0.401	-167.735	-1.012	20221116	0.2	Hs α1β4	GDP Taxol	Rep 3
31	4	4	148.742	65.38	45	12864	17.611	17.602	NA	5.755	0.384	-171.06	-3.325	20221116	0.2	Hs α1β4	GDP Taxol	Rep 3
32	4	5	142.865	64.294	60	14368	23.587	23.577	NA	5.976	0.398	-169.531	1.53	20221116	0.2	Hs α1β4	GDP Taxol	Rep 3
33	4	6	136.797	63.081	75	13168	29.776	29.766	NA	6.189	0.413	-168.69	0.841	20221116	0.2	Hs α1β4	GDP Taxol	Rep 3
34	4	7	130.728	62.186	90	13008	35.91	35.893	NA	6.134	0.409	-171.617	-2.927	20221116	0.2	Hs α1β4	GDP Taxol	Rep 3
35	4	8	124.724	61.164	105	12880	42.001	41.983	NA	6.091	0.406	-170.34	1.277	20221116	0.2	Hs α1β4	GDP Taxol	Rep 3
36	4	9	118.527	60.078	120	11744	48.291	48.274	NA	6.291	0.419	-170.059	0.281	20221116	0.2	Hs α1β4	GDP Taxol	Rep 3
37	5	1	111.437	113.162	0	10000	0	0	NA	NA	NA	NA	NA	20221116	0.2	Hs α1β4	GDP Taxol	Rep 3
38	5	2	117.889	115.142	15	16400	6.749	6.749	NA	6.749	0.45	17.063	NA	20221116	0.2	Hs α1β4	GDP Taxol	Rep 3
39	5	3	124.532	116.675	30	12048	13.567	13.558	NA	6.818	0.455	12.995	-4.068	20221116	0.2	Hs α1β4	GDP Taxol	Rep 3
40	5	4	131.176	117.889	45	11200	20.32	20.297	NA	6.753	0.45	10.353	-2.641	20221116	0.2	Hs α1β4	GDP Taxol	Rep 3
41	5	5	138.266	118.208	60	9936	27.418	27.3	NA	7.098	0.473	2.579	-7.774	20221116	0.2	Hs α1β4	GDP Taxol	Rep 3
42	5	6	143.696	115.397	75	15248	33.532	32.336	NA	6.114	0.408	-27.368	-29.947	20221116	0.2	Hs α1β4	GDP Taxol	Rep 3
43	5	7	149.764	112.587	90	12336	40.22	38.332	NA	6.688	0.446	-24.852	2.517	20221116	0.2	Hs α1β4	GDP Taxol	Rep 3
44	5	8	155.769	109.712	105	11360	46.877	44.466	NA	6.657	0.444	-25.582	-0.73	20221116	0.2	Hs α1β4	GDP Taxol	Rep 3
45	5	9	162.221	108.754	120	9392	53.4	50.975	NA	6.523	0.435	-8.448	17.134	20221116	0.2	Hs α1β4	GDP Taxol	Rep 3
46	6	1	144.973	169.12	0	15200	0	0	NA	NA	NA	NA	NA	20221116	0.2	Hs α1β4	GDP Taxol	Rep 3
47	6	2	139.096	168.034	15	15184	5.976	5.976	NA	5.976	0.398	-169.531	NA	20221116	0.2	Hs α1β4	GDP Taxol	Rep 3
48	6	3	133.475	166.948	30	12384	11.702	11.702	NA	5.725	0.382	-169.066	0.465	20221116	0.2	Hs α1β4	GDP Taxol	Rep 3
49	6	4	127.598	164.265	45	10592	18.162	18.041	NA	6.46	0.431	-155.462	13.604	20221116	0.2	Hs α1β4	GDP Taxol	Rep 3
50	6	5	121.21	164.137	60	10544	24.551	24.28	NA	6.389	0.426	-178.854	-23.392	20221116	0.2	Hs α1β4	GDP Taxol	Rep 3
51	6	6	115.781	162.987	75	14112	30.101	29.83	NA	5.55	0.37	-168.043	10.811	20221116	0.2	Hs α1β4	GDP Taxol	Rep 3
52	6	7	110.159	161.454	90	13712	35.928	35.648	NA	5.827	0.388	-164.745	3.299	20221116	0.2	Hs α1β4	GDP Taxol	Rep 3
53	6	8	104.091	160.304	105	13184	42.104	41.822	NA	6.176	0.412	-169.271	-4.526	20221116	0.2	Hs α1β4	GDP Taxol	Rep 3
54	6	9	98.406	159.027	120	11584	47.931	47.649	NA	5.827	0.388	-167.335	1.936	20221116	0.2	Hs α1β4	GDP Taxol	Rep 3
55	7	1	116.547	137.755	0	16656	0	0	NA	NA	NA	NA	NA	20221116	0.2	Hs α1β4	GDP Taxol	Rep 3
56	7	2	110.606	135.903	15	12768	6.223	6.223	NA	6.223	0.415	-162.681	NA	20221116	0.2	Hs α1β4	GDP Taxol	Rep 3
57	7	3	104.921	134.433	30	13744	12.095	12.091	NA	5.872	0.391	-165.51	-2.829	20221116	0.2	Hs α1β4	GDP Taxol	Rep 3
58	7	4	99.236	132.261	45	13600	18.181	18.162	NA	6.086	0.406	-159.092	6.418	20221116	0.2	Hs α1β4	GDP Taxol	Rep 3
59	7	5	93.551	130.09	60	13184	24.267	24.24	NA	6.086	0.406	-159.092	0	20221116	0.2	Hs α1β4	GDP Taxol	Rep 3
60	7	6	87.929	127.854	75	12960	30.316	30.282	NA	6.05	0.403	-158.311	0.781	20221116	0.2	Hs α1β4	GDP Taxol	Rep 3
61	7	7	81.861	125.874	90	11728	36.7	36.665	NA	6.383	0.426	-161.928	-3.617	20221116	0.2	Hs α1β4	GDP Taxol	Rep 3
62	7	8	76.559	124.468	105	12272	42.185	42.138	NA	5.485	0.366	-165.155	-3.227	20221116	0.2	Hs α1β4	GDP Taxol	Rep 3
63	7	9	70.618	122.296	120	9616	48.51	48.461	NA	6.325	0.422	-159.918	5.237	20221116	0.2	Hs α1β4	GDP Taxol	Rep 3
64	8	1	109.648	174.102	0	11424	0	0	NA	NA	NA	NA	NA	20221116	0.2	Hs α1β4	GDP Taxol	Rep 3
65	8	2	103.58	174.422	15	13712	6.077	6.077	NA	6.077	0.405	176.987	NA	20221116	0.2	Hs α1β4	GDP Taxol	Rep 3
66	8	3	97.767	175.124	30	10864	11.932	11.925	NA	5.855	0.39	173.108	-3.88	20221116	0.2	Hs α1β4	GDP Taxol	Rep 3
67	8	4	91.954	175.571	45	13040	17.762	17.755	NA	5.83	0.389	175.601	2.494	20221116	0.2	Hs α1β4	GDP Taxol	Rep 3
68	8	5	85.821	176.466	60	13312	23.96	23.944	NA	6.197	0.413	171.703	-3.898	20221116	0.2	Hs α1β4	GDP Taxol	Rep 3
69	8	6	79.753	177.552	75	11312	30.125	30.094	NA	6.165	0.411	169.854	-1.848	20221116	0.2	Hs α1β4	GDP Taxol	Rep 3
70	8	7	73.557	178.254	90	12368	36.36	36.33	NA	6.236	0.416	173.53	3.676	20221116	0.2	Hs α1β4	GDP Taxol	Rep 3
71	8	8	66.785	178.829	105	10928	43.156	43.123	NA	6.796	0.453	175.147	1.617	20221116	0.2	Hs α1β4	GDP Taxol	Rep 3
72	8	9	61.228	179.787	120	10928	48.795	48.753	NA	5.639	0.376	170.218	-4.929	20221116	0.2	Hs α1β4	GDP Taxol	Rep 3
73	9	1	3.449	87.195	0	9056	0	0	NA	NA	NA	NA	NA	20221116	0.2	Hs α1β4	GDP Taxol	Rep 3
74	9	2	8.719	90.74	15	9552	6.352	6.352	NA	6.352	0.423	33.93	NA	20221116	0.2	Hs α1β4	GDP Taxol	Rep 3
75	9	3	14.085	94.285	30	8432	12.783	12.783	NA	6.431	0.429	33.453	-0.476	20221116	0.2	Hs α1β4	GDP Taxol	Rep 3
76	9	4	18.397	97.352	45	9648	18.074	18.072	NA	5.291	0.353	35.417	1.964	20221116	0.2	Hs α1β4	GDP Taxol	Rep 3
77	9	5	24.338	99.843	60	12992	24.516	24.419	NA	6.442	0.429	22.751	-12.666	20221116	0.2	Hs α1β4	GDP Taxol	Rep 3
78	9	6	29.704	102.813	75	10272	30.649	30.549	NA	6.133	0.409	28.968	6.217	20221116	0.2	Hs α1β4	GDP Taxol	Rep 3
79	9	7	35.07	105.592	90	15152	36.691	36.583	NA	6.043	0.403	27.378	-1.59	20221116	0.2	Hs α1β4	GDP Taxol	Rep 3
80	9	8	39.86	107.987	105	10576	42.048	41.93	NA	5.356	0.357	26.565	-0.813	20221116	0.2	Hs α1β4	GDP Taxol	Rep 3
81	9	9	45.993	110.287	120	12176	48.597	48.407	NA	6.549	0.437	20.556	-6.009	20221116	0.2	Hs α1β4	GDP Taxol	Rep 3
82	10	1	140.087	120.444	0	10528	0	0	NA	NA	NA	NA	NA	20221116	0.2	Hs α1β4	GDP Taxol	Rep 3
83	10	2	134.912	117.09	15	14688	6.166	6.166	NA	6.166	0.411	-147.051	NA	20221116	0.2	Hs α1β4	GDP Taxol	Rep 3
84	10	3	129.547	113.641	30	12176	12.545	12.545	NA	6.379	0.425	-147.265	-0.214	20221116	0.2	Hs α1β4	GDP Taxol	Rep 3
85	10	4	124.66	110.095	45	11888	18.582	18.576	NA	6.037	0.402	-144.039	3.225	20221116	0.2	Hs α1β4	GDP Taxol	Rep 3
86	10	5	120.731	105.879	60	14224	24.345	24.223	NA	5.763	0.384	-132.979	11.061	20221116	0.2	Hs α1β4	GDP Taxol	Rep 3
87	10	6	117.665	100.993	75	15488	30.114	29.683	NA	5.769	0.385	-122.106	10.872	20221116	0.2	Hs α1β4	GDP Taxol	Rep 3
88	10	7	114.503	95.914	90	14592	36.096	35.443	NA	5.982	0.399	-121.908	0.198	20221116	0.2	Hs α1β4	GDP Taxol	Rep 3
89	10	8	110.958	90.453	105	13472	42.608	41.809	NA	6.511	0.434	-122.989	-1.08	20221116	0.2	Hs α1β4	GDP Taxol	Rep 3
90	10	9	107.604	85.183	120	10880	48.854	47.942	NA	6.247	0.416	-122.471	0.517	20221116	0.2	Hs α1β4	GDP Taxol	Rep 3
1	1	1	90.787	102.666	0	11232	0	0	NA	NA	NA	NA	NA	20221021	0.4	Dr α1β4	GDP Taxol	Rep 1
2	1	2	101.899	99.6	15	13072	11.528	11.528	NA	11.528	0.769	-15.422	NA	20221021	0.4	Dr α1β4	GDP Taxol	Rep 1
3	1	3	112.884	96.279	30	13008	23.004	23.002	NA	11.476	0.765	-16.821	-1.399	20221021	0.4	Dr α1β4	GDP Taxol	Rep 1
4	1	4	123.997	93.469	45	13632	34.467	34.461	NA	11.463	0.764	-14.191	2.63	20221021	0.4	Dr α1β4	GDP Taxol	Rep 1
5	1	5	135.11	90.914	60	10352	45.869	45.855	NA	11.403	0.76	-12.947	1.245	20221021	0.4	Dr α1β4	GDP Taxol	Rep 1
6	1	6	146.223	88.232	75	12864	57.301	57.285	NA	11.432	0.762	-13.57	-0.624	20221021	0.4	Dr α1β4	GDP Taxol	Rep 1
7	1	7	157.495	85.358	90	11520	68.934	68.918	NA	11.633	0.776	-14.303	-0.733	20221021	0.4	Dr α1β4	GDP Taxol	Rep 1
[truncated: 1,579 more rows]

## Sheet: MTgliding_SgMT_Fig.4f
MT	Rep	MT_ID	Points	Mean v [¬µm/sec]	SD v [¬µm/sec]	Min x [¬µm]	Max x [¬µm]	Mean x [¬µm]	SD x [¬µm]	Min y [¬µm]	Max y [¬µm]	Mean y [¬µm]	SD y [¬µm]	Dur [sec]	Min v [¬µm/sec]	Max v [¬µm/sec]
PB MT only	1	1	15	0.297	0.022	82.117	169.74	124.903	28.616	71.225	125.621	100.704	16.899	350	0.265	0.335
PB MT only	1	2	15	0.254	0.021	95.162	147.711	118.019	15.955	83.04	149.373	118.516	22.02	350	0.218	0.289
PB MT only	1	3	12	0.238	0.018	146.973	181.801	160.049	12.034	120.698	170.663	142.963	16.687	275	0.219	0.267
PB MT only	1	4	10	0.294	0.017	21.598	87.685	54.9	22.162	112.606	115.006	113.751	0.968	225	0.266	0.325
PB MT only	1	5	11	0.214	0.013	33.782	80.117	57.092	14.79	91.377	115.006	103.829	8.832	250	0.191	0.235
PB MT only	1	6	12	0.202	0.017	79.932	102.638	90.777	7.713	43.935	94.331	68.979	16.397	275	0.174	0.227
PB MT only	1	7	14	0.249	0.021	29.167	96.915	62.039	21.209	66.087	106.884	88.727	14.354	325	0.214	0.3
PB MT only	1	8	13	0.195	0.015	73.84	113.714	95.964	13.16	92.67	132.174	110.164	12.877	300	0.18	0.225
PB MT only	1	9	12	0.273	0.019	57.965	128.851	94.885	23.445	87.685	106.515	99.73	6.758	275	0.227	0.29
PB MT only	1	10	13	0.186	0.021	48.735	66.825	59.484	5.711	108.176	147.865	130.101	14.184	300	0.149	0.222
PB MT only	1	11	14	0.217	0.017	23.998	80.67	54.497	19.095	121.836	141.958	129.286	5.41	325	0.192	0.242
PB MT only	1	12	14	0.295	0.024	35.443	129.036	82.82	29.822	134.02	153.219	144.621	6.773	325	0.262	0.34
PB MT only	2	1	10	0.196	0.012	30.551	68.456	50.67	12.828	99.407	120.083	107.964	7.033	225	0.179	0.216
PB MT only	2	2	12	0.22	0.039	60.088	68.671	63.203	2.632	70.241	131.528	100.946	20.135	300	0.111	0.25
PB MT only	2	3	12	0.177	0.013	86.762	134.02	110.83	15.716	76.425	83.624	80.924	1.958	275	0.159	0.199
PB MT only	2	4	12	0.192	0.013	34.243	81.409	56.411	15.719	61.472	81.224	74.071	6.288	275	0.175	0.214
PB MT only	2	5	12	0.177	0.02	73.471	83.716	80.194	3.479	70.702	117.221	93.808	15.16	275	0.131	0.197
PB MT only	2	6	12	0.169	0.007	59.441	97.192	78.84	12.662	58.241	84.455	70.671	8.291	275	0.16	0.179
PB MT only	2	7	12	0.228	0.017	37.197	43.289	41.566	1.662	80.117	141.312	111.568	20.443	275	0.199	0.244
PB MT only	2	8	12	0.185	0.012	77.717	103.376	89.393	10.174	58.334	80.855	72.633	7.153	275	0.167	0.207
PB MT leading	1	1	12	0.18	0.025	131.251	154.695	141.296	7.184	119.437	144.173	130.205	9.448	275	0.129	0.227
PB MT leading	1	2	13	0.197	0.026	15.322	51.873	35.188	12.059	100.423	144.173	121.666	14.186	300	0.159	0.25
PB MT leading	1	3	11	0.211	0.02	153.219	179.432	167.131	9.669	97.838	139.004	118.933	13.118	250	0.176	0.24
PB MT leading	1	4	14	0.211	0.024	107.622	162.449	134.798	17.149	139.743	171.679	153.443	11.184	325	0.172	0.252
PB MT leading	1	5	10	0.161	0.021	129.22	163.002	145.908	11.12	156.357	168.54	162.375	4.242	225	0.139	0.196
PB MT leading	1	6	12	0.217	0.026	101.715	139.189	119.96	14.222	71.071	92.3	83.532	6.728	275	0.176	0.267
PB MT leading	1	7	10	0.164	0.014	146.573	168.91	155.323	7.772	18.829	45.043	34.17	9.115	225	0.143	0.191
PB MT leading	1	8	9	0.177	0.019	170.386	181.278	176.724	4.063	84.362	117.221	100.382	11.046	200	0.139	0.193
PB MT leading	2	1	12	0.129	0.017	84.362	111.96	97.354	9.203	88.054	109.56	99.636	6.753	275	0.097	0.165
PB MT leading	2	2	12	0.125	0.018	47.719	81.409	64.272	11.111	84.178	89.747	87.849	1.974	275	0.092	0.154
PB MT leading	2	3	12	0.179	0.026	51.688	69.687	62.11	5.13	88.977	109.284	99.038	7.221	275	0.134	0.244
PB MT leading	2	4	12	0.195	0.033	96.638	142.512	118.708	14.192	92.516	114.637	104.525	8.381	275	0.137	0.231
PB MT leading	2	5	12	0.174	0.014	35.628	71.04	55.026	12.383	132.512	161.341	148.396	9.03	275	0.142	0.189
PB MT leading	2	6	12	0.116	0.01	93.962	103.469	100.848	3.221	115.652	144.45	129.397	9.729	275	0.103	0.136
PB MT leading	2	7	12	0.191	0.013	118.544	156.08	133.487	13.319	148.388	178.909	160.92	9.588	275	0.157	0.203
PB MT leading	2	8	12	0.227	0.023	50.365	107.807	80.001	18.847	44.704	62.21	51.865	5.358	275	0.19	0.264
PB MT leading	2	9	10	0.166	0.011	35.443	69.81	52.405	11.728	154.511	161.556	158.944	2.452	225	0.153	0.181
PB MT leading	2	10	12	0.215	0.045	87.101	132.728	110.04	14.673	140.481	176.078	157.257	11.205	275	0.143	0.282
Œ≤3 MT only	1	1	7	0.133	0.016	64.056	77.163	70.834	4.711	121.467	136.42	128.825	5.261	150	0.111	0.152
Œ≤3 MT only	1	2	8	0.13	0.033	103.007	116.852	108.984	4.624	93.039	110.76	101.438	6.149	175	0.076	0.183
Œ≤3 MT only	1	3	8	0.123	0.019	131.805	135.497	133.697	1.398	129.59	150.819	140.712	7.538	175	0.091	0.145
Œ≤3 MT only	1	4	9	0.128	0.011	99.315	111.868	105.817	4.208	100.238	122.39	111.601	7.53	200	0.109	0.143
Œ≤3 MT only	1	5	9	0.115	0.008	106.33	117.96	112.135	3.871	107.622	127.374	117.55	6.742	200	0.105	0.126
Œ≤3 MT only	1	6	9	0.125	0.013	57.78	67.564	63.133	3.307	138.635	161.526	150.121	7.993	200	0.11	0.152
Œ≤3 MT only	1	7	6	0.117	0.011	85.101	93.223	88.977	3.062	147.68	159.864	153.772	4.62	125	0.103	0.129
Œ≤3 MT only	1	8	8	0.115	0.014	89.531	109.468	99.638	7.087	53.534	54.826	53.95	0.392	175	0.09	0.133
Œ≤3 MT only	2	1	10	0.112	0.018	101.5	122.759	112.019	7.25	140.758	153.957	147.997	4.509	225	0.081	0.136
Œ≤3 MT only	2	2	4	0.123	0.011	117.775	122.206	119.944	1.932	117.775	125.898	121.836	3.528	75	0.116	0.136
Œ≤3 MT only	2	3	7	0.12	0.021	102.269	119.252	110.391	6.149	150.819	156.541	153.535	2.058	150	0.093	0.151
Œ≤3 MT only	2	4	6	0.129	0.01	169.279	177.77	173.432	3.252	81.963	95.439	88.854	4.904	125	0.117	0.139
Œ≤3 MT only	2	5	6	0.113	0.019	121.467	133.651	127.805	4.544	152.111	158.941	156.08	2.592	125	0.091	0.142
Œ≤3 MT only	2	6	6	0.112	0.008	122.39	126.821	124.667	1.641	154.142	167.433	160.756	4.925	125	0.1	0.119
Œ≤3 MT only	2	7	7	0.124	0.013	113.529	115.191	114.321	0.591	158.572	177.032	167.749	6.768	150	0.104	0.14
Œ≤3 MT only	2	8	8	0.107	0.016	105.961	121.836	113.783	5.597	155.065	164.664	160.741	3.396	175	0.086	0.129
Œ≤3 MT leading	1	1	10	0.164	0.013	40.612	70.333	55.159	10.249	120.36	141.958	131.251	7.107	225	0.141	0.179
Œ≤3 MT leading	1	2	10	0.146	0.016	124.052	125.344	124.439	0.511	37.289	69.964	53.996	11.29	225	0.111	0.17
Œ≤3 MT leading	1	3	10	0.129	0.024	130.328	136.974	133.54	2.118	16.799	46.704	32.084	10.049	250	0.075	0.152
Œ≤3 MT leading	1	4	10	0.137	0.022	153.219	157.28	156.135	1.284	34.705	67.01	51.43	10.811	250	0.085	0.158
Œ≤3 MT leading	1	5	5	0.142	0.013	125.344	133.651	129.294	3.199	108.361	119.621	113.64	4.485	100	0.125	0.154
Œ≤3 MT leading	1	6	7	0.151	0.017	156.357	177.586	167.09	7.636	87.87	95.808	91.562	2.887	150	0.131	0.173
Œ≤3 MT leading	1	7	10	0.18	0.036	98.392	101.9	100.644	1.26	30.275	70.333	51.614	13.268	225	0.142	0.259
Œ≤3 MT leading	1	8	11	0.135	0.015	29.167	60.364	45.58	10.209	138.266	150.45	143.787	4.161	250	0.117	0.165
Œ≤3 MT leading	2	1	12	0.134	0.012	131.528	142.112	137.579	3.215	78.363	113.437	95.715	11.375	275	0.114	0.154
Œ≤3 MT leading	2	2	12	0.142	0.015	139.65	146.05	143.783	1.98	48.458	85.993	66.836	12.451	275	0.114	0.168
Œ≤3 MT leading	2	3	12	0.151	0.008	106.699	125.159	113.086	6.233	80.332	115.191	99.287	11.81	275	0.136	0.165
Œ≤3 MT leading	2	4	12	0.141	0.022	133.312	171.679	152.478	12.096	67.902	72.733	70.284	1.619	275	0.114	0.188
Œ≤3 MT leading	2	5	10	0.129	0.016	143.773	171.217	157.667	9.17	35.474	44.827	40.508	3.035	225	0.112	0.154
Œ≤3 MT leading	2	6	9	0.136	0.016	79.932	89.254	83.98	3.187	140.481	165.864	152.815	8.65	200	0.12	0.163
Œ≤3 MT leading	2	7	12	0.171	0.017	47.165	86.916	67.246	12.642	147.404	171.525	158.5	8.252	275	0.137	0.193

## Sheet: MTdynamics_mosicMT_Fig.5a-c
X1	Duration (s)	Length change (nm)	Speed (nm/s)	Plus end length (nm)	Imaging period (th s)	Polarity	Conc_uM	Date	MT_ID	Tubulin Isotype Composition (% β4)
1	38.25	880	23.007	800	0.25	PlusEnd	12	20210302	1	0
2	60	960	16	1680	38.5	PlusEnd	12	20210302	1	0
3	31.25	200	6.4	2640	98.5	PlusEnd	12	20210302	1	0
4	0.75	-880	-1173.33	2840	129.75	PlusEnd	12	20210302	1	0
5	2.875	-1840	-640	1960	130.5	PlusEnd	12	20210302	1	0
6	94.708	-146.667	-1.549	120	133.375	PlusEnd	12	20210302	1	0
7	269	213.334	0.793	-26.667	228.083	PlusEnd	12	20210302	1	0
8	48.667	1760	36.164	186.667	497.083	PlusEnd	12	20210302	1	0
9	104.667	2026.67	19.363	1946.67	545.75	PlusEnd	12	20210302	1	0
10	69.333	1306.67	18.846	3973.33	650.417	PlusEnd	12	20210302	1	0
11	9.5	-5360	-564.211	5280	719.75	PlusEnd	12	20210302	1	0
12	209.75	480	2.288	-80	729.25	PlusEnd	12	20210302	1	0
13	105.5	1600	15.166	400	939	PlusEnd	12	20210302	1	0
14	47.25	80	1.693	2000	1044.5	PlusEnd	12	20210302	1	0
15	0.333	-2053.33	-6159.25	2080	1091.75	PlusEnd	12	20210302	1	0
16	143.167	0	0	26.667	1092.08	PlusEnd	12	20210302	1	0
17	70.333	1440	20.474	26.667	1235.25	PlusEnd	12	20210302	1	0
18	60.667	800	13.187	1466.67	1305.58	PlusEnd	12	20210302	1	0
19	1.667	-2240	-1344.03	2266.67	1366.25	PlusEnd	12	20210302	1	0
20	112.833	1280	11.344	26.667	1367.92	PlusEnd	12	20210302	1	0
21	77.5	1066.67	13.763	1306.67	1480.75	PlusEnd	12	20210302	1	0
22	32.833	426.667	12.995	2373.33	1558.25	PlusEnd	12	20210302	1	0
23	3.333	-2720	-816.02	2800	1591.08	PlusEnd	12	20210302	1	0
24	149.333	320	2.143	80	1594.42	PlusEnd	12	20210302	1	0
25	55.833	1386.67	24.836	400	1743.75	PlusEnd	12	20210302	1	0
1	235	5760	24.511	640	1	PlusEnd	12	20210304	1	0
2	360.5	8000	22.191	6400	236	PlusEnd	12	20210304	1	0
3	154	2880	18.701	14400	596.5	PlusEnd	12	20210304	1	0
4	36.5	-20000	-547.945	17280	750.5	PlusEnd	12	20210304	1	0
5	162.5	2720	16.738	-2720	787	PlusEnd	12	20210304	1	0
6	4.5	-2880	-640	0	949.5	PlusEnd	12	20210304	1	0
7	219	2880	13.151	-2880	954	PlusEnd	12	20210304	1	0
8	2	-2720	-1360	0	1173	PlusEnd	12	20210304	1	0
9	624.5	10880	17.422	-2720	1175	PlusEnd	12	20210304	1	0
1	149	2880	19.329	480	0	PlusEnd	12	20210527	1	0
2	130	2080	16	3360	149	PlusEnd	12	20210527	1	0
3	5	-5440	-1088	5440	279	PlusEnd	12	20210527	1	0
4	118	1280	10.847	0	284	PlusEnd	12	20210527	1	0
5	261	3840	14.713	1280	402	PlusEnd	12	20210527	1	0
6	243	3840	15.802	5120	663	PlusEnd	12	20210527	1	0
7	189	4800	25.397	8960	906	PlusEnd	12	20210527	1	0
8	222	6400	28.829	13760	1095	PlusEnd	12	20210527	1	0
9	326	7360	22.577	20160	1317	PlusEnd	12	20210527	1	0
10	156	2400	15.385	27520	1643	PlusEnd	12	20210527	1	0
1	156	3120	20	1200	0.25	PlusEnd	12	20210302	2	0
2	216	3600	16.667	4320	156.25	PlusEnd	12	20210302	2	0
3	239.5	3520	14.697	7920	372.25	PlusEnd	12	20210302	2	0
4	7.5	-6800	-906.667	11440	611.75	PlusEnd	12	20210302	2	0
5	6.5	-4560	-701.538	4640	619.25	PlusEnd	12	20210302	2	0
6	150	2720	18.133	80	625.75	PlusEnd	12	20210302	2	0
7	125.25	2720	21.717	2800	775.75	PlusEnd	12	20210302	2	0
8	180	1920	10.667	5520	901	PlusEnd	12	20210302	2	0
9	78.417	426.667	5.441	7440	1081	PlusEnd	12	20210302	2	0
10	1.958	-3106.67	-1586.35	7866.67	1159.42	PlusEnd	12	20210302	2	0
11	8.125	-4600	-566.154	4760	1161.38	PlusEnd	12	20210302	2	0
12	108.583	1786.67	16.454	160	1169.5	PlusEnd	12	20210302	2	0
13	158.833	2773.33	17.461	1946.67	1278.08	PlusEnd	12	20210302	2	0
14	308.5	4266.67	13.83	4720	1436.92	PlusEnd	12	20210302	2	0
15	54.167	586.665	10.831	8986.67	1745.42	PlusEnd	12	20210302	2	0
1	261	480	1.839	-480	0	PlusEnd	12	20210304	2	0
2	588.5	9920	16.856	0	261	PlusEnd	12	20210304	2	0
3	12	-9920	-826.667	9920	849.5	PlusEnd	12	20210304	2	0
4	87	0	0	0	861.5	PlusEnd	12	20210304	2	0
5	312	4320	13.846	0	948.5	PlusEnd	12	20210304	2	0
6	6.5	-4640	-713.846	4320	1260.5	PlusEnd	12	20210304	2	0
7	115	320	2.783	-320	1267	PlusEnd	12	20210304	2	0
8	333.5	5280	15.832	0	1382	PlusEnd	12	20210304	2	0
9	84.5	1280	15.148	5280	1715.5	PlusEnd	12	20210304	2	0
1	229	6720	29.345	1280	3	PlusEnd	12	20210527	2	0
2	228	5440	23.86	8000	232	PlusEnd	12	20210527	2	0
3	219	4000	18.265	13440	460	PlusEnd	12	20210527	2	0
4	11	-8000	-727.273	17440	679	PlusEnd	12	20210527	2	0
5	18	-9440	-524.444	9440	690	PlusEnd	12	20210527	2	0
6	170	3360	19.765	0	708	PlusEnd	12	20210527	2	0
7	245	5120	20.898	3360	878	PlusEnd	12	20210527	2	0
8	136	2560	18.824	8480	1123	PlusEnd	12	20210527	2	0
9	7	-6240	-891.429	11040	1259	PlusEnd	12	20210527	2	0
10	6	-4640	-773.333	4800	1266	PlusEnd	12	20210527	2	0
11	185	4000	21.622	160	1272	PlusEnd	12	20210527	2	0
12	218	4320	19.817	4160	1457	PlusEnd	12	20210527	2	0
13	125	1600	12.8	8480	1675	PlusEnd	12	20210527	2	0
1	76	1920	25.263	560	0	PlusEnd	12	20210302	3	0
2	161.5	3280	20.31	2480	76	PlusEnd	12	20210302	3	0
3	228.25	3920	17.174	5760	237.5	PlusEnd	12	20210302	3	0
4	318.25	6480	20.361	9680	465.75	PlusEnd	12	20210302	3	0
5	23.25	-16160	-695.054	16160	784	PlusEnd	12	20210302	3	0
6	122.25	1840	15.051	0	807.25	PlusEnd	12	20210302	3	0
7	109.25	2160	19.771	1840	929.5	PlusEnd	12	20210302	3	0
8	79.75	1280	16.05	4000	1038.75	PlusEnd	12	20210302	3	0
9	69.75	1120	16.057	5280	1118.5	PlusEnd	12	20210302	3	0
10	10.5	-6320	-601.905	6400	1188.25	PlusEnd	12	20210302	3	0
11	318.75	160	0.502	80	1198.75	PlusEnd	12	20210302	3	0
12	135	1840	13.63	240	1517.5	PlusEnd	12	20210302	3	0
13	63.75	1040	16.314	2080	1652.5	PlusEnd	12	20210302	3	0
14	36.75	320	8.707	3120	1716.25	PlusEnd	12	20210302	3	0
15	4.25	-3360	-790.588	3440	1753	PlusEnd	12	20210302	3	0
16	42.25	0	0	80	1757.25	PlusEnd	12	20210302	3	0
1	647.5	9600	14.826	2400	0.5	PlusEnd	12	20210304	3	0
2	11	-11840	-1076.36	12000	648	PlusEnd	12	20210304	3	0
3	74	0	0	160	659	PlusEnd	12	20210304	3	0
4	171	2560	14.971	160	733	PlusEnd	12	20210304	3	0
5	364	4640	12.747	2720	904	PlusEnd	12	20210304	3	0
6	6	-7680	-1280	7360	1268	PlusEnd	12	20210304	3	0
7	49	320	6.531	-320	1274	PlusEnd	12	20210304	3	0
8	217	2720	12.535	0	1323	PlusEnd	12	20210304	3	0
9	101.5	1120	11.034	2720	1540	PlusEnd	12	20210304	3	0
10	158.5	1920	12.114	3840	1641.5	PlusEnd	12	20210304	3	0
1	103	3200	31.068	960	1	PlusEnd	12	20210527	3	0
2	131	2400	18.321	4160	104	PlusEnd	12	20210527	3	0
3	74	960	12.973	6560	235	PlusEnd	12	20210527	3	0
4	4	-5280	-1320	7520	309	PlusEnd	12	20210527	3	0
5	3	-2240	-746.667	2240	313	PlusEnd	12	20210527	3	0
6	29	0	0	0	316	PlusEnd	12	20210527	3	0
7	143	4000	27.972	0	345	PlusEnd	12	20210527	3	0
8	154	3680	23.896	4000	488	PlusEnd	12	20210527	3	0
9	135	3840	28.444	7680	642	PlusEnd	12	20210527	3	0
10	11	-7200	-654.545	11520	777	PlusEnd	12	20210527	3	0
11	5	-4000	-800	4320	788	PlusEnd	12	20210527	3	0
12	45	0	0	320	793	PlusEnd	12	20210527	3	0
13	238	5920	24.874	320	838	PlusEnd	12	20210527	3	0
14	90	1920	21.333	6240	1076	PlusEnd	12	20210527	3	0
15	84	1120	13.333	8160	1166	PlusEnd	12	20210527	3	0
16	11	-8960	-814.545	9280	1250	PlusEnd	12	20210527	3	0
17	35	160	4.571	320	1261	PlusEnd	12	20210527	3	0
18	88	2400	27.273	480	1296	PlusEnd	12	20210527	3	0
19	111	2400	21.622	2880	1384	PlusEnd	12	20210527	3	0
20	217	3360	15.484	5280	1495	PlusEnd	12	20210527	3	0
21	87	1280	14.713	8640	1712	PlusEnd	12	20210527	3	0
1	54.75	1520	27.763	1280	0.5	PlusEnd	12	20210302	4	0
2	200	4373.33	21.867	2800	55.25	PlusEnd	12	20210302	4	0
3	125	3040	24.32	7173.33	255.25	PlusEnd	12	20210302	4	0
4	275.5	6293.34	22.843	10213.3	380.25	PlusEnd	12	20210302	4	0
5	167.25	3333.33	19.93	16506.7	655.75	PlusEnd	12	20210302	4	0
6	73.75	1440	19.525	19840	823	PlusEnd	12	20210302	4	0
7	40.25	-21120	-524.721	21280	896.75	PlusEnd	12	20210302	4	0
8	56.25	560	9.956	160	937	PlusEnd	12	20210302	4	0
9	96.5	1840	19.067	720	993.25	PlusEnd	12	20210302	4	0
10	127	1760	13.858	2560	1089.75	PlusEnd	12	20210302	4	0
11	6.5	-4320	-664.615	4320	1216.75	PlusEnd	12	20210302	4	0
12	143.25	2560	17.871	0	1223.25	PlusEnd	12	20210302	4	0
13	242.75	4480	18.455	2560	1366.5	PlusEnd	12	20210302	4	0
14	190	3440	18.105	7040	1609.25	PlusEnd	12	20210302	4	0
1	260.5	6240	23.954	-480	0	PlusEnd	12	20210304	4	0
2	169.5	3200	18.879	5760	260.5	PlusEnd	12	20210304	4	0
3	15	-8800	-586.667	8960	430	PlusEnd	12	20210304	4	0
4	116	1440	12.414	160	445	PlusEnd	12	20210304	4	0
5	2.5	-1440	-576	1600	561	PlusEnd	12	20210304	4	0
6	170.5	2400	14.076	160	563.5	PlusEnd	12	20210304	4	0
7	3	-2240	-746.667	2560	734	PlusEnd	12	20210304	4	0
8	120.5	1120	9.295	320	737	PlusEnd	12	20210304	4	0
9	285.5	3360	11.769	1440	857.5	PlusEnd	12	20210304	4	0
10	5.5	-4800	-872.727	4800	1143	PlusEnd	12	20210304	4	0
11	189.5	2560	13.509	0	1148.5	PlusEnd	12	20210304	4	0
12	95.5	1760	18.429	2560	1338	PlusEnd	12	20210304	4	0
13	5.5	-4320	-785.455	4320	1433.5	PlusEnd	12	20210304	4	0
14	164	1600	9.756	0	1439	PlusEnd	12	20210304	4	0
15	196.5	3680	18.728	1600	1603	PlusEnd	12	20210304	4	0
1	97	2880	29.691	2240	2	PlusEnd	12	20210527	4	0
2	139	3680	26.475	5120	99	PlusEnd	12	20210527	4	0
3	52	960	18.462	8800	238	PlusEnd	12	20210527	4	0
4	18	-9280	-515.556	9760	290	PlusEnd	12	20210527	4	0
5	92	2400	26.087	480	308	PlusEnd	12	20210527	4	0
6	176	3840	21.818	2880	400	PlusEnd	12	20210527	4	0
7	70	960	13.714	6720	576	PlusEnd	12	20210527	4	0
8	10	-7680	-768	7680	646	PlusEnd	12	20210527	4	0
9	194	5920	30.515	0	656	PlusEnd	12	20210527	4	0
10	230	5920	25.739	5920	850	PlusEnd	12	20210527	4	0
11	17	-11520	-677.647	11840	1080	PlusEnd	12	20210527	4	0
12	145	3840	26.483	320	1097	PlusEnd	12	20210527	4	0
13	204	4480	21.961	4160	1242	PlusEnd	12	20210527	4	0
14	277	4480	16.173	8640	1446	PlusEnd	12	20210527	4	0
15	76	1120	14.737	13120	1723	PlusEnd	12	20210527	4	0
1	175	3840	21.943	800	0.5	PlusEnd	12	20210302	5	0
2	181.5	3840	21.157	4640	175.5	PlusEnd	12	20210302	5	0
3	251	4000	15.936	8480	357	PlusEnd	12	20210302	5	0
4	170.5	2080	12.199	12480	608	PlusEnd	12	20210302	5	0
5	8	-7040	-880	14560	778.5	PlusEnd	12	20210302	5	0
6	13.5	-7360	-545.185	7520	786.5	PlusEnd	12	20210302	5	0
7	45.5	160	3.516	160	800	PlusEnd	12	20210302	5	0
8	160	3200	20	320	845.5	PlusEnd	12	20210302	5	0
9	81.5	2080	25.521	3520	1005.5	PlusEnd	12	20210302	5	0
10	92	1440	15.652	5600	1087	PlusEnd	12	20210302	5	0
11	12	-7040	-586.667	7040	1179	PlusEnd	12	20210302	5	0
12	28	0	0	0	1191	PlusEnd	12	20210302	5	0
13	81.5	1600	19.632	0	1219	PlusEnd	12	20210302	5	0
14	133.5	2240	16.779	1600	1300.5	PlusEnd	12	20210302	5	0
15	88.5	960	10.847	3840	1434	PlusEnd	12	20210302	5	0
16	112.5	1440	12.8	4800	1522.5	PlusEnd	12	20210302	5	0
17	1	-1760	-1760	6240	1635	PlusEnd	12	20210302	5	0
18	7.5	-4480	-597.333	4480	1636	PlusEnd	12	20210302	5	0
19	48.5	160	3.299	0	1643.5	PlusEnd	12	20210302	5	0
20	61	640	10.492	160	1692	PlusEnd	12	20210302	5	0
21	32	800	25	800	1753	PlusEnd	12	20210302	5	0
22	14.5	160	11.034	1600	1785	PlusEnd	12	20210302	5	0
1	401	6400	15.96	2560	1.5	PlusEnd	12	20210304	5	0
2	10.5	-8960	-853.333	8960	402.5	PlusEnd	12	20210304	5	0
3	49.5	160	3.232	0	413	PlusEnd	12	20210304	5	0
4	248.5	4320	17.384	160	462.5	PlusEnd	12	20210304	5	0
5	302.5	4160	13.752	4480	711	PlusEnd	12	20210304	5	0
6	145.5	3520	24.192	8640	1013.5	PlusEnd	12	20210304	5	0
7	17	-12160	-715.294	12160	1159	PlusEnd	12	20210304	5	0
8	168	2560	15.238	0	1176	PlusEnd	12	20210304	5	0
9	290.5	4800	16.523	2560	1344	PlusEnd	12	20210304	5	0
10	165	1600	9.697	7360	1634.5	PlusEnd	12	20210304	5	0
1	166	4800	28.916	1440	0	PlusEnd	12	20210527	5	0
2	150	4160	27.733	6240	166	PlusEnd	12	20210527	5	0
3	306	4960	16.209	10400	316	PlusEnd	12	20210527	5	0
4	138	1440	10.435	15360	622	PlusEnd	12	20210527	5	0
5	5	-8160	-1632	16800	760	PlusEnd	12	20210527	5	0
6	12	-6880	-573.333	8640	765	PlusEnd	12	20210527	5	0
7	4	-1760	-440	1760	777	PlusEnd	12	20210527	5	0
8	232	4640	20	0	781	PlusEnd	12	20210527	5	0
9	199	2240	11.256	4640	1013	PlusEnd	12	20210527	5	0
10	150	1600	10.667	6880	1212	PlusEnd	12	20210527	5	0
11	7	-4960	-708.571	8480	1362	PlusEnd	12	20210527	5	0
12	4	-3520	-880	3520	1369	PlusEnd	12	20210527	5	0
13	155	3040	19.613	0	1373	PlusEnd	12	20210527	5	0
14	217	4320	19.908	3040	1528	PlusEnd	12	20210527	5	0
15	54	1120	20.741	7360	1745	PlusEnd	12	20210527	5	0
1	101	1280	12.673	800	1.5	PlusEnd	12	20210302	6	0
2	136.5	2240	16.41	2080	102.5	PlusEnd	12	20210302	6	0
3	123	1120	9.106	4320	239	PlusEnd	12	20210302	6	0
4	4.5	-5440	-1208.89	5440	362	PlusEnd	12	20210302	6	0
5	112	960	8.571	0	366.5	PlusEnd	12	20210302	6	0
6	169	3840	22.722	960	478.5	PlusEnd	12	20210302	6	0
7	202.5	4640	22.914	4800	647.5	PlusEnd	12	20210302	6	0
8	172	3360	19.535	9440	850	PlusEnd	12	20210302	6	0
9	331	5760	17.402	12800	1022	PlusEnd	12	20210302	6	0
10	166.5	2080	12.492	18560	1353	PlusEnd	12	20210302	6	0
11	1.5	-1920	-1280	20640	1519.5	PlusEnd	12	20210302	6	0
12	31.5	-18400	-584.127	18720	1521	PlusEnd	12	20210302	6	0
13	48.5	0	0	320	1552.5	PlusEnd	12	20210302	6	0
14	138.5	2400	17.329	320	1601	PlusEnd	12	20210302	6	0
15	60.5	1120	18.512	2720	1739.5	PlusEnd	12	20210302	6	0
1	37.5	800	21.333	3040	0	PlusEnd	12	20210304	6	0
2	8	-4000	-500	3840	37.5	PlusEnd	12	20210304	6	0
3	116	320	2.759	-160	45.5	PlusEnd	12	20210304	6	0
4	149	3040	20.403	160	161.5	PlusEnd	12	20210304	6	0
5	267.5	4800	17.944	3200	310.5	PlusEnd	12	20210304	6	0
6	243.5	3360	13.799	8000	578	PlusEnd	12	20210304	6	0
7	101	1280	12.673	11360	821.5	PlusEnd	12	20210304	6	0
8	18.5	-12480	-674.595	12640	922.5	PlusEnd	12	20210304	6	0
9	187	2240	11.979	160	941	PlusEnd	12	20210304	6	0
10	3.5	-2240	-640	2400	1128	PlusEnd	12	20210304	6	0
11	260	3360	12.923	160	1131.5	PlusEnd	12	20210304	6	0
12	100	1120	11.2	3520	1391.5	PlusEnd	12	20210304	6	0
13	6	-4640	-773.333	4640	1491.5	PlusEnd	12	20210304	6	0
14	171	1920	11.228	0	1497.5	PlusEnd	12	20210304	6	0
15	2.5	-1760	-704	1920	1668.5	PlusEnd	12	20210304	6	0
16	129	1760	13.643	160	1671	PlusEnd	12	20210304	6	0
1	209	5440	26.029	960	1	PlusEnd	12	20210527	6	0
2	226	4320	19.115	6400	210	PlusEnd	12	20210527	6	0
3	290	3680	12.69	10720	436	PlusEnd	12	20210527	6	0
4	125	1440	11.52	14400	726	PlusEnd	12	20210527	6	0
5	18	-15840	-880	15840	851	PlusEnd	12	20210527	6	0
6	126	3200	25.397	0	869	PlusEnd	12	20210527	6	0
7	179	3200	17.877	3200	995	PlusEnd	12	20210527	6	0
8	120	1600	13.333	6400	1174	PlusEnd	12	20210527	6	0
9	5	-4480	-896	8000	1294	PlusEnd	12	20210527	6	0
10	5	-3520	-704	3520	1299	PlusEnd	12	20210527	6	0
11	168	3840	22.857	0	1304	PlusEnd	12	20210527	6	0
12	205	4480	21.854	3840	1472	PlusEnd	12	20210527	6	0
13	83	1280	15.422	8320	1677	PlusEnd	12	20210527	6	0
14	4	-4320	-1080	9600	1760	PlusEnd	12	20210527	6	0
15	6	-4160	-693.333	5280	1764	PlusEnd	12	20210527	6	0
16	29	480	16.552	1120	1770	PlusEnd	12	20210527	6	0
1	219	4640	21.187	640	0	PlusEnd	12	20210302	7	0
2	257	4800	18.677	5280	219	PlusEnd	12	20210302	7	0
3	188.5	4000	21.22	10080	476	PlusEnd	12	20210302	7	0
4	21.5	-13440	-625.116	14080	664.5	PlusEnd	12	20210302	7	0
5	111.5	160	1.435	640	686	PlusEnd	12	20210302	7	0
6	153	3040	19.869	800	797.5	PlusEnd	12	20210302	7	0
7	165	2880	17.455	3840	950.5	PlusEnd	12	20210302	7	0
8	88.5	1120	12.655	6720	1115.5	PlusEnd	12	20210302	7	0
9	12	-7520	-626.667	7840	1204	PlusEnd	12	20210302	7	0
10	68	960	14.118	320	1216	PlusEnd	12	20210302	7	0
11	28.5	480	16.842	1280	1284	PlusEnd	12	20210302	7	0
12	2.5	-1440	-576	1760	1312.5	PlusEnd	12	20210302	7	0
13	70	1120	16	320	1315	PlusEnd	12	20210302	7	0
14	191	3840	20.105	1440	1385	PlusEnd	12	20210302	7	0
15	70	960	13.714	5280	1576	PlusEnd	12	20210302	7	0
16	13	-6240	-480	6240	1646	PlusEnd	12	20210302	7	0
17	140.5	2720	19.359	0	1659	PlusEnd	12	20210302	7	0
1	609	13280	21.806	2080	0	PlusEnd	12	20210304	7	0
2	458	7840	17.118	15360	609	PlusEnd	12	20210304	7	0
3	232	2720	11.724	23200	1067	PlusEnd	12	20210304	7	0
4	42.5	-25600	-602.353	25920	1299	PlusEnd	12	20210304	7	0
5	343.5	5440	15.837	320	1341.5	PlusEnd	12	20210304	7	0
6	14	-5440	-388.571	5760	1685	PlusEnd	12	20210304	7	0
7	100.5	800	7.96	320	1699	PlusEnd	12	20210304	7	0
1	182	5440	29.89	1440	0	PlusEnd	12	20210527	7	0
2	293	5760	19.659	6880	182	PlusEnd	12	20210527	7	0
3	184	1760	9.565	12640	475	PlusEnd	12	20210527	7	0
4	23	-14400	-626.087	14400	659	PlusEnd	12	20210527	7	0
5	134	3200	23.881	0	682	PlusEnd	12	20210527	7	0
6	308	5760	18.701	3200	816	PlusEnd	12	20210527	7	0
7	289	3840	13.287	8960	1124	PlusEnd	12	20210527	7	0
8	159	2240	14.088	12800	1413	PlusEnd	12	20210527	7	0
9	11	-12000	-1090.91	15040	1572	PlusEnd	12	20210527	7	0
10	5	-2560	-512	3040	1583	PlusEnd	12	20210527	7	0
11	168	2560	15.238	480	1588	PlusEnd	12	20210527	7	0
12	43	480	11.163	3040	1756	PlusEnd	12	20210527	7	0
1	70.667	1493.33	21.132	26.667	0.75	PlusEnd	12	20210302	8	0
2	71.667	1333.33	18.605	1520	71.417	PlusEnd	12	20210302	8	0
3	6	-2826.67	-471.111	2853.33	143.083	PlusEnd	12	20210302	8	0
4	95.333	1920	20.14	26.667	149.083	PlusEnd	12	20210302	8	0
5	116.333	1653.33	14.212	1946.67	244.417	PlusEnd	12	20210302	8	0
6	145	1760	12.138	3600	360.75	PlusEnd	12	20210302	8	0
7	254.5	3760	14.774	5360	505.75	PlusEnd	12	20210302	8	0
8	254	4240	16.693	9120	760.25	PlusEnd	12	20210302	8	0
9	122.25	1920	15.706	13360	1014.25	PlusEnd	12	20210302	8	0
10	11.75	-9280	-789.787	15280	1136.5	PlusEnd	12	20210302	8	0
11	1.667	-3306.67	-1984.05	6000	1148.25	PlusEnd	12	20210302	8	0
12	3.583	-2586.67	-721.852	2693.33	1149.92	PlusEnd	12	20210302	8	0
13	21.083	-26.667	-1.265	106.667	1153.5	PlusEnd	12	20210302	8	0
14	82.5	1813.33	21.98	80	1174.58	PlusEnd	12	20210302	8	0
15	98.833	1973.33	19.966	1893.33	1257.08	PlusEnd	12	20210302	8	0
16	152.667	2613.33	17.118	3866.67	1355.92	PlusEnd	12	20210302	8	0
17	174.167	2986.67	17.148	6480	1508.58	PlusEnd	12	20210302	8	0
18	43.167	320	7.413	9466.67	1682.75	PlusEnd	12	20210302	8	0
19	17.333	-9760	-563.076	9786.67	1725.92	PlusEnd	12	20210302	8	0
20	56	853.333	15.238	26.667	1743.25	PlusEnd	12	20210302	8	0
1	241	6080	25.228	800	0	PlusEnd	12	20210527	8	0
2	191	4800	25.131	6880	241	PlusEnd	12	20210527	8	0
3	153	2560	16.732	11680	432	PlusEnd	12	20210527	8	0
4	19	-14240	-749.474	14240	585	PlusEnd	12	20210527	8	0
5	217	4640	21.382	0	604	PlusEnd	12	20210527	8	0
6	315	6720	21.333	4640	821	PlusEnd	12	20210527	8	0
7	196	3520	17.959	11360	1136	PlusEnd	12	20210527	8	0
8	467	7360	15.76	14880	1332	PlusEnd	12	20210527	8	0
1	45	80	1.778	560	0.5	PlusEnd	12	20210302	9	0
2	145.75	3680	25.249	640	45.5	PlusEnd	12	20210302	9	0
3	338	7440	22.012	4320	191.25	PlusEnd	12	20210302	9	0
4	360.833	8480	23.501	11760	529.25	PlusEnd	12	20210302	9	0
5	156.917	3440	21.922	20240	890.083	PlusEnd	12	20210302	9	0
6	44.25	-23600	-533.333	23680	1047	PlusEnd	12	20210302	9	0
7	194	3360	17.32	80	1091.25	PlusEnd	12	20210302	9	0
8	198.833	3520	17.703	3440	1285.25	PlusEnd	12	20210302	9	0
9	10.833	-5973.33	-551.389	6960	1484.08	PlusEnd	12	20210302	9	0
10	133	1173.33	8.822	986.667	1494.92	PlusEnd	12	20210302	9	0
11	123.833	2293.33	18.52	2160	1627.92	PlusEnd	12	20210302	9	0
12	47.833	586.666	12.265	4453.33	1751.75	PlusEnd	12	20210302	9	0
1	349.5	5440	15.565	3200	0	PlusEnd	12	20210304	9	0
2	246	3680	14.959	8640	349.5	PlusEnd	12	20210304	9	0
3	4.5	-5760	-1280	12320	595.5	PlusEnd	12	20210304	9	0
4	9	-6560	-728.889	6560	600	PlusEnd	12	20210304	9	0
5	150	2400	16	0	609	PlusEnd	12	20210304	9	0
6	2	-2240	-1120	2400	759	PlusEnd	12	20210304	9	0
7	96	1280	13.333	160	761	PlusEnd	12	20210304	9	0
8	1	-1440	-1440	1440	857	PlusEnd	12	20210304	9	0
9	298	4320	14.497	0	858	PlusEnd	12	20210304	9	0
10	6.5	-4320	-664.615	4320	1156	PlusEnd	12	20210304	9	0
11	186.5	3520	18.874	0	1162.5	PlusEnd	12	20210304	9	0
12	3	-3040	-1013.33	3520	1349	PlusEnd	12	20210304	9	0
13	391	4960	12.685	480	1352	PlusEnd	12	20210304	9	0
14	57	480	8.421	5440	1743	PlusEnd	12	20210304	9	0
1	197.667	5333.33	26.981	1040	0.167	PlusEnd	12	20210527	9	0
2	165.667	4320	26.076	6373.33	197.833	PlusEnd	12	20210527	9	0
3	166.5	3626.67	21.782	10693.3	363.5	PlusEnd	12	20210527	9	0
4	11.5	-10506.7	-913.623	14320	530	PlusEnd	12	20210527	9	0
5	3.667	-3413.33	-930.904	3813.33	541.5	PlusEnd	12	20210527	9	0
6	108	2506.67	23.21	400	545.167	PlusEnd	12	20210527	9	0
7	199.667	4800	24.04	2906.67	653.167	PlusEnd	12	20210527	9	0
8	204.667	4106.67	20.065	7706.67	852.833	PlusEnd	12	20210527	9	0
9	277.333	3573.33	12.885	11813.3	1057.5	PlusEnd	12	20210527	9	0
10	244	3146.67	12.896	15386.7	1334.83	PlusEnd	12	20210527	9	0
11	76	906.665	11.93	18533.3	1578.83	PlusEnd	12	20210527	9	0
12	11.667	-14240	-1220.56	19440	1654.83	PlusEnd	12	20210527	9	0
13	9	-5120	-568.889	5200	1666.5	PlusEnd	12	20210527	9	0
14	97	1866.67	19.244	80	1675.5	PlusEnd	12	20210527	9	0
15	27	533.333	19.753	1946.67	1772.5	PlusEnd	12	20210527	9	0
1	168.75	2720	16.119	560	0.5	PlusEnd	12	20210302	10	0
2	141.667	1920	13.553	3280	169.25	PlusEnd	12	20210302	10	0
3	4.167	-5066.67	-1215.99	5200	310.917	PlusEnd	12	20210302	10	0
4	176.333	2560	14.518	133.333	315.083	PlusEnd	12	20210302	10	0
5	257.833	3306.67	12.825	2693.33	491.417	PlusEnd	12	20210302	10	0
6	102.333	1813.33	17.72	6000	749.25	PlusEnd	12	20210302	10	0
7	12.833	-7680	-598.44	7813.33	851.583	PlusEnd	12	20210302	10	0
8	70.833	1013.33	14.306	133.333	864.417	PlusEnd	12	20210302	10	0
9	88.5	1813.33	20.49	1146.67	935.25	PlusEnd	12	20210302	10	0
10	143.5	2346.67	16.353	2960	1023.75	PlusEnd	12	20210302	10	0
11	199	3306.67	16.616	5306.67	1167.25	PlusEnd	12	20210302	10	0
12	98	1600	16.327	8613.33	1366.25	PlusEnd	12	20210302	10	0
13	16	-10186.7	-636.667	10213.3	1464.25	PlusEnd	12	20210302	10	0
14	106.5	1706.67	16.025	26.667	1480.25	PlusEnd	12	20210302	10	0
15	107.833	2346.67	21.762	1733.33	1586.75	PlusEnd	12	20210302	10	0
16	104.833	1706.67	16.28	4080	1694.58	PlusEnd	12	20210302	10	0
1	221	3040	13.756	2720	0	PlusEnd	12	20210304	10	0
2	9.5	-5440	-572.632	5760	221	PlusEnd	12	20210304	10	0
3	187.5	2560	13.653	320	230.5	PlusEnd	12	20210304	10	0
4	212.5	2720	12.8	2880	418	PlusEnd	12	20210304	10	0
5	6	-5600	-933.333	5600	630.5	PlusEnd	12	20210304	10	0
6	195	3200	16.41	0	636.5	PlusEnd	12	20210304	10	0
7	341	4320	12.669	3200	831.5	PlusEnd	12	20210304	10	0
8	123	1280	10.407	7520	1172.5	PlusEnd	12	20210304	10	0
9	7	-8800	-1257.14	8800	1295.5	PlusEnd	12	20210304	10	0
10	146	2400	16.438	0	1302.5	PlusEnd	12	20210304	10	0
11	96	1440	15	2400	1448.5	PlusEnd	12	20210304	10	0
12	162.5	1760	10.831	3840	1544.5	PlusEnd	12	20210304	10	0
13	7.5	-5760	-768	5600	1707	PlusEnd	12	20210304	10	0
14	85	1120	13.176	-160	1714.5	PlusEnd	12	20210304	10	0
1	121	3840	31.736	880	0.833	PlusEnd	12	20210527	10	0
2	205.333	6240	30.39	4720	121.833	PlusEnd	12	20210527	10	0
3	141.333	3360	23.774	10960	327.167	PlusEnd	12	20210527	10	0
4	153	2720	17.778	14320	468.5	PlusEnd	12	20210527	10	0
5	12	-11360	-946.667	17040	621.5	PlusEnd	12	20210527	10	0
6	11	-5600	-509.091	5680	633.5	PlusEnd	12	20210527	10	0
7	212	4800	22.642	80	644.5	PlusEnd	12	20210527	10	0
8	295.5	6000	20.305	4880	856.5	PlusEnd	12	20210527	10	0
9	175.5	3520	20.057	10880	1152	PlusEnd	12	20210527	10	0
10	185	3600	19.459	14400	1327.5	PlusEnd	12	20210527	10	0
11	286	4880	17.063	18000	1512.5	PlusEnd	12	20210527	10	0
1	60	160	2.667	240	0.25	PlusEnd	12	20210302	11	0
2	69.833	1920	27.494	400	60.25	PlusEnd	12	20210302	11	0
3	164.5	3040	18.48	2320	130.083	PlusEnd	12	20210302	11	0
4	210.167	3626.67	17.256	5360	294.583	PlusEnd	12	20210302	11	0
5	299.333	4000	13.363	8986.67	504.75	PlusEnd	12	20210302	11	0
6	100.167	906.667	9.052	12986.7	804.083	PlusEnd	12	20210302	11	0
7	3	-3733.33	-1244.44	13893.3	904.25	PlusEnd	12	20210302	11	0
8	14.833	-9813.33	-661.574	10160	907.25	PlusEnd	12	20210302	11	0
9	192.5	2453.33	12.745	346.667	922.083	PlusEnd	12	20210302	11	0
10	98.167	1706.67	17.385	2800	1114.58	PlusEnd	12	20210302	11	0
11	61.833	853.334	13.801	4506.67	1212.75	PlusEnd	12	20210302	11	0
12	8.667	-5173.33	-596.926	5360	1274.58	PlusEnd	12	20210302	11	0
13	161.833	2240	13.841	186.667	1283.25	PlusEnd	12	20210302	11	0
14	105	1546.67	14.73	2426.67	1445.08	PlusEnd	12	20210302	11	0
15	43.667	533.333	12.214	3973.33	1550.08	PlusEnd	12	20210302	11	0
16	6	-4373.33	-728.889	4506.67	1593.75	PlusEnd	12	20210302	11	0
17	81.167	693.333	8.542	133.333	1599.75	PlusEnd	12	20210302	11	0
18	118.833	2453.33	20.645	826.667	1680.92	PlusEnd	12	20210302	11	0
1	456.5	8000	17.525	0	0	PlusEnd	12	20210304	11	0
2	10.5	-7840	-746.667	8000	456.5	PlusEnd	12	20210304	11	0
3	1332	160	0.12	160	467	PlusEnd	12	20210304	11	0
1	248	6240	25.161	1120	1	PlusEnd	12	20210527	11	0
2	250	5120	20.48	7360	249	PlusEnd	12	20210527	11	0
3	142	2080	14.648	12480	499	PlusEnd	12	20210527	11	0
4	59	640	10.847	14560	641	PlusEnd	12	20210527	11	0
5	8	-9120	-1140	15200	700	PlusEnd	12	20210527	11	0
6	8	-5600	-700	6080	708	PlusEnd	12	20210527	11	0
7	56	160	2.857	480	716	PlusEnd	12	20210527	11	0
8	115	2560	22.261	640	772	PlusEnd	12	20210527	11	0
9	148	2240	15.135	3200	887	PlusEnd	12	20210527	11	0
10	133	1920	14.436	5440	1035	PlusEnd	12	20210527	11	0
11	7	-7360	-1051.43	7360	1168	PlusEnd	12	20210527	11	0
12	111	2240	20.18	0	1175	PlusEnd	12	20210527	11	0
13	157	3680	23.439	2240	1286	PlusEnd	12	20210527	11	0
14	284	5120	18.028	5920	1443	PlusEnd	12	20210527	11	0
15	34	640	18.824	11040	1727	PlusEnd	12	20210527	11	0
16	6	-6560	-1093.33	11680	1761	PlusEnd	12	20210527	11	0
17	8	-4960	-620	5120	1767	PlusEnd	12	20210527	11	0
18	25	0	0	160	1775	PlusEnd	12	20210527	11	0
1	54.25	1200	22.12	1920	0.5	PlusEnd	12	20210302	12	0
2	54.167	853.333	15.754	3120	54.75	PlusEnd	12	20210302	12	0
3	5.833	-3520	-603.428	3973.33	108.917	PlusEnd	12	20210302	12	0
4	94.833	1760	18.559	453.333	114.75	PlusEnd	12	20210302	12	0
5	137.5	2720	19.782	2213.33	209.583	PlusEnd	12	20210302	12	0
6	128.333	2720	21.195	4933.33	347.083	PlusEnd	12	20210302	12	0
7	184.333	3146.67	17.071	7653.33	475.417	PlusEnd	12	20210302	12	0
8	110.167	1973.33	17.912	10800	659.75	PlusEnd	12	20210302	12	0
9	8.667	-6880	-793.85	12773.3	769.917	PlusEnd	12	20210302	12	0
10	9.167	-5280	-575.999	5893.33	778.583	PlusEnd	12	20210302	12	0
11	109.167	1920	17.588	613.333	787.75	PlusEnd	12	20210302	12	0
12	72.5	1120	15.448	2533.33	896.917	PlusEnd	12	20210302	12	0
13	2.667	-3040	-1140.02	3653.33	969.417	PlusEnd	12	20210302	12	0
14	67.667	1280	18.916	613.333	972.083	PlusEnd	12	20210302	12	0
15	2.5	-1600	-640	1893.33	1039.75	PlusEnd	12	20210302	12	0
16	88.833	1920	21.613	293.333	1042.25	PlusEnd	12	20210302	12	0
17	145	2720	18.759	2213.33	1131.08	PlusEnd	12	20210302	12	0
18	94	1120	11.915	4933.33	1276.08	PlusEnd	12	20210302	12	0
19	8	-5493.33	-686.667	6053.33	1370.08	PlusEnd	12	20210302	12	0
20	85.833	213.333	2.485	560	1378.08	PlusEnd	12	20210302	12	0
21	72.333	1493.33	20.645	773.333	1463.92	PlusEnd	12	20210302	12	0
22	5.5	-2186.67	-397.576	2266.67	1536.25	PlusEnd	12	20210302	12	0
23	103.333	2133.33	20.645	80	1541.75	PlusEnd	12	20210302	12	0
24	47.833	266.667	5.575	2213.33	1645.08	PlusEnd	12	20210302	12	0
25	2.5	-1973.33	-789.333	2480	1692.92	PlusEnd	12	20210302	12	0
26	72.667	373.333	5.138	506.667	1695.42	PlusEnd	12	20210302	12	0
27	31	586.667	18.925	880	1768.08	PlusEnd	12	20210302	12	0
1	225	3360	14.933	640	0.5	PlusEnd	12	20210304	12	0
2	4	-4160	-1040	4000	225.5	PlusEnd	12	20210304	12	0
3	138.5	160	1.155	-160	229.5	PlusEnd	12	20210304	12	0
4	121	2240	18.512	0	368	PlusEnd	12	20210304	12	0
5	167.5	3200	19.104	2240	489	PlusEnd	12	20210304	12	0
6	105.5	1600	15.166	5440	656.5	PlusEnd	12	20210304	12	0
7	10.5	-7040	-670.476	7040	762	PlusEnd	12	20210304	12	0
8	136	0	0	0	772.5	PlusEnd	12	20210304	12	0
9	227	3840	16.916	0	908.5	PlusEnd	12	20210304	12	0
10	384.5	6720	17.477	3840	1135.5	PlusEnd	12	20210304	12	0
11	98	1760	17.959	10560	1520	PlusEnd	12	20210304	12	0
12	20	-12640	-632	12320	1618	PlusEnd	12	20210304	12	0
13	76	160	2.105	-320	1638	PlusEnd	12	20210304	12	0
14	86	1280	14.884	-160	1714	PlusEnd	12	20210304	12	0
1	292	6720	23.014	160	0	PlusEnd	12	20210527	12	0
2	294	7520	25.578	6880	292	PlusEnd	12	20210527	12	0
3	308	7200	23.377	14400	586	PlusEnd	12	20210527	12	0
4	115	2240	19.478	21600	894	PlusEnd	12	20210527	12	0
5	21	-23840	-1135.24	23840	1009	PlusEnd	12	20210527	12	0
6	183	3040	16.612	0	1030	PlusEnd	12	20210527	12	0
7	167	2400	14.371	3040	1213	PlusEnd	12	20210527	12	0
8	55	480	8.727	5440	1380	PlusEnd	12	20210527	12	0
9	4	-5920	-1480	5920	1435	PlusEnd	12	20210527	12	0
10	180	3360	18.667	0	1439	PlusEnd	12	20210527	12	0
11	96	1600	16.667	3360	1619	PlusEnd	12	20210527	12	0
12	48	480	10	4960	1715	PlusEnd	12	20210527	12	0
13	4	-5280	-1320	5440	1763	PlusEnd	12	20210527	12	0
14	32	320	10	160	1767	PlusEnd	12	20210527	12	0
1	146.333	53.333	0.364	80	-0.083	PlusEnd	12	20210302	13	0
2	117.333	2346.67	20	133.333	146.25	PlusEnd	12	20210302	13	0
3	301.167	5173.33	17.178	2480	263.583	PlusEnd	12	20210302	13	0
4	227.667	3840	16.867	7653.33	564.75	PlusEnd	12	20210302	13	0
5	70.583	1306.67	18.512	11493.3	792.417	PlusEnd	12	20210302	13	0
6	13	-12800	-984.615	12800	863	PlusEnd	12	20210302	13	0
7	78.5	480	6.115	0	876	PlusEnd	12	20210302	13	0
8	155.5	3520	22.637	480	954.5	PlusEnd	12	20210302	13	0
9	183.5	3600	19.619	4000	1110	PlusEnd	12	20210302	13	0
10	292.5	6560	22.427	7600	1293.5	PlusEnd	12	20210302	13	0
11	157.5	3200	20.317	14160	1586	PlusEnd	12	20210302	13	0
12	56.25	800	14.222	17360	1743.5	PlusEnd	12	20210302	13	0
1	270	7680	28.444	800	0	PlusEnd	12	20210527	13	0
2	255	6400	25.098	8480	270	PlusEnd	12	20210527	13	0
3	114	1920	16.842	14880	525	PlusEnd	12	20210527	13	0
4	78	1440	18.462	16800	639	PlusEnd	12	20210527	13	0
5	19	-18240	-960	18240	717	PlusEnd	12	20210527	13	0
6	32	0	0	0	736	PlusEnd	12	20210527	13	0
7	247	6560	26.559	0	768	PlusEnd	12	20210527	13	0
8	174	4960	28.506	6560	1015	PlusEnd	12	20210527	13	0
9	204	5280	25.882	11520	1189	PlusEnd	12	20210527	13	0
10	405	5600	13.827	16800	1393	PlusEnd	12	20210527	13	0
1	131.75	2880	21.86	1760	0.5	PlusEnd	12	20210302	14	0
2	199.5	4560	22.857	4640	132.25	PlusEnd	12	20210302	14	0
3	329.5	5920	17.967	9200	331.75	PlusEnd	12	20210302	14	0
4	251	3093.33	12.324	15120	661.25	PlusEnd	12	20210302	14	0
5	10.167	-8213.33	-807.867	18213.3	912.25	PlusEnd	12	20210302	14	0
6	18	-9760	-542.222	10000	922.417	PlusEnd	12	20210302	14	0
7	86.5	160	1.85	240	940.417	PlusEnd	12	20210302	14	0
8	117.5	2026.67	17.248	400	1026.92	PlusEnd	12	20210302	14	0
9	102.167	1600	15.661	2426.67	1144.42	PlusEnd	12	20210302	14	0
10	38	479.999	12.632	4026.67	1246.58	PlusEnd	12	20210302	14	0
11	5.667	-4480	-790.594	4506.67	1284.58	PlusEnd	12	20210302	14	0
12	135.167	2560	18.94	26.667	1290.25	PlusEnd	12	20210302	14	0
13	133.5	2613.33	19.576	2586.67	1425.42	PlusEnd	12	20210302	14	0
14	9	-5066.67	-562.963	5200	1558.92	PlusEnd	12	20210302	14	0
15	127.167	1973.33	15.518	133.333	1567.92	PlusEnd	12	20210302	14	0
16	104.667	1760	16.815	2106.67	1695.08	PlusEnd	12	20210302	14	0
1	92.5	320	3.459	-160	0	PlusEnd	12	20210304	14	0
2	269	5280	19.628	160	92.5	PlusEnd	12	20210304	14	0
3	273	4800	17.582	5440	361.5	PlusEnd	12	20210304	14	0
4	119	1280	10.756	10240	634.5	PlusEnd	12	20210304	14	0
5	6	-5760	-960	11520	753.5	PlusEnd	12	20210304	14	0
6	11	-5440	-494.545	5760	759.5	PlusEnd	12	20210304	14	0
7	1029	-320	-0.311	320	770.5	PlusEnd	12	20210304	14	0
1	347	8320	23.977	1920	1	PlusEnd	12	20210527	14	0
2	232	5440	23.448	10240	348	PlusEnd	12	20210527	14	0
3	128	3200	25	15680	580	PlusEnd	12	20210527	14	0
4	90	1760	19.556	18880	708	PlusEnd	12	20210527	14	0
5	20	-17120	-856	20640	798	PlusEnd	12	20210527	14	0
6	6	-3520	-586.667	3520	818	PlusEnd	12	20210527	14	0
7	196	4640	23.673	0	824	PlusEnd	12	20210527	14	0
8	243	5920	24.362	4640	1020	PlusEnd	12	20210527	14	0
9	189	4160	22.011	10560	1263	PlusEnd	12	20210527	14	0
10	231	4480	19.394	14720	1452	PlusEnd	12	20210527	14	0
11	14	-10560	-754.286	19200	1683	PlusEnd	12	20210527	14	0
12	12	-8480	-706.667	8640	1697	PlusEnd	12	20210527	14	0
13	90	1920	21.333	160	1709	PlusEnd	12	20210527	14	0
1	92.5	1120	12.108	1200	0.5	PlusEnd	12	20210302	15	0
2	133.25	1920	14.409	2320	93	PlusEnd	12	20210302	15	0
3	79	1600	20.253	4240	226.25	PlusEnd	12	20210302	15	0
4	1.667	-2026.67	-1216.01	5840	305.25	PlusEnd	12	20210302	15	0
5	3.667	-3466.67	-945.449	3813.33	306.917	PlusEnd	12	20210302	15	0
6	124.5	1706.67	13.708	346.667	310.583	PlusEnd	12	20210302	15	0
7	167.5	2720	16.239	2053.33	435.083	PlusEnd	12	20210302	15	0
8	6	-4693.33	-782.222	4773.33	602.583	PlusEnd	12	20210302	15	0
9	130.667	373.333	2.857	80	608.583	PlusEnd	12	20210302	15	0
10	138	2186.67	15.845	453.333	739.25	PlusEnd	12	20210302	15	0
11	239.5	3920	16.367	2640	877.25	PlusEnd	12	20210302	15	0
12	226.25	3280	14.497	6560	1116.75	PlusEnd	12	20210302	15	0
13	122	1760	14.426	9840	1343	PlusEnd	12	20210302	15	0
14	190.5	2720	14.278	11600	1465	PlusEnd	12	20210302	15	0
15	143.5	1840	12.822	14320	1655.5	PlusEnd	12	20210302	15	0
1	360	6880	19.111	480	0	PlusEnd	12	20210304	15	0
2	201.5	2720	13.499	7360	360	PlusEnd	12	20210304	15	0
3	9.5	-7360	-774.737	10080	561.5	PlusEnd	12	20210304	15	0
4	10	-5440	-544	2720	571	PlusEnd	12	20210304	15	0
5	167	2560	15.329	-2720	581	PlusEnd	12	20210304	15	0
6	1.5	-2560	-1706.67	-160	748	PlusEnd	12	20210304	15	0
7	252.5	3040	12.04	-2720	749.5	PlusEnd	12	20210304	15	0
8	218	2720	12.477	320	1002	PlusEnd	12	20210304	15	0
9	221	2720	12.308	3040	1220	PlusEnd	12	20210304	15	0
10	234	2720	11.624	5760	1441	PlusEnd	12	20210304	15	0
11	90.5	1280	14.144	8480	1675	PlusEnd	12	20210304	15	0
12	13.5	-12800	-948.148	9760	1765.5	PlusEnd	12	20210304	15	0
13	21	320	15.238	-3040	1779	PlusEnd	12	20210304	15	0
1	205	6400	31.22	0	0	PlusEnd	12	20210527	15	0
2	738	13280	17.995	6400	205	PlusEnd	12	20210527	15	0
3	400	5920	14.8	19680	943	PlusEnd	12	20210527	15	0
4	457	4800	10.503	25600	1343	PlusEnd	12	20210527	15	0
1	299	5600	18.729	1760	1.5	PlusEnd	12	20210302	16	0
2	138	3360	24.348	7360	300.5	PlusEnd	12	20210302	16	0
3	15	-10400	-693.333	10720	438.5	PlusEnd	12	20210302	16	0
4	198.5	4480	22.569	320	453.5	PlusEnd	12	20210302	16	0
5	66.5	1440	21.654	4800	652	PlusEnd	12	20210302	16	0
6	8	-6240	-780	6240	718.5	PlusEnd	12	20210302	16	0
7	195	3840	19.692	0	726.5	PlusEnd	12	20210302	16	0
8	192.5	3680	19.117	3840	921.5	PlusEnd	12	20210302	16	0
9	297	4640	15.623	7520	1114	PlusEnd	12	20210302	16	0
10	117.5	2080	17.702	12160	1411	PlusEnd	12	20210302	16	0
11	5.5	-4640	-843.636	14240	1528.5	PlusEnd	12	20210302	16	0
12	16.5	-9120	-552.727	9600	1534	PlusEnd	12	20210302	16	0
13	151	1920	12.715	480	1550.5	PlusEnd	12	20210302	16	0
14	98	1600	16.327	2400	1701.5	PlusEnd	12	20210302	16	0
1	95	480	5.053	480	0	PlusEnd	12	20210304	16	0
2	414	8800	21.256	960	95	PlusEnd	12	20210304	16	0
3	208	3520	16.923	9760	509	PlusEnd	12	20210304	16	0
4	23.5	-13120	-558.298	13280	717	PlusEnd	12	20210304	16	0
5	279	320	1.147	160	740.5	PlusEnd	12	20210304	16	0
6	208.5	3040	14.58	480	1019.5	PlusEnd	12	20210304	16	0
7	2.5	-3200	-1280	3520	1228	PlusEnd	12	20210304	16	0
8	236	160	0.678	320	1230.5	PlusEnd	12	20210304	16	0
9	72.5	1440	19.862	480	1466.5	PlusEnd	12	20210304	16	0
10	189	2880	15.238	1920	1539	PlusEnd	12	20210304	16	0
11	6.5	-4800	-738.462	4800	1728	PlusEnd	12	20210304	16	0
12	65	640	9.846	0	1734.5	PlusEnd	12	20210304	16	0
1	276	6240	22.609	960	1	PlusEnd	12	20210527	16	0
2	280	6080	21.714	7200	277	PlusEnd	12	20210527	16	0
3	267	4480	16.779	13280	557	PlusEnd	12	20210527	16	0
4	14	-11200	-800	17760	824	PlusEnd	12	20210527	16	0
5	14	-6080	-434.286	6560	838	PlusEnd	12	20210527	16	0
6	163	3040	18.65	480	852	PlusEnd	12	20210527	16	0
7	175	2880	16.457	3520	1015	PlusEnd	12	20210527	16	0
8	59	640	10.847	6400	1190	PlusEnd	12	20210527	16	0
9	4	-4800	-1200	7040	1249	PlusEnd	12	20210527	16	0
10	7	-2080	-297.143	2240	1253	PlusEnd	12	20210527	16	0
11	126	3520	27.937	160	1260	PlusEnd	12	20210527	16	0
12	107	1920	17.944	3680	1386	PlusEnd	12	20210527	16	0
13	4	-2720	-680	5600	1493	PlusEnd	12	20210527	16	0
14	4	-2880	-720	2880	1497	PlusEnd	12	20210527	16	0
15	105	3040	28.952	0	1501	PlusEnd	12	20210527	16	0
16	192	3840	20	3040	1606	PlusEnd	12	20210527	16	0
1	166	3520	21.205	1440	1	PlusEnd	12	20210302	17	0
2	9	-4800	-533.333	4960	167	PlusEnd	12	20210302	17	0
3	227	3840	16.916	160	176	PlusEnd	12	20210302	17	0
4	200	2880	14.4	4000	403	PlusEnd	12	20210302	17	0
5	67.5	480	7.111	6880	603	PlusEnd	12	20210302	17	0
6	7	-7040	-1005.71	7360	670.5	PlusEnd	12	20210302	17	0
7	187.5	3040	16.213	320	677.5	PlusEnd	12	20210302	17	0
8	251.5	3680	14.632	3360	865	PlusEnd	12	20210302	17	0
9	236	3360	14.237	7040	1116.5	PlusEnd	12	20210302	17	0
10	107	1920	17.944	10400	1352.5	PlusEnd	12	20210302	17	0
11	10	-9280	-928	12320	1459.5	PlusEnd	12	20210302	17	0
12	4.5	-3040	-675.556	3040	1469.5	PlusEnd	12	20210302	17	0
13	100	0	0	0	1474	PlusEnd	12	20210302	17	0
14	124	2560	20.645	0	1574	PlusEnd	12	20210302	17	0
15	101.5	1920	18.916	2560	1698	PlusEnd	12	20210302	17	0
1	609.5	8960	14.701	800	0.5	PlusEnd	12	20210304	17	0
2	11	-9600	-872.727	9760	610	PlusEnd	12	20210304	17	0
3	365	4000	10.959	160	621	PlusEnd	12	20210304	17	0
4	5	-4480	-896	4160	986	PlusEnd	12	20210304	17	0
5	267	2880	10.787	-320	991	PlusEnd	12	20210304	17	0
6	286	3520	12.308	2560	1258	PlusEnd	12	20210304	17	0
7	6	-6080	-1013.33	6080	1544	PlusEnd	12	20210304	17	0
8	181	480	2.652	0	1550	PlusEnd	12	20210304	17	0
9	68.5	800	11.679	480	1731	PlusEnd	12	20210304	17	0
1	358	8960	25.028	2240	1	PlusEnd	12	20210527	17	0
2	417	7520	18.034	11200	359	PlusEnd	12	20210527	17	0
3	226	3040	13.451	18720	776	PlusEnd	12	20210527	17	0
4	12	-17280	-1440	21760	1002	PlusEnd	12	20210527	17	0
5	12	-4480	-373.333	4480	1014	PlusEnd	12	20210527	17	0
6	232	6400	27.586	0	1026	PlusEnd	12	20210527	17	0
7	256	3840	15	6400	1258	PlusEnd	12	20210527	17	0
8	285	3840	13.474	10240	1514	PlusEnd	12	20210527	17	0
1	402	8160	20.299	1920	1	PlusEnd	12	20210302	18	0
2	413.5	8800	21.282	10080	403	PlusEnd	12	20210302	18	0
3	35	-18880	-539.429	18880	816.5	PlusEnd	12	20210302	18	0
4	108	2400	22.222	0	851.5	PlusEnd	12	20210302	18	0
5	3	-2080	-693.333	2400	959.5	PlusEnd	12	20210302	18	0
6	348	6720	19.31	320	962.5	PlusEnd	12	20210302	18	0
7	305	5920	19.41	7040	1310.5	PlusEnd	12	20210302	18	0
8	183.5	3360	18.311	12960	1615.5	PlusEnd	12	20210302	18	0
1	114	480	4.211	160	0	PlusEnd	12	20210304	18	0
2	202	4800	23.762	640	114	PlusEnd	12	20210304	18	0
3	202	4160	20.594	5440	316	PlusEnd	12	20210304	18	0
4	144.5	2240	15.502	9600	518	PlusEnd	12	20210304	18	0
5	19	-11680	-614.737	11840	662.5	PlusEnd	12	20210304	18	0
6	55.5	160	2.883	160	681.5	PlusEnd	12	20210304	18	0
7	173.5	3200	18.444	320	737	PlusEnd	12	20210304	18	0
8	221.5	3360	15.169	3520	910.5	PlusEnd	12	20210304	18	0
9	237	3680	15.527	6880	1132	PlusEnd	12	20210304	18	0
10	141.5	1920	13.569	10560	1369	PlusEnd	12	20210304	18	0
11	15.5	-12800	-825.806	12480	1510.5	PlusEnd	12	20210304	18	0
12	227.5	3520	15.473	-320	1526	PlusEnd	12	20210304	18	0
13	4.5	-3360	-746.667	3200	1753.5	PlusEnd	12	20210304	18	0
14	41.5	480	11.566	-160	1758	PlusEnd	12	20210304	18	0
1	289	5760	19.931	800	1	PlusEnd	12	20210527	18	0
2	172	2720	15.814	6560	290	PlusEnd	12	20210527	18	0
3	9	-9120	-1013.33	9280	462	PlusEnd	12	20210527	18	0
4	167	3840	22.994	160	471	PlusEnd	12	20210527	18	0
5	212	3520	16.604	4000	638	PlusEnd	12	20210527	18	0
6	3	-4320	-1440	7520	850	PlusEnd	12	20210527	18	0
7	4	-3040	-760	3200	853	PlusEnd	12	20210527	18	0
8	164	3680	22.439	160	857	PlusEnd	12	20210527	18	0
9	125	2240	17.92	3840	1021	PlusEnd	12	20210527	18	0
10	204	2240	10.98	6080	1146	PlusEnd	12	20210527	18	0
11	5	-5600	-1120	8320	1350	PlusEnd	12	20210527	18	0
12	4	-2720	-680	2720	1355	PlusEnd	12	20210527	18	0
13	206	4480	21.748	0	1359	PlusEnd	12	20210527	18	0
14	234	4320	18.462	4480	1565	PlusEnd	12	20210527	18	0
1	201.5	3520	17.469	0	1.5	PlusEnd	12	20210302	19	0
2	263	5600	21.293	3520	203	PlusEnd	12	20210302	19	0
3	250.5	4000	15.968	9120	466	PlusEnd	12	20210302	19	0
4	7	-7520	-1074.29	13120	716.5	PlusEnd	12	20210302	19	0
5	10	-5440	-544	5600	723.5	PlusEnd	12	20210302	19	0
6	134.5	1760	13.086	160	733.5	PlusEnd	12	20210302	19	0
7	215	2880	13.395	1920	868	PlusEnd	12	20210302	19	0
8	83	1120	13.494	4800	1083	PlusEnd	12	20210302	19	0
9	7	-5760	-822.857	5920	1166	PlusEnd	12	20210302	19	0
10	147	2080	14.15	160	1173	PlusEnd	12	20210302	19	0
11	1	-2240	-2240	2240	1320	PlusEnd	12	20210302	19	0
12	194.5	2400	12.339	0	1321	PlusEnd	12	20210302	19	0
13	4.5	-2400	-533.333	2400	1515.5	PlusEnd	12	20210302	19	0
14	164.5	2240	13.617	0	1520	PlusEnd	12	20210302	19	0
15	3.5	-2240	-640	2240	1684.5	PlusEnd	12	20210302	19	0
16	111	960	8.649	0	1688	PlusEnd	12	20210302	19	0
1	239	4960	20.753	7360	0	PlusEnd	12	20210304	19	0
2	291.5	5760	19.76	12320	239	PlusEnd	12	20210304	19	0
3	137.5	2560	18.618	18080	530.5	PlusEnd	12	20210304	19	0
4	160	1920	12	20640	668	PlusEnd	12	20210304	19	0
5	30	-19040	-634.667	22560	828	PlusEnd	12	20210304	19	0
6	95.5	640	6.702	3520	858	PlusEnd	12	20210304	19	0
7	194.5	2720	13.985	4160	953.5	PlusEnd	12	20210304	19	0
8	3	-3520	-1173.33	6880	1148	PlusEnd	12	20210304	19	0
9	133.5	1760	13.184	3360	1151	PlusEnd	12	20210304	19	0
10	172.5	2400	13.913	5120	1284.5	PlusEnd	12	20210304	19	0
11	6	-4320	-720	7520	1457	PlusEnd	12	20210304	19	0
12	63.5	640	10.079	3200	1463	PlusEnd	12	20210304	19	0
13	178	2560	14.382	3840	1526.5	PlusEnd	12	20210304	19	0
14	4.5	-3200	-711.111	6400	1704.5	PlusEnd	12	20210304	19	0
15	91	1120	12.308	3200	1709	PlusEnd	12	20210304	19	0
1	267	6880	25.768	640	1	PlusEnd	12	20210527	19	0
2	327	7360	22.508	7520	268	PlusEnd	12	20210527	19	0
3	245	4320	17.633	14880	595	PlusEnd	12	20210527	19	0
4	6	-10720	-1786.67	19200	840	PlusEnd	12	20210527	19	0
5	10	-8480	-848	8480	846	PlusEnd	12	20210527	19	0
6	188	4160	22.128	0	856	PlusEnd	12	20210527	19	0
7	245	4800	19.592	4160	1044	PlusEnd	12	20210527	19	0
8	228	5600	24.561	8960	1289	PlusEnd	12	20210527	19	0
9	145	3200	22.069	14560	1517	PlusEnd	12	20210527	19	0
10	11	-9760	-887.273	17760	1662	PlusEnd	12	20210527	19	0
11	7	-8000	-1142.86	8000	1673	PlusEnd	12	20210527	19	0
12	118	2720	23.051	0	1680	PlusEnd	12	20210527	19	0
1	97.5	2480	25.436	1120	1.25	PlusEnd	12	20210302	20	0
2	195	3840	19.692	3600	98.75	PlusEnd	12	20210302	20	0
3	109	2000	18.349	7440	293.75	PlusEnd	12	20210302	20	0
4	47.167	986.667	20.919	9440	402.75	PlusEnd	12	20210302	20	0
5	17.333	-10186.7	-587.692	10426.7	449.917	PlusEnd	12	20210302	20	0
6	134.875	1040	7.711	240	467.25	PlusEnd	12	20210302	20	0
7	0.375	-1240	-3306.67	1280	602.125	PlusEnd	12	20210302	20	0
8	61.083	1320	21.61	40	602.5	PlusEnd	12	20210302	20	0
9	108.833	1760	16.172	1360	663.583	PlusEnd	12	20210302	20	0
10	4	-2773.33	-693.333	3120	772.417	PlusEnd	12	20210302	20	0
11	121.167	2506.67	20.688	346.667	776.417	PlusEnd	12	20210302	20	0
12	264.417	5226.67	19.767	2853.33	897.583	PlusEnd	12	20210302	20	0
13	460	7200	15.652	8080	1162	PlusEnd	12	20210302	20	0
14	8	-6400	-800	15280	1622	PlusEnd	12	20210302	20	0
15	14	-8400	-600	8880	1630	PlusEnd	12	20210302	20	0
16	44.5	160	3.596	480	1644	PlusEnd	12	20210302	20	0
17	111.25	2080	18.697	640	1688.5	PlusEnd	12	20210302	20	0
1	507	11200	22.091	0	0.5	PlusEnd	12	20210304	20	0
2	19.5	-11040	-566.154	11200	507.5	PlusEnd	12	20210304	20	0
3	110	1120	10.182	160	527	PlusEnd	12	20210304	20	0
4	436	6400	14.679	1280	637	PlusEnd	12	20210304	20	0
5	8	-7360	-920	7680	1073	PlusEnd	12	20210304	20	0
6	166.5	2560	15.375	320	1081	PlusEnd	12	20210304	20	0
7	257.5	4640	18.019	2880	1247.5	PlusEnd	12	20210304	20	0
8	295	3840	13.017	7520	1505	PlusEnd	12	20210304	20	0
1	301	7840	26.047	0	2	PlusEnd	12	20210527	20	0
2	447	11520	25.772	7840	303	PlusEnd	12	20210527	20	0
3	352	7200	20.455	19360	750	PlusEnd	12	20210527	20	0
4	246	3840	15.61	26560	1102	PlusEnd	12	20210527	20	0
5	36	-29440	-817.778	30400	1348	PlusEnd	12	20210527	20	0
6	299	6080	20.334	960	1384	PlusEnd	12	20210527	20	0
7	50	640	12.8	7040	1683	PlusEnd	12	20210527	20	0
8	3	-3200	-1066.67	7680	1733	PlusEnd	12	20210527	20	0
9	7	-4000	-571.429	4480	1736	PlusEnd	12	20210527	20	0
10	57	960	16.842	480	1743	PlusEnd	12	20210527	20	0
1	189.5	2400	12.665	2400	0	PlusEnd	12	20210304	21	0
2	7	-4800	-685.714	4800	189.5	PlusEnd	12	20210304	21	0
3	70	800	11.429	0	196.5	PlusEnd	12	20210304	21	0
4	148	2880	19.459	800	266.5	PlusEnd	12	20210304	21	0
5	6	-3520	-586.667	3680	414.5	PlusEnd	12	20210304	21	0
6	186.5	3360	18.016	160	420.5	PlusEnd	12	20210304	21	0
7	169	2240	13.254	3520	607	PlusEnd	12	20210304	21	0
8	7.5	-5760	-768	5760	776	PlusEnd	12	20210304	21	0
9	170.5	2720	15.953	0	783.5	PlusEnd	12	20210304	21	0
10	186.5	2880	15.442	2720	954	PlusEnd	12	20210304	21	0
11	8.5	-5440	-640	5600	1140.5	PlusEnd	12	20210304	21	0
12	143	2080	14.545	160	1149	PlusEnd	12	20210304	21	0
13	352.5	6400	18.156	2240	1292	PlusEnd	12	20210304	21	0
14	155	2720	17.548	8640	1644.5	PlusEnd	12	20210304	21	0
1	188	6240	33.191	1440	2	PlusEnd	12	20210527	21	0
2	121	1600	13.223	7680	190	PlusEnd	12	20210527	21	0
3	18	-9280	-515.556	9280	311	PlusEnd	12	20210527	21	0
4	270	7680	28.444	0	329	PlusEnd	12	20210527	21	0
5	203	4480	22.069	7680	599	PlusEnd	12	20210527	21	0
6	155	3200	20.645	12160	802	PlusEnd	12	20210527	21	0
7	134	1920	14.328	15360	957	PlusEnd	12	20210527	21	0
8	4	-5440	-1360	17280	1091	PlusEnd	12	20210527	21	0
9	18	-10880	-604.444	11840	1095	PlusEnd	12	20210527	21	0
10	232	5280	22.759	960	1113	PlusEnd	12	20210527	21	0
11	278	4320	15.54	6240	1345	PlusEnd	12	20210527	21	0
12	176	1920	10.909	10560	1623	PlusEnd	12	20210527	21	0
1	257	6080	23.658	1120	1	PlusEnd	12	20210302	22	0
2	420	8480	20.19	7200	258	PlusEnd	12	20210302	22	0
3	245.5	3360	13.686	15680	678	PlusEnd	12	20210302	22	0
4	8	-5920	-740	19040	923.5	PlusEnd	12	20210302	22	0
5	26	-13120	-504.615	13120	931.5	PlusEnd	12	20210302	22	0
6	40	0	0	0	957.5	PlusEnd	12	20210302	22	0
7	185.5	4000	21.563	0	997.5	PlusEnd	12	20210302	22	0
8	168	3360	20	4000	1183	PlusEnd	12	20210302	22	0
9	146	2880	19.726	7360	1351	PlusEnd	12	20210302	22	0
10	231.5	2720	11.749	10240	1497	PlusEnd	12	20210302	22	0
11	5.5	-4160	-756.364	12960	1728.5	PlusEnd	12	20210302	22	0
12	17	-8800	-517.647	8800	1734	PlusEnd	12	20210302	22	0
13	48.5	0	0	0	1751	PlusEnd	12	20210302	22	0
1	450	10880	24.178	1760	0	PlusEnd	12	20210527	22	0
2	342	5760	16.842	12640	450	PlusEnd	12	20210527	22	0
3	142	1600	11.268	18400	792	PlusEnd	12	20210527	22	0
4	15	-13440	-896	20000	934	PlusEnd	12	20210527	22	0
5	11	-6400	-581.818	6560	949	PlusEnd	12	20210527	22	0
6	40	0	0	160	960	PlusEnd	12	20210527	22	0
7	210	5120	24.381	160	1000	PlusEnd	12	20210527	22	0
8	136	3040	22.353	5280	1210	PlusEnd	12	20210527	22	0
9	94	1280	13.617	8320	1346	PlusEnd	12	20210527	22	0
10	6	-5280	-880	9600	1440	PlusEnd	12	20210527	22	0
11	8	-4320	-540	4320	1446	PlusEnd	12	20210527	22	0
12	133	2880	21.654	0	1454	PlusEnd	12	20210527	22	0
13	212	4160	19.623	2880	1587	PlusEnd	12	20210527	22	0
1	310	5600	18.065	1600	3	PlusEnd	12	20210302	23	0
2	503.5	7200	14.3	7200	313	PlusEnd	12	20210302	23	0
3	197	2880	14.619	14400	816.5	PlusEnd	12	20210302	23	0
4	10	-6560	-656	17280	1013.5	PlusEnd	12	20210302	23	0
5	3.5	-4640	-1325.71	10720	1023.5	PlusEnd	12	20210302	23	0
6	8	-6080	-760	6080	1027	PlusEnd	12	20210302	23	0
7	179.5	3040	16.936	0	1035	PlusEnd	12	20210302	23	0
8	276	4640	16.812	3040	1214.5	PlusEnd	12	20210302	23	0
9	240	3360	14	7680	1490.5	PlusEnd	12	20210302	23	0
10	7.5	-5920	-789.333	11040	1730.5	PlusEnd	12	20210302	23	0
11	9.5	-5120	-538.947	5120	1738	PlusEnd	12	20210302	23	0
12	52	320	6.154	0	1747.5	PlusEnd	12	20210302	23	0
1	94.542	1680	17.77	1760	0.875	PlusEnd	12	20210302	24	0
2	74.833	1120	14.967	3440	95.417	PlusEnd	12	20210302	24	0
3	5	-4373.33	-874.667	4560	170.25	PlusEnd	12	20210302	24	0
4	154.333	2560	16.587	186.667	175.25	PlusEnd	12	20210302	24	0
5	115.167	2133.33	18.524	2746.67	329.583	PlusEnd	12	20210302	24	0
6	86.667	800	9.231	4880	444.75	PlusEnd	12	20210302	24	0
7	5.833	-5493.33	-941.718	5680	531.417	PlusEnd	12	20210302	24	0
8	109.5	2133.33	19.482	186.667	537.25	PlusEnd	12	20210302	24	0
9	177	4106.67	23.202	2320	646.75	PlusEnd	12	20210302	24	0
10	93.5	2026.67	21.676	6426.67	823.75	PlusEnd	12	20210302	24	0
11	15	-8320	-554.667	8453.33	917.25	PlusEnd	12	20210302	24	0
12	90.167	1920	21.294	133.333	932.25	PlusEnd	12	20210302	24	0
13	170.167	2560	15.044	2053.33	1022.42	PlusEnd	12	20210302	24	0
14	169.5	2506.67	14.789	4613.33	1192.58	PlusEnd	12	20210302	24	0
15	157.333	2773.33	17.627	7120	1362.08	PlusEnd	12	20210302	24	0
16	175.833	1386.67	7.886	9893.33	1519.42	PlusEnd	12	20210302	24	0
17	5.833	-6346.67	-1087.99	11280	1695.25	PlusEnd	12	20210302	24	0
18	6	-4746.67	-791.111	4933.33	1701.08	PlusEnd	12	20210302	24	0
19	92.333	1013.33	10.975	186.667	1707.08	PlusEnd	12	20210302	24	0
1	164	5440	33.171	1360	0.5	PlusEnd	12	20210527	24	0
2	217	5840	26.912	6800	164.5	PlusEnd	12	20210527	24	0
3	151	3280	21.722	12640	381.5	PlusEnd	12	20210527	24	0
4	79	1280	16.203	15920	532.5	PlusEnd	12	20210527	24	0
5	11	-11120	-1010.91	17200	611.5	PlusEnd	12	20210527	24	0
6	15.5	-5680	-366.452	6080	622.5	PlusEnd	12	20210527	24	0
7	242.5	5200	21.443	400	638	PlusEnd	12	20210527	24	0
8	82	1626.67	19.837	5600	880.5	PlusEnd	12	20210527	24	0
9	9.333	-6986.67	-748.573	7226.67	962.5	PlusEnd	12	20210527	24	0
10	201.167	4560	22.668	240	971.833	PlusEnd	12	20210527	24	0
11	128	1920	15	4800	1173	PlusEnd	12	20210527	24	0
12	11.167	-6586.67	-589.853	6720	1301	PlusEnd	12	20210527	24	0
13	96.333	2080	21.592	133.333	1312.17	PlusEnd	12	20210527	24	0
14	201.333	4106.67	20.397	2213.33	1408.5	PlusEnd	12	20210527	24	0
15	182.333	2880	15.795	6320	1609.83	PlusEnd	12	20210527	24	0
16	7.667	-7413.33	-966.946	9200	1792.17	PlusEnd	12	20210527	24	0
1	146.5	1600	10.922	-160	1	PlusEnd	12	20210302	25	0
2	1.5	-1760	-1173.33	1440	147.5	PlusEnd	12	20210302	25	0
3	130	800	6.154	-320	149	PlusEnd	12	20210302	25	0
4	155	2880	18.581	480	279	PlusEnd	12	20210302	25	0
5	152	3040	20	3360	434	PlusEnd	12	20210302	25	0
6	83	1920	23.133	6400	586	PlusEnd	12	20210302	25	0
7	4	-4160	-1040	8320	669	PlusEnd	12	20210302	25	0
8	6.5	-4160	-640	4160	673	PlusEnd	12	20210302	25	0
9	131.5	2400	18.251	0	679.5	PlusEnd	12	20210302	25	0
10	233.5	4960	21.242	2400	811	PlusEnd	12	20210302	25	0
11	215.5	4320	20.046	7360	1044.5	PlusEnd	12	20210302	25	0
12	226	4160	18.407	11680	1260	PlusEnd	12	20210302	25	0
13	177.5	2080	11.718	15840	1486	PlusEnd	12	20210302	25	0
14	32.5	-17440	-536.615	17920	1663.5	PlusEnd	12	20210302	25	0
15	103	480	4.66	480	1696	PlusEnd	12	20210302	25	0
1	181	6400	35.359	480	0	PlusEnd	12	20210527	25	0
2	238	4160	17.479	6880	181	PlusEnd	12	20210527	25	0
3	113	1280	11.327	11040	419	PlusEnd	12	20210527	25	0
4	4	-5440	-1360	12320	532	PlusEnd	12	20210527	25	0
5	13	-6880	-529.231	6880	536	PlusEnd	12	20210527	25	0
6	164	3200	19.512	0	549	PlusEnd	12	20210527	25	0
7	177	3040	17.175	3200	713	PlusEnd	12	20210527	25	0
8	93	960	10.323	6240	890	PlusEnd	12	20210527	25	0
9	4	-5120	-1280	7200	983	PlusEnd	12	20210527	25	0
[truncated: 3,597 more rows]

## Sheet: MTgliding_mosaicMT_Fig.5d
Nr	TID	PID	x [¬µm]	y [¬µm]	t [sec]	I [val]	Len [¬µm]	D2S [¬µm]	D2R [¬µm]	D2P [¬µm]	v [¬µm/sec]	θ ± [deg]	Δθ ± [deg]	Date	Tubulin Isotype Composition (% β4)
[truncated: 4,736 more rows]

[truncated: 1 more sheets: MTgliding_PBMT_Supp.Fig.S3]
